# Supplementary material for: Sequence alignments and validation of PCR primers used to detect phylogenetically diverse nrfA genes associated with dissimilatory nitrate reduction to ammonium (DNRA)
Source: Data Brief. 2019 Jun 7;25:104016. doi: 10.1016/j.dib.2019.104016 (PMC6596902; doi:10.1016/j.dib.2019.104016)
Supplement: Multimedia component 1 [file mmc1.zip › dib_104016_NrfA-Environ-amplicon-Translation-AA-alignment_mmc1.fasta]

>Anaeromyxobacter_dehalogenans-{Cl-J}
-QCHVEYFC-GKGMT-----------LLFPWAEGLKVENAEHLYDNLQVK-GQRFKD---
---WVHAETGFEVLKAQHPEFEVWSQ-GIHARSGVTCADCHM
>Soil-7_13044_{Cl-J}
GQCHVEYYC-ASKET-----------LSFPWNNGLKVDQIEKTYDEHKFPDGEAFYD---
---FKHGETNALVYKAQHPEFEMWSQ-GVHARSGVGCADCHM
>Soil-1_14035_{J}
GQCHVEYYC-GPKAT-----------LFFPWQNGLKVEEIERTYDDYRFDDGHRFYD---
---WKHAETGAEVLKAQHPEFELWSQ-GIHARSGVTCIDCHM
>Desulfitobacterium_hafniense_{Cl-M}
AQCHVEYYFAGD-----------KKIVTFPWDKGLTPTDVLEYY------EEKDFS----
--DWTHAKAGVREIKAQHPEYETFMG-STHAEAGLSCADCHM
>Chthoniobacter_flavus_Ellin428_{Cl-K}
GQCHVEYYFKGPEKR-----------LTYPWVNGLKVEQILAHYDE------SGFKD---
---WTHADTGAPVLKAQHPEFELWNQ-GIHARSGVSCADCHM
>Anaeromyxobacter_dehalogenans_{Cl-K}
GQCHVEYYFKGPEKR-----------LTFPWSKGLKADQIVSYYDE------VGFKD---
---WVHKESGAPALKAQHPEFEMWNQ-GIHARSGVACADCHM
>Soil-8_5354_{Cl-K}
GQCHVEYYFKGPEKR-----------LVYPWAKGLKVEEIFAYYEE------AQFKD---
---WTHADTGAPALKAQHPEFEMWSQ-GIHARSGVTCTDCHM
>Soil-9_11798_{Cl-K}
AQCHVEYYFKGPEKR-----------LVYPWAKGLKVEEIFAYYEE------AQFKD---
---WTHADTGAPALKAQHPEFEMWSQ-GIHARSGVTCVDCHM
>Soil-2_11677_{Cl-K}
GQCHVEYYFSGAERR-----------LVYPWSKGLEVENILAYYDE------IGFRD---
---WTHRDTGAPALKAQHPEFELWSQ-GVYGRSGVTCIDCHM
>Soil-7_18971_{Cl-K}
GQCHVEYYFKGPEKR-----------LVYPWAKGLKIGEIQAYYDE------AQFKD---
---WTHADTGAPVLKAQHPEFELWNQ-GIHARSGVTCTDCHM
>Soil-1_8642_{Cl-K}
GQCHVEYYFKGPEKR-----------LVYPWAKGLRVDDILAYYDE------IGHKD---
---WVHADTGASVLKAQHPEFETWNQ-GVHARAGVTCTDCHM
>Soil-9_14467_{Cl-K}
GQCHVEYYFKGDEKR-----------LTYPWAKGLTVDAIADYYDE------QGFKD---
---WVHAKTGTNQLKAQHPEFEMWNQ-GIHARSGV---DCRM
>Soil-3_16557_{Cl-K}
AQCHVEYYFKGPEKR-----------LTYPWAKGLKVEQIAAYYDE------VGFSD---
---WTHAETGAPTLKAQHPESEMWNQ-GIHARSGVACTDCHM
>Soil-11017_{Cl-K}
AQCHVEYYFKGADKQ-----------FDYPWNKGIKIENITAYYDE------IQFKD---
---WVHARTGANVLKAQHPEFEMYNQ-GIHARAGVACTDCHM
>Soil-8_11905_{Cl-K}
AQCHVEYYFKGPEKR-----------LVYPWAKGLKIDNILDYYDE------VQQND---
---WTHAETGAGVLKAQHPEFEMWNQ-GIHARSGVACTDCHM
>Soil-7_7416_{Cl-K}
GQCHVEYYFKGPEKR-----------LVYPWANGLKVENILAYYDK------EQFKD---
---WSHAETGAPTLKAQHPEFEMWNQ-GIHARSGVACADCHM
>Soil-2_6483_{Cl-K}
GQCHVEYYFKGPEKR-----------LTYPWAKGLRIENIMAYYDE------AGFSD---
---WTHGESGAPVLKAQHPEFEMWNQ-GIHARSNVTCTDCHM
>GWNrfA-73A2-7_24974_{Cl-K}
GQCHVEYYFKGSGKL-----------LTYPWHDGISVEQIEAYYDS------VGHKD---
---WTHKTSGAPVLKAQHPEFEMWNQ-GIHARSGVACANCHM
>GWNrfA-73A2-9_2431_{Cl-J}
GQCHVEYYC-GPKVP-----------ALYPWNNGLNVGQIETYYDQYKFPDGHVFFD---
---WVHAETGAELLKAQHPEFELWSQ-GIHARSGVTCTDCHM
>GWNrfA-73A2-8_23126_{Cl-G}
GQCHVEYYFAGKTEEGKP-----ANYLTFPWDNGMTAESFEKYYDE------NPHVD---
---WTHAISGAPMIKMQHPDYEVYKQ-GIHAFRGVSCADCHM
>Armatimonadetes_bacterium_OLB18_{Cl-G}
AQCHVEYYFKGEKEK----------YLTFPWDDGITIEGMEEYYER------TGHVD---
---WTHAISGANMIKMQHPDYEVYMQ-GIHAFRGVSCADCHM
>Tannerella_sp-BU063
AQCHVEYYFKG-E----------GKYLTFPWDKGMTMEDAEAYYDE------SDYYD---
---YIHALSRAPILKAQHPGYELSMQ-GIHAQRGVACADCHM
>UCC1-clone_{Cl-G}
-QCHVEYYFKGKKEH----------YLTFPWSEGLSADAIEQYYEK------NPHDD---
---WTHAVSGAKMLKMQHPDYEIYSM-GVHAYRGVSCADCHM
>GWNrfA-73A2-6_20887_{Cl-M}
GQCHVEYYFKGD-----------GKYLTFPWDNGTKVEEIISYY------EASGFK----
--DWVYPETDTPMLKAQHPEYEFFTAGSTHYNAGVSCADCHM
>GWNrfA-73A2-4_3366_{Cl-M}
GQCHVEYYFAGD-----------DKYLTFPWDKGTNIDQIVEYY------NEIGFK----
--DWEYPETGIPMLKAQHPEYEMYTQNSTHYNAGVSCTDCHM
>GWNrfA-73A2-5_21206_{Cl-J}
GQCHVEYYC-*PKTT-----------LFFPWNNGLKVEEIEEYYNNYKSADGTRFSD---
---WKHGETGADLLKAQHPEFEMFMQ-GTHAKAGVACTDCHM
>Clone_UCA9_{Cl-J}
-QCHVEYYC-GPKVT-----------LFYPWNNGLKVEQIESYYDNYTFPDGHTFYD---
---WEHGETGAQVLKAQHPEFETWSQ-GIHARSGVACADCHM
>GWNrfA-73A2-9_22810_{Cl-G}
GQCHVEYYFKKDESKGQ------KAYLTFPWDKGMGVEEMDAYYDE------KQFSD---
---WTHPISGAKMVKMQHPDYEVYSK-GIHAYRNVSCADCHM
>GWNrfA-73A2-0_17410_{Cl-H}
AQCHVEYYFKGKE----------EKYLTFPWDEGMTVEAMEKYYDD------VEHVG---
---SVHTLSKTPILKAQHPDFELFKL-GIHAQRGVSCADCHM
>Salinivirga_cyanobacteriivorans
AQCHVEYYFNKQK--VKG-----SPYLTLPWDDGQTVEEMEEYYDN------MQFSD---
---WTHKLSKAPMLKAQHPDYEIFQM-GIHAQRGVACADCHM
>Porphyromonas_gingivalis_33277_{Cl-H}
AQCHVEYYFKG-E----------GKYLTFPWDKGMTMEDAERYYDE------AEYYD---
---YIHTLSRAPILKAQHPDFEISQH-GIHAQRGVSCADCHM
>Melioribacter_roseus_P3M-2
AQCHVEYYFDKTK--VEG-----SQYLTFPWDKGFSVDDMEKYYDE------IEFSD---
---WTHALSKAPMLKAQHPDYELFIT-GIHAERGVSCADCHM
>GWNrfA-73A2-9_7291_{Cl-H}
AQCHVEYYFDKHK--IEG-----TAYLTFPWDNGYSAESIETYYDK------IEFSD---
---WTHQLSKAPMLKAQHPEYETFMM-GIHAQRGVACADCHM
>GWNrfA-73A2-9_24506_{Cl-H}
AQCHVEYYFDKHK--VEG-----AAYLTFPWDKGMSAENIEKYYDE------IEFSD---
---WTHGLSKAPMLKAQHPEYETYSL-GIHAERGASC*LSHA
>Anaerolinea_thermophila_UNI-1_3{Cl-M}
ANCHVEYYFTKE-----------GNYLTFPWEKGTNVEAMEAYY------NEIGFF----
--DWKHADSGANMIKMQHPDYEMYTANSTHYKAGVACADCHM
>Desulfosporosinus_meridiei_DSM_13257{Cl-M}
AQCHVEYYFKPDN-----------KKVTFPWNYGLRMDDAEKLYTE------LNFKD---
---WDHKESQAPMLKAQHPDYELFST-GVHAANGVACADCHM
>Clone_UCA11_{Cl-M}
-QCHVEYYFKGD-----------GKYLTFPWANGTNIDQIIAYY------KESGFK----
--DWVYPDTKTPMLKAQHPEYETYTAGSTHYNAGVACADCHM
>GWNrfA-73A2-5_21102_{Cl-L}
GQCHVEYYFKGDQKL-----------LTFPWSKGTTIENIEEYYDT------YGFKD---
---WTHKETNAPMLKMQHPEFEMYTS-GLHYRSGVSCTDCHM
>Caldilinea_aerophila_{Cl-L}
AQCHVEYYFAGEKKE-----------LVFPWEKGLTIDDIERYYNE------YGFKD---
---WTHKETGAPMIKIQHPEYELFTT-GLHYQSGVACADCHM
>Clone_nrfHO22_{Cl-H}
AQCHVEYYFNKNI--VEG-----VPYLTLPWDKGYSAEDMERYYDD------IEFTD---
---WTHKLSKAPMLKAQHPGYELYMT-GIHAERGVSCADCHM
>Wolinella_succinogenes_{Cl-F}
AQCHVEYYFKKTEWKDDKGVDKTAMVVTLPWSKGISTEQMEAYYDE------INFAD---
---WTHGISKTPMLKAQHPDWELYKT-GIHGQKGVSCADCHM
>Bacteroidetes_bacterium_GWB2_{Cl-H}
AQCHVEYYFDKHK--VEG-----ANYLTFPWDKGMSAEAIEKYYDE------IEFSD---
---WTHSMSKAPMLKAQHPEYETHSM-GIHAERGVSC-----
>Clone_JMYnrfA02_{Cl-H}
AQCHVEYYFDKHK--VEG-----AAYLTFPWGKGMSAENVEKYYDE------IEFSD---
---WTHGLSKAPMLKAQHPEYETYSL-GIHAERGVS------
>GWNrfA-73A2-8_6735_{Cl-H}
AQCHVEYYFDKKRPDAEG-----SNYLTFPWTNGFTPEEMLKYYDD------LGFKD---
---WTHALSKTPMLKAQHPDYEVYTT-GIHAERGVTCTDCHM
>GWNrfA-73A2-1_16144_{Cl-H}
GQCHVEYYFKGEG-----------KYLTFPWDKGFSADSMEAYYNE------PIFKDNKP
FTDWVHKLSKTPMIKAQHPDYELYMT-GIHARRGVACIDCHM
>Clone_UCD9_{Cl-M}
-QCHVEYYFKGD-----------GKYLTFPWAKGTNIDQIIAYY------EETGFK----
--DWEYPDTKTPMLKAQHPEYEFFTAGSTHYNAGVACADCHM
>Desulfovibrio_vulgaris_{Cl-O}
GQCHVEYYFNGPTMGV-------NKKPVFPWAEGFDPADMYRYYDKHGDLQVKGFEGKF-
-ADWTHPASKTPMIKAQHPEYETWIN-GTHGAAGVTCADCHM
>Shewanella_oneidensis_MR-1_{Cl-C}
AQCHVEYYFEKKEDKKG--------FVKFPWDMGVTVDQMEVYYDG------IEFSD---
---WTHALSKTPMLKAQHPEYETWKM-GIHGKNNVSCVDCHM
>Serratia_fonticola_DSM_4576_{Cl-A}
GQCHVEYYFDGK-DK----------AVKFPWDKGTTVDDMEVYYDN------IEFSD---
---WTNPLSKTPMLKAQHPEYETWSA-GIHGKNNVTCIDCHM
>Bacillus_UAAc7_{Cl-P}
GQCHVEYYFAAD-----------NSEVTFPWTKGFKPEEMYEYYSTIA--KEKGFE----
-KDWISNVSGTPMLKSQHPEYETHSS-GTHGKANVSCADCHM
>Clone_UCD3_{Cl-L}
-QCHVEYYFKGDNKV-----------LTFPWSKGLNIDDIESYYEE------AGFKD---
---WTHKETNAPMLKMQHPEFEMWSS-GLHAKSGVTCADCHM
>GWNrfA-73A2-1_15411_{Cl-L?}
AQCHVEYYFKGENKV-----------LTFPWKKGYNIDDIERYYTE------AKFTD---
---WKHKETGADMLKMQHPEFEMWNS-GIHARSGVACTDCHM
