# Supplementary material for: Sequence alignments and validation of PCR primers used to detect phylogenetically diverse nrfA genes associated with dissimilatory nitrate reduction to ammonium (DNRA)
Source: Data Brief. 2019 Jun 7;25:104016. doi: 10.1016/j.dib.2019.104016 (PMC6596902; doi:10.1016/j.dib.2019.104016)
Supplement: Multimedia component 2 [file mmc2.zip › dib_104016_NrfA-Gene-Amplicon-alignment_mmc2.fasta]

>Alkaliphilus_metalliredigens_QYMF.2
GCCCAATGTCATGTTGAGTATTATTT----------------------------TGAACC
-TGAAACA------------GGGA-CTATTGTACTTCCTTGGGATAA---------TGGC
A------TTGGGGTA--GA---------CGAAATA-------------------------
-----------------GAGG---------CA---------TATTTTGAT----------
-----GAAAGA------------------GACTTTC------------ATGATTGGAAGC
ATCCTAGGACAGGGACACC-TC-------TCATTAAGGTACA----------GCATCCTG
AGTTTG-----AGATGT---------ATACCG---ATAGCCT---CCAT-----------
-GCACGATTGGGTATC-ACCTGTATAGACTGCCATATGCCT-
>Alkaliphilus_oremlandii_OhILAs.2
GCACAGTGTCACGTAGAATATTATAT--------------------------GGAGCCAA
-CAACAAA--------------GG-AAGTGATTCTACCTTGGGATCA---------AGGC
T------TAGAAATA--GC---------AGAGATT-------------------------
-----------------GAAA---------AG---------TACTACGAT----------
-----GATTTA------------------GATTATT------------ACGACTGGAAGC
ATCCAAGAACAGGAACCCC-TT-------TAATTAAGGTACA----------ACATCCGG
AATTTG-----AAACTT---------ATACTG---GAAGTAT---TCAC-----------
-GATAAAATGGGGGTT-ACTTGTGCCGATTGTCATATGCCA-
>Anaerococcus_prevotii_ACS-065-V-Col13.2
GCCCAATGTCACGTTGAGTATTACTT------AG-ATAA---------------TGAAAC
-TAAAGAA-------------------GTAATCATGCCAACAAAATA---------TGGA
G------TTGAGACA--GA---------CGACATG-------------------------
-----------------TTAA---------AT---------TATTATGAC----------
-----GAAATT------------------GAATTTA------------AGGATTGGGAAC
ATCCACAAACGGGAGCATC-TT-------TATTGAAGGCTCA----------ACATCCAG
AATTCG-----AAACAT---------TCCACG---GATCAGC---TCAT-----------
-GAGGCAGCAGGACTA-ACCTGTATAGATTGTCATATGCCA-
>Anaerococcus_prevotii_DSM_20548.2
GCCCAATGTCACGTTGAATACTACCA------AG-ATCC---------------TGAAAC
-CAAAGAA-------------------GTTATAATGCCAACCAAATA---------CGGT
C------TAGAAACA--GA---------CGATATG-------------------------
-----------------TTAA---------AG---------TATTATGAC----------
-----GAAATT------------------GAATTTA------------AGGATTGGGAAC
ATCCTCAGACCAAAGCGCC-TA-------TGCTTAAGGCTCA----------ACACCCAG
AGTTTG-----AGACCT---------TCCACG---GATCAGT---TCAC-----------
-CAACAAGCAGGCCTT-ACTTGTATAGACTGTCACATGCCA-
>Anaerococcus_lactolyticus_ATCC_51172.2
GCACAATGCCACGTTGAATATTACCT------AG-ACCC---------------AGAAAC
-AAAAGAA-------------------GTAGGTTTACCATATAAGTA---------TGGT
T------TTGAAACC--GA---------TGATATG-------------------------
-----------------CTAA---------AA---------TATTACGAT----------
-----GAAATT------------------GATTTTG------------CGGATTGGGAAC
ACCCACAAACAGGTGCCAA-GC-------TCCTTAAGGCCCA----------ACACCCAG
AGTATG-----AAACTA---------TGATGG---GTTCTGT---TCAC-----------
-GATTCAGCAGGACTT-TCTTGTATAGATTGCCACATGCCT-
>Shigella_flexneri_2a_str._2457T
GGTCAGTGCCATGTGGAGTATTACTT------CG-A------------------CGGCAA
-AAACAAA---------------G-CGGTTAAATTCCCGTGGGATGA---------CGGC
A------TGAAAGTC--GA---------AAATATG-------------------------
-----------------GAGC---------AG---------TATTACGAC----------
-----AAAATT------------------GCCTTCT------------CTGACTGGACTA
ACTCCCTGTCGAAAACGCC-AA-------TGCTGAAAGCGCA----------GCACCCGG
AATATG-----AAACCT---------GGACAG---CGGGCAT---TCAC-----------
-GGTAAAAACAACGTG-ACCTGTATCGACTGCCATATGCCA-
>Serratia_fonticola_DSM_4576
GGGCAGTGCCACGTTGAGTATTACTT------TG-A------------------TGGTAA
-AGACAAA---------------G-CGGTGAAATTCCCTTGGGACAA---------GGGC
A------CCACGGTC--GA---------TGACATG-------------------------
-----------------GAAG---------TG---------TATTACGAC----------
-----AATATC------------------GAATTCT------------CCGACTGGACCA
ACCCGCTGTCCAAGACGCC-AA-------TGCTGAAAGCCCA----------ACATCCAG
AATATG-----AAACCT---------GGAGCG---CGGGTAT---TCAT-----------
-GGTAAGAACAACGTC-ACCTGTATCGACTGCCATATGCCGC
>Escherichia_coli_CFT073
GGTCAGTGCCATGTGGAGTATTACTT------CG-A------------------CGGCAA
-AAACAAA---------------G-CGGTTAAATTCCCGTGGGATGA---------CGGC
A------TGAAAGTC--GA---------AAATATG-------------------------
-----------------GAGC---------AG---------TATTACGAC----------
-----AAAATT------------------GCCTTCT------------CTGACTGGACTA
ACTCCCTGTCGAAAACGCC-AA-------TGCTGAAAGCGCA----------GCACCCGG
AATATG-----AAACCT---------GGACAG---CGGGCAT---TCAC-----------
-GGCAAAAACAACGTG-ACCTGTATCGATTGCCATATGCCA-
>Citrobacter_youngae_ATCC_29220
GGTCAGTGCCACGTGGAATACTACTT------CG-A------------------CGGTAA
-AAACAAA---------------G-CCGTTAAGTTCCCGTGGGACGA---------CGGC
A------TGAAAGTC--GA---------GAACATG-------------------------
-----------------GAGA---------AA---------TACTACGAC----------
-----ACCATC------------------GCCTTCT------------CCGACTGGACCA
ACTCCCTGTCTAAAACGCC-GA-------TGCTGAAAGCGCA----------GCACCCGG
AATATG-----AAACCT---------GGAGCG---CGGGTAT---TCAC-----------
-GGGAAGAATAACGTG-ACCTGTATCGACTGTCACATGCCG-
>Citrobacter_sp._30_2
GGCCAGTGTCACGTGGAATACTACTT------CG-A------------------CGGTAA
-AAACAAA---------------G-CCGTTAAGTTCCCGTGGGACGA---------CGGC
A------TGAAAGTC--GA---------GAACATG-------------------------
-----------------GAGA---------AA---------TACTACGAC----------
-----AACATT------------------GCTTTCT------------CTGACTGGACCA
ACTCCCTGTCTAAAACGCC-GA-------TGCTGAAAGCGCA----------GCACCCGG
AGTATG-----AAACCT---------GGAGCG---CGGGCAT---TCAC-----------
-GGCAAGAACAACGTG-ACCTGTATCGACTGTCACATGCCG-
>Escherichia_albertii_TW07627_2
GGTCAGTGCCACGTGGAGTATTACTT------CG-A------------------TGGCAA
-AGATAAA---------------G-CCGTTAAATTCCCGTGGGATAA---------CGGT
A------TGAAAGTC--GA---------AAATATG-------------------------
-----------------GAGC---------AG---------TATTACGAC----------
-----AAAATT------------------GCCTTCT------------CTGACTGGACCA
ACGCCCTGTCGAAAACGCC-GA-------TGCTGAAAGCCCA----------GCACCCGG
AATATG-----AAACCT---------GGAGCG---CAGGCAT---TCAC-----------
-GGCAAAAATAACGTG-ACTTGCATCGACTGCCACATGCCG-
>Salmonella_enterica_subsp._arizonae_serovar_62!z4.z23!--
GGACAGTGCCACGTTGAGTACTACTT------TG-A------------------GGGTAA
-AAATAAA---------------G-CCGTTAAATTCCCGTGGGACGA---------AGGC
A------TGAAGGTC--GA---------AAATATG-------------------------
-----------------GAGA---------AA---------TATTACGAC----------
-----GCCATC------------------GCTTTCT------------CCGACTGGACGA
ATTCGCTGTCGAAAACGCC-AA-------TGCTCAAAGCGCA----------GCACCCGG
AATATG-----AAACCT---------GGAGCG---CGGGCAT---TCAC-----------
-GGTAAGAATAACGTG-ACCTGTATCGACTGCCACATGCCG-
>Citrobacter_rodentium_ICC168
GGCCAGTGCCACGTGGAATACTACTT------CG-A------------------GGGTAA
-GAACAAA---------------G-CCGTGAAGTTCCCGTGGGACGA---------CGGG
A------TGAAGGTC--GA---------GAATCTG-------------------------
-----------------GAGA---------AA---------TATTACGAT----------
-----GCCATC------------------GCCTTCT------------CCGACTGGACCA
ACTCGCTGTCAAAAACGCC-GA-------TGCTGAAAGCGCA----------GCACCCGG
AATATG-----AAACCT---------GGAGCG---CGGGTAT---CCAC-----------
-GGCAAAAATAACGTC-ACCTGTATCGACTGCCATATGCCG-
>Citrobacter_koseri_ATCC_BAA-895
GGGCAGTGCCATGTGGAGTACTACTT------TG-A------------------CGGTAA
-AAACAAA---------------G-CCGTCAAATTCCCGTGGGATGA---------GGGA
A------CAAAAGTC--GA---------GGATATG-------------------------
-----------------GAGA---------AA---------TATTATGAC----------
-----GCCATC------------------GCCTTCT------------CTGACTGGACAA
ACCCGCTGTCGAAAACGCC-AA-------TGCTGAAAGCGCA----------GCACCCGG
AATATG-----AAACCT---------GGAGCG---TGGGCAT---TCAC-----------
-GGCAAGAACAACGTG-ACCTGTATTGATTGTCACATGCCG-
>Pectobacterium_carotovorum_subsp._carotovorum_PC1
GGACAATGCCACGTTGAGTATTATTT------TT-C------------------TGGTAA
-AGACAAA---------------G-CGGTGAAATTTCCATGGGATAA---------CGGC
A------CGAAAGTC--GA---------AGACATG-------------------------
-----------------GAAA---------AA---------TACTATGAC----------
-----GCCATT------------------TCTTTCT------------CCGACTGGACCA
ACACCCTTTCCCGCGCACC-GA-------TGCTGAAAGCCCA----------ACATCCAG
AATATG-----AAACCT---------GGAGCG---TCGGTAT---CCAC-----------
-GGTAAAAATAACGTG-ACCTGTATCGACTGCCATATGCCG-
>Pectobacterium_carotovorum_subsp._brasiliensis_PBR1692
GGGCAATGCCACGTTGAGTATTATTT------TT-C------------------CGGTAA
-AGACAAA---------------G-CGGTGAAGTTTCCATGGGATAA---------CGGC
A------CCAAAGTC--GA---------AGACATG-------------------------
-----------------GAAA---------AA---------TACTATGAC----------
-----GCCATT------------------TCCTTCT------------CTGATTGGACCA
ACACCCTTTCCCGCGCACC-GA-------TGCTGAAAGCCCA----------ACATCCAG
AATATG-----AAACCT---------GGAGCA---TTGGTAT---TCAC-----------
-GGTAAAAACAACGTG-ACCTGTATCGACTGCCATATGCCG-
>Erwinia_carotovora_subsp._atroseptica_SCRI1043
GGACAATGCCACGTTGAGTATTATTT------TT-C------------------CGGCAA
-AGACAAA---------------G-CGGTAAAATTCCCATGGGATAA---------CGGC
A------CGAAAGTC--GA---------AGACATG-------------------------
-----------------GAGA---------AA---------TACTATGAC----------
-----GCCATT------------------TCCTTCT------------CCGACTGGACCA
ACACCCTTTCCCGCGCACC-GA-------TGCTGAAAGCCCA----------ACATCCAG
AGTATG-----AAACCT---------GGAGCG---TTGGTAT---CCAC-----------
-GGTAAAAACAACGTG-ACCTGTATCGACTGCCATATGCCG-
>Pectobacterium_wasabiae_WPP163
GGGCAGTGCCACGTTGAGTATTATTT------TT-C------------------CGGTAA
-AGACAAG---------------G-CCGTGAAGTTTCCATGGGATAA---------CGGT
A------CGAAAGTC--GA---------AGACATG-------------------------
-----------------GAGA---------AA---------TATTATGAT----------
-----GCTATC------------------TCCTTCT------------CCGACTGGACCA
ACCCTCTTTCCCGTACACC-GA-------TGCTGAAAGCTCA----------ACATCCAG
AGTATG-----AAACCT---------GGAGCA---TCGGTAT---CCAC-----------
-GGTAAAAACAACGTG-ACCTGTATCGACTGCCATATGCCG-
>Pectobacterium_carotovorum_subsp._carotovorum_WPP14
GGGCAATGCCACGTTGAGTATTATTT------TT-C------------------CGGTAA
-AGACAAA---------------A-CGGTGAAATTCCCATGGGATAA---------CGGC
A------CGAAAGTC--GA---------AGACATG-------------------------
-----------------GAAA---------AA---------TACTATGAC----------
-----GCGATT------------------TCCTTCT------------CCGACTGGACCA
ATTCCCTTTCCCGTGCACC-GA-------TGCTGAAAGCCCA----------ACATCCAG
AATATG-----AAACCT---------GGAGCA---TTGGTAT---TCAC-----------
-GGTAAAAACAACGTG-ACCTGTATCGACTGCCATATGCCG-
>Providencia_alcalifaciens_DSM_30120
GGTCAATGCCACGTAGAATACTACTT------CT-C------------------AGGTGA
-AACCAAA---------------G-CGGTGAAATTCCCTTGGGATAA---------CGGA
A------CCAAAGTC--GA---------AGACATG-------------------------
-----------------GAGG---------TG---------TACTACGAT----------
-----AATATT------------------GCCTTCT------------CTGACTGGACAA
ACTCCCTTTCTAAAGCCCC-AA-------TGCTCAAAGCACA----------ACACCCTG
AATATG-----AAACTT---------GGAGCG---CAGGTAT---TCAC-----------
-GGCAAGAACAATGTC-ACTTGTATTGACTGTCATATGCCG-
>Providencia_rustigianii_DSM_4541
GGTCAATGCCACGTTGAATACTATTT------TT-C------------------TGGTGA
-AAATAAA---------------T-CCGTAAAATTCCCTTGGGATAA---------CGGT
A------CGAAAGTC--GA---------AGATATG-------------------------
-----------------GAAG---------TG---------TACTACGAC----------
-----AATATC------------------GCCTTTT------------CTGATTGGACTA
ACACCCTATCAAAAGCACC-AA-------TGATAAAAGCCCA----------GCATCCAG
AATATG-----AAACAT---------GGAGTG---CAGGGAT---CCAC-----------
-GGTAAAAATAATGTC-ACTTGTATTGACTGCCACATGCCT-
>Providencia_rettgeri_DSM_1131
GGCCAATGTCACGTGGAATACTATTT------CT-C------------------TGGCGA
-TAAAAAA---------------T-CCGTGAAATTCCCATGGGATAA---------CGGT
A------CCAAAGTG--GA---------AGATATG-------------------------
-----------------GAAG---------TC---------TACTACGAC----------
-----AACATT------------------GGTTTCT------------CTGACTGGACCA
ACTCATTGTCGAAAGCGCC-TA-------TGCTAAAAGCCCA----------ACACCCTG
AATATG-----AAACTT---------GGAGTG---CGGGTAT---TCAT-----------
-GGCAAAAATAACGTG-ACCTGTATTGACTGCCATATGCCA-
>Providencia_stuartii_ATCC_25827
GGGCAATGCCACGTTGAGTACTACTT------TG-C------------------AGGGGA
-AAATAAA---------------T-CCGTCAAATTCCCTTGGGATAA---------CGGT
A------CGAAAGTG--GA---------GGATATA-------------------------
-----------------GAAG---------TC---------TATTATGAC----------
-----AATATC------------------GCCTTCT------------CTGACTGGACAA
ACTCACTGTCGAAAGCCCC-TA-------TGTTAAAAGCACA----------GCACCCAG
AGTATG-----AAACAT---------GGAGTG---CGGGGAT---CCAC-----------
-GGTAAAAACAACGTG-ACCTGTATCGACTGCCACATGCCT-
>Yersinia_bercovieri_ATCC_43970
AGTCAATGCCACGTTGAGTATCACTT------CG-C------------------GGGCAA
-AGATAAA---------------A-CGGTAAAACTGCCATGGGATCA---------AGGC
A------CCGATGTG--GA---------GTCAATG-------------------------
-----------------GAGA---------GA---------TATTATGAT----------
-----GAAATT------------------GCGTTCT------------CTGATTGGGTTC
ATCCGCTGTCGAAAACCCC-AA-------TGCTCAAAGCGCA----------GCATCCTG
AGTATG-----AAACCT---------GGCGTG---CAGGGAT---CCAT-----------
-GGCAAGAATAATGTC-AGCTGCATCGATTGCCACATGCCG-
>Yersinia_mollaretii_ATCC_43969
AGCCAGTGTCATGTTGAGTATCACTT------CG-C------------------GGGTAA
-AGACAAA---------------G-CGGTGAAACTCCCATGGGATCA---------AGGC
A------CCGATGTG--GA---------GTCAATG-------------------------
-----------------GAGA---------AA---------TATTATGAT----------
-----GGAATT------------------GCGTTCT------------CCGATTGGGTGC
ATCCGCTGTCAAAAACCCC-GA-------TGCTTAAAGCGCA----------ACACCCGG
AATATG-----AAACTT---------GGCGCG---CAGGAAT---TCAT-----------
-GGCAAAAATAATGTG-AGTTGCATTGATTGCCATATGCCG-
>Yersinia_enterocolitica_W22703
AGCCAGTGCCATGTTGAATATCACTT------CG-C------------------CGGTAA
-AGATAAA---------------G-CGGTGAAACTCCCGTGGGACCA---------AGGT
A------CTGACGTG--GA---------GTCAATG-------------------------
-----------------GAGA---------AG---------TATTACGAC----------
-----GAAATT------------------GCTTTTG------------CTGATTGGGTTC
ATCCACTGTCAAAAACACC-GA-------TGCTGAAAGCTCA----------GCACCCAG
AATATG-----AAACCT---------GGCGTG---CGGGTAT---TCAC-----------
-GGCAAAAATAATGTC-AGTTGTATCGACTGCCATATGCCG-
>Yersinia_kristensenii_ATCC_33638
AGCCAGTGCCACGTGGAATATCACTT------CG-C------------------CGGTAA
-AGACAAA---------------G-CGGTGAAACTCCCTTGGGATCA---------AGGG
A------CTGACGTG--GA---------GTCGATG-------------------------
-----------------GAGA---------AA---------TATTATGAC----------
-----GAAATT------------------GCTTTCT------------CTGATTGGGTTC
ACCCCCTGTCGAAAGCCCC-AC-------TGCTGAAAGCGCA----------ACATCCTG
AATACG-----AAACCT---------GGCGTG---CAGGTAT---TCAC-----------
-GGTAAAAATAATGTC-AGTTGCATTGATTGCCATATGCCG-
>Yersinia_frederiksenii_ATCC_33641
AGCCAATGCCATGTTGAATATCACTT------TG-C------------------CGGTAA
-AGATAAA---------------G-CAGTGAAATTCCCATGGGATAA---------AGGT
A------CCGATGTG--GG---------GTCCATG-------------------------
-----------------GAGG---------AA---------TATTACGAT----------
-----GAAATC------------------GCTTTCT------------CTGATTGGGTCC
ATCCCCTTTCCAAAACCCC-GA-------TGCTAAAAGCCCA----------ACACCCAG
AGTACG-----AAACCT---------GGCGGG---CAGGCAT---TCAC-----------
-GGTAAAAATAATGTC-AGTTGCATCGATTGCCATATGCCG-
>Yersinia_rohdei_ATCC_43380
AGCCAATGCCATGTTGAATATCACTT------TA-C------------------GGGTAA
-AGATAAA---------------G-CAGTGAAATACCCTTGGGATAA---------AGGG
A------CGGATGTG--GA---------GTCAATG-------------------------
-----------------GAGA---------AG---------TATTACGAC----------
-----GAAATT------------------GCTTTCG------------CTGATTGGATTC
ACCCCTTATCAAAAACGCC-AA-------TGTTGAAAGCCCA----------GCACCCTG
AGTACG-----AAACCT---------GGCGTG---CAGGTAT---TCAC-----------
-GGTAAAAATAATGTC-AGCTGCATCGATTGTCATATGCCG-
>Edwardsiella_ictaluri_93-146
GGTCAGTGCCACGTGGAGTACTACTT------CT-C------------------CGGCAA
-GGATAAA---------------A-CCGTCAAATTCCCCTGGGATCA---------GGGC
A------CCAGCGTC--GA---------TGAGATC-------------------------
-----------------GAGG---------CC---------TATTACGAC----------
-----GGTATT------------------GCCTTTA------------CCGACTGGGTTA
ACCCGCTCTCCAAGGCGCC-GA-------TGCTGAAGGCGCA----------GCACCCGG
ATTATG-----AGACTT---------GGCGCG---CCGGGAT---CCAC-----------
-GGACAGAACAACATC-TCCTGCGTCGATTGCCATATGCCG-
>Edwardsiella_tarda_ATCC_23685
GGCCAGTGCCACGTGGAGTATTACTT------CT-C------------------CGGCAA
-GGAGAAG---------------C-ACGTCAAGCTGCCTTGGGATAA---------AGGG
A------CCCAGGTC--GA---------TGAGATC-------------------------
-----------------GAGG---------CC---------TATTACGAC----------
-----GGTATT------------------GGCTTCA------------CCGATTGGGTGA
ACCCGCTCTCCAAGGCGCC-GA-------TGTTAAAGGCGCA----------GCACCCCG
AATATG-----AGACCT---------GGCGCG---TCGGGAT---CCAC-----------
-GGCCAGAATAATGTC-TCTTGCGTCGATTGCCACATGCCC-
>Aeromonas_hydrophila_subsp._hydrophila_ATCC_7966
GGTCAGTGCCACGTGGAGTACTACTT------CA-G------------------CGGCCC
-GACCAAG---------------G-CGGTGAAATTCCCCTGGGACAA---------GGGC
A------CCACAGTG--GA---------GCAGATG-------------------------
-----------------GAGC---------AG---------TATTACGAT----------
-----GAAATC------------------GGCTTTG------------CCGACTGGACTC
ATGCCCTCTCCAAGACCCC-CA-------TGCTCAAAGCCCA----------GCACCCCG
AGTACG-----AGACCT---------GGCGCG---CCGGCAT---TCAC-----------
-GGCCAGAACAACGTC-GCCTGCGTCGACTGCCACATGCCC-
>Aeromonas_salmonicida_subsp._salmonicida_A449
GGCCAGTGTCACGTGGAGTACTACTT------CA-G------------------CGGCCC
-CACCAAG---------------G-CGGTGAAATTCCCCTGGGACAA---------GGGC
A------CCACGGTT--GA---------GCAGATG-------------------------
-----------------GAGC---------AG---------TACTACGAC----------
-----GAGATT------------------GGTTTCG------------CCGACTGGACCC
ACGCCCTCTCCAAGACCCC-CA-------TGCTCAAGGCCCA----------GCACCCTG
AATACG-----AGACCT---------GGCGCG---CAGGCAT---TCAC-----------
-GGCCAGAACAACGTC-GCCTGTGTCGACTGTCACATGCCC-
>Moritella_sp._PE36
GCGCAATGCCACGTTGAGTACTATTT------CA-C------------------AGGTCC
-AACTAAA---------------G-CCGTAAAATTCCCATGGGATAA---------AGGT
A------CCACAGTT--GA---------CCAAATG-------------------------
-----------------GAAG---------AA---------TACTATGAC----------
-----GAGATT------------------GGTTTCA------------AAGATTGGACAC
ATGCAGTGTCTAAAACGCC-AA-------TGTTAAAAGCACA----------GCATCCAG
GTTATG-----AAACAT---------GGCGTG---AAGGTAT---CCAT-----------
-GGTAAAAATAACGTA-ACGTGTGTTGATTGCCATATGCCA-
>Aliivibrio_salmonicida_LFI1238
GGTCAATGTCATGTTGAATACTATTT------CA-C------------------AGGTAA
-GACTAAA---------------G-CCGTTAAGTTCCCTTGGGATAA---------AGGG
A------CAACCGTT--GA---------TGAAATG-------------------------
-----------------GAAG---------AA---------TACTACGAC----------
-----GAAATT------------------GGGTTTA------------GTGATTGGACAC
ACAAAGTATCTAAAGCCCC-TA-------TGCTAAAAGCACA----------ACATCCAG
GCTATG-----AAACAT---------GGCGAG---AAGGCAT---TCAC-----------
-GGTAAAAACAAAGTG-GTTTGTGTTGATTGTCATATGCCA-
>Vibrio_fischeri_ES114_2
GGTCAGTGTCACGTAGAATACTACTT------CA-C------------------AGGTAA
-AACTAAA---------------G-CCGTAAAATTCCCTTGGGACAA---------AGGC
A------CTACCGTT--GA---------CGAAATG-------------------------
-----------------GAAG---------AA---------TACTATGAT----------
-----GAGATC------------------GGCTTTA------------AAGACTGGACTC
ACAAAGTATCTAAAGCGCC-TA-------TGTTAAAAGCGCA----------GCATCCTG
GTTATG-----AAACAT---------GGCGTG---ATGGTAT---TCAT-----------
-GGCAAAAACAAAGTA-ACTTGTGTTGACTGTCATATGCCT-
>Vibrio_sp._MED222_2
GCTCAGTGCCACGTGGAATACTACTT------CA-C------------------AGGGCC
-AACCAAA---------------G-GTGTGAAATTCCCTTGGGACCA---------AGGT
A------CAACCGTT--GG---------CGACATG-------------------------
-----------------GAAC---------GC---------TACTATGAT----------
-----GCAATC------------------AACTTTA------------AAGATTGGACGC
ATAAAGTATCGAAAGCACC-CA-------TGCTGAAAGCGCA----------ACACCCAG
GTTTCG-----AAACAT---------GGCGCG---AAGGTAT---TCAC-----------
-GGCAAAAACAAAGTT-GTTTGTGCTGACTGTCATATGCCG-
>Vibrionales_bacterium_SWAT-3_2
GCGCAGTGCCACGTGGAATACTATTT------CA-C------------------TGGTCC
-AACGAAA---------------G-GCGTTAAGTTCCCTTGGGATAA---------AGGC
A------CTCGTGTT--GA---------GCAAATG-------------------------
-----------------GAAG---------AG---------TACTACGAT----------
-----GAGATC------------------GGCTTTA------------AAGATTGGACTC
ACAAAGTCTCTAAAGCACC-GA-------TGCTAAAAGCTCA----------GCACCCAG
GTTACG-----AAACTT---------GGCGCG---AAGGCAT---TCAC-----------
-GGCAAGAACAACGTT-GCTTGTGTTGACTGTCATATGCCT-
>Vibrio_alginolyticus_40B
GCTCAATGTCACGTTGAATACTACTT------CAC-------------------CGGCCC
-AACTAAA----------------GCGGTTAAATTCCCATGGGATAT---------GGGC
A------CCACCGTT--AA---------TGACATG-------------------------
-----------------GAGA---------AA---------TACTACGAT----------
-----GCGTTG------------------AATTTCA------------AAGATTGGACGC
ATGCCGTATCTAAAGCGCC-GA-------TGCTAAAAGCGCA----------ACATCCAG
GTTTCG-----AAACTT---------GGAGAG---CGGGTAT---TCAT-----------
-GGTAAAAACAAAGTG-GTGTGTGTGGACTGCCACATGCCT-
>Vibrio_sp._Ex25_2
GCTCAATGTCATGTCGAGTACTACTT------CA-C------------------AGGTCC
-GACTAAA---------------G-CAGTCAAATTCCCATGGGACAT---------GGGG
A------CCAACGTC--GC---------TGATATG-------------------------
-----------------GAGA---------AA---------TACTACGAC----------
-----GCGTTG------------------AACTTTA------------AAGATTGGACGC
ACGCCGTTTCTAAAGCACC-AA-------TGCTTAAGGCGCA----------ACACCCAG
GTTTCG-----AAACTT---------GGAGAG---CGGGTAT---TCAT-----------
-GGCAAAAACAAAGTG-GTGTGTGTGGACTGTCACATGCCT-
>Vibrio_harveyi_ATCC_BAA-1116
GCTCAATGTCACGTTGAATACTACTT------CA-C------------------CGGCCC
-GACTAAA---------------G-CGGTCAAATTCCCATGGGATAT---------GGGC
A------CCACCGTT--AA---------TGACATG-------------------------
-----------------GAGA---------AA---------TACTACGAC----------
-----GCGTTT------------------AATTTCA------------AAGATTGGACGC
ATGCAGTATCTAAAGCTCC-GA-------TGCTAAAAGCACA----------ACACCCAG
GTTACG-----AAACGT---------GGCGTG---ATGGCAT---CCAT-----------
-GGTAAAAACAAAGTG-GTGTGTGTGGACCGTCATATGCCT-
>Vibrio_parahaemolyticus_RIMD_2210633
GCTCAGTGCCATGTCGAATACTACTT------TA-C------------------AGGACC
-AACGAAA---------------G-CGGTGAAATTCCCTTGGGATAT---------GGGT
A------CGACTGTC--GG---------TGACATG-------------------------
-----------------GAGA---------AG---------TATTACGAT----------
-----GCGTTG------------------GACTTTA------------AAGATTGGACTC
ACGCCGTTTCTAAAGCACC-GA-------TGCTAAAAGCACA----------GCACCCTG
GGTTCG-----AGACTT---------GGCGTG---AAGGGAT---TCAC-----------
-GGCAAAAACAAAGTA-GTTTGCGTCGACTGCCATATGCCG-
>Vibrio_vulnificus_CMCP6
GCTCAGTGCCACGTTGAATACTACTT------TA-C------------------TGGCCC
-AACCAAA---------------G-CCGTCAAATTCCCTTGGGATAT---------GGGC
A------CTGGCGTA--CA---------ACAAATG-------------------------
-----------------GAAG---------AG---------TACTATGAC----------
-----GCTCTA------------------GGCTTTG------------CTGACTGGACGC
ATGCGGTCTCGAAAGCACC-CA-------TGTTAAAAGCGCA----------GCACCCAG
GTTTTG-----AGACAT---------GGCGTG---AAGGCAT---TCAT-----------
-GGCAAGAACAAAGTC-GTCTGTGTGGACTGTCACATGCCA-
>Vibrio_brasiliensis_LMG_20546
GGTCAGTGTCACGTCGAGTACTACTT------TA-C------------------TGGACC
-AAACAAG---------------T-CAGTCAAATTCCCTTGGGATAA---------AGGA
A------CCACTGTC--GA---------TGATATG-------------------------
-----------------GAAG---------AG---------TATTACGAC----------
-----GCTCTA------------------GGCTTCA------------AAGACTGGACTC
ACAAAGTGTCTAAGGCACC-GA-------TGCTCAAAGCTCA----------GCACCCTG
GCTATG-----AAACCT---------GGCGTG---ATGGCAT---CCAC-----------
-GGCAAAAACAAAGTC-GCGTGTGTTGACTGTCATATGCCT-
>Vibrio_orientalis_CIP_102891
GGTCAGTGTCACGTCGAATACTACTT------CG-TT-----------------AAATCA
GCGAAAAA--------------CG-CGGTTAAATTCCCTTGGGATAG---------AGGC
A------CAACCGTT--GA---------TGATATG-------------------------
-----------------GAAG---------AA---------TACTACGAC----------
-----GCACTT------------------GGCTTTA------------AAGACTGGACAC
ACAAAGTATCTAAAGCACC-AA-------TGCTAAAAGCGCA----------ACACCCTG
GTTACG-----AAACTT---------GGCGTG---ATGGTAT---CCAC-----------
-GGTAAAAACAAAGTG-GCGTGTGTGGATTGTCATATGCCA-
>Vibrio_parahaemolyticus_16
GCACAGTGCCACGTTGAGTACTACTT------CA-C------------------TGGGCC
-AACCAAA---------------G-CGGTCAAGTTCCCTTGGGATAT---------GGGC
A------CCTCTGTC--GA---------TGAAATG-------------------------
-----------------GAAC---------AG---------TACTATGAC----------
-----GCGCTC------------------AACTTTA------------AAGACTGGACGC
ATAAAGTCTCAAAAGCGCC-AA-------TGCTAAAAGCTCA----------GCACCCTG
GGTATG-----AGACGT---------GGCGTG---ACGGCGT---TCAT-----------
-GGTAAAAACAAAGTG-GTCTGTGTGGATTGCCATATGCCT-
>Vibrio_sinaloensis_DSM_21326_2
GCTCAATGTCATGTTGAATACTACTT------CA-C------------------AGGGCC
-AACTAAA---------------G-CGGTGAAGTTCCCATGGGATAT---------GGGC
A------CAACAGTC--GA---------TGATATG-------------------------
-----------------GAAG---------AG---------TACTATGAT----------
-----GCACTC------------------GGCTTTA------------AAGATTGGACTC
ATAAAGTGTCAAAAGCGCC-AA-------TGCTCAAAGCTCA----------GCACCCTG
GCTATG-----AAACGT---------GGCGTG---ATGGTAT---CCAT-----------
-GGTAAAAACAAAGTC-GTGTGTGTTGATTGCCACATGCCA-
>Vibrio_coralliilyticus_ATCC_BAA-450
GCCCAATGTCACGTCGAATACTACTT------CA-C------------------TGGGCC
-CAAAAAA---------------T-CGGTCAAGTTCCCTTGGGATAA---------AGGC
A------CCAACGTC--GC---------GGCAATG-------------------------
-----------------GAAG---------AG---------TACTATGAC----------
-----TCTATT------------------GGCTTCA------------AAGACTGGACGC
ATAAAGTATCGAAAGCACC-GA-------TGTTGAAAGCACA----------GCACCCTG
GCTATG-----AAACCT---------GGCGTG---ACGGCAT---TCAT-----------
-GGTAAGAACAAAGTT-GCCTGTGTGGACTGCCATATGCCA-
>Vibrio_shilonii_AK1_2
GCTCAGTGTCACGTAGAGTACTACTT------CA-C------------------TGGCCC
-AACGAAA---------------G-CGGTTAAGTTCCCGTGGGATAT---------GGGA
A------CAACTGTT--GG---------TGAAATG-------------------------
-----------------GAAG---------AG---------TACTACGAT----------
-----GCATTG------------------AACTTCA------------AAGATTGGCAAC
ATGCAGTTTCTAAAGCGCC-AA-------TGCTAAAAGCTCA----------ACACCCAG
GATACG-----AAACTT---------GGCGTG---ATGGTAT---CCAC-----------
-GGTAAGAACGGTGTA-GTTTGTGTTGACTGTCATATGCCT-
>Vibrio_mimicus_VM573
GGTCAGTGCCACGTGGAATACTATTT------CG-C------------------AGGCCC
-TACCAAG---------------G-CTGTGAAATTCCCTTGGGATAT---------GGGT
A------CCGATGTG--GA---------TTCTATG-------------------------
-----------------GAGC---------GT---------TATTACGAT----------
-----GCGCTG------------------AATTTCA------------GCGACTGGACGC
ACCAACTCTCCAAAGCCCC-TA-------TGATTAAGGCGCA----------GCACCCTG
AGTATG-----AAACGT---------GGCGTG---CTGGTAT---TCAT-----------
-GGCAAAAATAATGTG-GTGTGTGCGGATTGCCACATGCCT-
>Vibrio_sp._RC341
GGTCAGTGCCACGTGGAATACTATTT------CT-C------------------AGGCCC
-TACCAAG---------------G-CCGTAAAATTCCCTTGGGATAT---------GGGG
A------CCGATGTG--GA---------CTCCATG-------------------------
-----------------GAGC---------GT---------TATTACGAC----------
-----GTACTG------------------AATTTTA------------GTGACTGGACGC
ACCAACTCTCCAAGGCTCC-TA-------TGATTAAGGCGCA----------GCACCCTG
AATATG-----AGACGT---------GGCGTG---CTGGTAT---TCAT-----------
-GGCAAAAATAATGTG-GTGTGTGCAGATTGCCACATGCCT-
>Photobacterium_profundum_SS9
GGTCAATGTCACGTTGAATACTACTT------CA-C------------------CGGTCC
-AAAAAAA---------------T-CGGTCAAATTCCCTTGGGATAA---------AGGC
A------CATCTGTT--GA---------TGACATG-------------------------
-----------------GAAG---------TG---------TACTACGAC----------
-----GAGATT------------------GGCTTTA------------AAGATTGGACTC
ATGGCGTTTCAAAAGCACC-GA-------TGCTGAAAGCACA----------GCATCCTG
GCTATG-----AAACAT---------GGCGTG---AAGGTAT---TCAC-----------
-GGCAAAAACAATGTG-ACTTGTATTGACTGTCACATGCCT-
>Shewanella_pealeana_ATCC_700345
GGTCAGTGTCACGTAGAGTACTACTT------CG-AAAAGAC------------TGCTGA
-TAAGAAA------------GGCT-TCGTTAAGTTCCCATGGGACAA---------GGGC
A------CAACTGTT--GA---------AGATATG-------------------------
-----------------GAAG---------CA---------TACTATGAT----------
-----GCTATC------------------GATTTCG------------CAGATTGGACTC
ACGCCGTTTCTAAGACGCC-AA-------TGCTAAAAGCACA----------GCACCCAG
GTTATG-----AAACTT---------GGCAGC---TAGGTAT---GCAC-----------
-GGTAAGAACAATGTA-AGTTGTACTGACTGTCACATGCCT-
>Shewanella_woodyi_ATCC_51908
GGCCAGTGTCACGTAGAGTACTACTT------CG-AGAAGAC------------TGCCGA
-TAAGAAA------------GGTT-TTGTTAAGTTCCCATGGGACAA---------GGGC
A------CCACTGTT--GA---------AGATATG-------------------------
-----------------GAAG---------CA---------TACTATGAT----------
-----GCTATC------------------GATTTCG------------CAGACTGGACTC
ACAAAGTCTCTAAAACACC-AA-------TGTTGAAAGCTCA----------ACACCCAG
GCTATG-----AAACTT---------GGCAGC---TAGGTAT---GCAC-----------
-GGTAAGAACAACGTA-AGCTGTACTGACTGTCACATGCCT-
>Shewanella_halifaxensis_HAW-EB4
GGTCAGTGCCACGTAGAGTACTACTT------CG-AAAAGAC------------TGCTGA
-TCAGAAA------------GGCT-TTGTTAAGTTCCCATGGGACAA---------GGGT
A------CGACTGTT--GA---------AGATATG-------------------------
-----------------GAAG---------CA---------TATTATGAC----------
-----GGTATC------------------GACTTTG------------CAGATTGGACTC
ACGCCGTTTCTAAGACGCC-AA-------TGCTAAAAGCACA----------GCACCCAG
GTTATG-----AAACTT---------GGCAGC---TAGGTAT---GCAC-----------
-GGTAAGAACAACGTA-AGTTGTACTGACTGTCACATGCCT-
>Shewanella_loihica_PV-4_2
GGTCAGTGTCACGTAGAGTACTACTT------CG-AGAAGAC------------CAAAGA
-TCGCAAA------------GGTT-TTGTTAAGTTCCCTTGGGATAT---------GGGC
A------CAACTGTT--GA---------GCAGATG-------------------------
-----------------GAAG---------TC---------TACTACGAC----------
-----AACATG------------------GAGTTCA------------AAGACTGGACTC
ACGCCGTATCTAAGACTCC-TA-------TGCTGAAAGCACA----------GCACCCTG
GTTATG-----AAACTT---------GGCAGC---TAGGCGT---ACAC-----------
-GGTAAGAACAACGTT-ACTTGTACCGACTGTCATATGCCT-
>Shewanella_piezotolerans_WP3_6
GGTCAGTGTCACGTCGAGTACTACTT------CG-AGAAGAC------------TAAAGA
-TAAGAAA------------GGTT-TCGTTAAGTTCCCTTGGGATAA---------CGGC
A------CTACAGTT--GA---------GCAGATG-------------------------
-----------------GAAG---------TC---------TACTATGAC----------
-----AACATC------------------GAATTCT------------CTGATTGGACTC
ACGCCGTTTCTAAAACACC-AA-------TGCTGAAAGCACA----------GCACCCTG
GTTATG-----AAACTT---------GGCAGT---TAGGTGT---ACAC-----------
-GGTAAGAACAACGTA-AGTTGTACTGACTGTCACATGCCT-
>Shewanella_frigidimarina_NCIMB_400
GCTCAATGTCACGTTGAATACTATTT------CG--------------------AGAAAA
-CAGCAGA-----ACGTCCTGGTT-TTGTTAAATTCCCTTGGGATAT---------GGGT
A------CCACTGTT--GA---------GCAAATG-------------------------
-----------------GAAG---------TG---------TATTACGAC----------
-----AGCATG------------------GAGTTCT------------CTGATTGGACTC
ACGCAGTGTCTAAAACACC-TA-------TGCTAAAAGCACA----------ACACCCTG
GTTATG-----AAACTT---------GGAAGT---TGGGTGT---TCAC-----------
-GGTCAAAATAACGTG-AGCTGTGTTGATTGTCATATGCCT-
>Shewanella_benthica_KT99_2
GGCCAATGTCATGTCGAATACTACTT------CG-AGAAGAC------------TAAAGA
-TAAGAAA------------GGTT-TTGTTAAGTTCCCTTGGGATCA---------AGGC
A------TGACCGTA--GA---------TGCAGCC-------------------------
-----------------GAAG---------CC---------TATTATGAT----------
-----GGGATT------------------CAGTTTT------------CTGATTGGACTC
ACAAGATCTCTAAGGCACC-TA-------TGTTGAAAGCACA----------GCATCCTG
GTTATG-----AAACTT---------GGAAGC---TTGGCGT---ACAT-----------
-GGGCAGAACAATGTA-AGTTGTACCGATTGTCACATGCCT-
>Shewanella_sediminis_HAW-EB3_2
GCTCAGTGTCACGTAGAGTACTACTT------CG-AGAAGAC------------TAAAGA
-TAAGAAA------------GGTT-TCGTTAAGTTCCCTTGGGATCA---------GGGC
G------TTACTGTT--GA---------AGCGATG-------------------------
-----------------GAAA---------CT---------TACTACGAT----------
-----AACCTT------------------GAGTTTA------------AAGACTGGACTC
ATAAGGTATCTAAGACGCC-TA-------TGCTAAAAGCACA----------GCATCCTG
GTTATG-----AAACTT---------GGAAGC---TGGGTGT---ACAC-----------
-GGTCAGAACAACGTA-AGCTGTACTGATTGTCACATGCCT-
>Shewanella_baltica_OS155
GGTCAGTGCCACGTTGAATACTACTT------CG-AGAAAAA------------AGAAGG
-CAGAAAA------------GGTT-TCGTTAAATTCCCTTGGGATAT---------GGGC
A------CAACCGTT--GA---------GCAAATG-------------------------
-----------------GAAA---------CC---------TATTACGAC----------
-----GGTATT------------------GAGTTCT------------CAGATTGGACGC
ATGCGCTGTCTAAAACCCC-TA-------TGTTAAAAGCGCA----------GCACCCTG
GCTATG-----AAACTT---------GGAAAC---TCGGTGT---TCAT-----------
-GGTAAGAATGATGTG-AGCTGTGTTGATTGTCACATGCCA-
>Shewanella_baltica_OS183
GGTCAGTGTCACGTTGAATACTATTT------CG-AGAAAAA------------AGAAGG
-CAGAAAA------------GGTT-TCGTTAAATTCCCTTGGGATAT---------GGGC
A------CAACCGTT--GA---------GCAAATG-------------------------
-----------------GAAA---------CC---------TATTACGAC----------
-----GGTATT------------------GAGTTCT------------CAGATTGGACGC
ATGCGCTGTCTAAAACCCC-TA-------TGTTAAAAGCGCA----------GCATCCTG
GCTATG-----AAACTT---------GGAAAC---TCGGTGT---TCAT-----------
-GGTAAGAATGATGTG-AGCTGTGTTGATTGCCACATGCCA-
>Shewanella_sp._ANA-3
GGTCAGTGCCACGTTGAATACTATTT------CG-AGAAGAA------------AGACGA
-TCGCAAA------------GGTT-TCGTAAAATTCCCATGGGATTC---------AGGT
A------CTACTGTT--GA---------ACAAATG-------------------------
-----------------GAAG---------CT---------TACTACGAT----------
-----GCTATC------------------GAGTTCT------------CTGACTGGACTC
ATGCGCTGTCTAAGACACC-AA-------TGCTGAAGGCACA----------ACACCCTG
GTTATG-----AAACTT---------GGAAAC---TGGGCGT---ACAC-----------
-GGTAAGAATGATGTG-AGCTGTGTTGACTGTCACATGCCT-
>Shewanella_sp._MR-4
GGTCAGTGTCACGTTGAATACTACTT------CG-AGAAGAA------------AGATGA
-TCGTAAA------------GGCT-TCGTAAAATTCCCTTGGGATTC---------AGGT
A------CTACTGTT--GA---------ACAAATG-------------------------
-----------------GAAG---------CT---------TACTACGAC----------
-----GCTATC------------------GAGTTCT------------CTGACTGGACTC
ATTCACTGTCTAAAACCCC-AA-------TGTTGAAGGCGCA----------GCACCCTG
GTTATG-----AAACCT---------GGAAAA---TGGGCGT---ACAC-----------
-GGTAAGAACGATGTG-AGCTGTGTTGACTGTCACATGCCT-
>Shewanella_amazonensis_SB2B
GCCCAGTGCCACGTGGAGTACTACTT------CG-AGAAGAC------------TGACGA
-TCGCAAA------------GGTT-TCGTGAAGTTCCCATGGGACGG---------CGGC
A------CCACAGTG--GA---------AAACATG-------------------------
-----------------GAAG---------TC---------TATTATGAC----------
-----GCCATC------------------CAGTTTG------------CCGACTGGACCC
ACGCTGTGTCCAAAACCCC-AA-------TGCTGAAAGCGCA----------GCACCCAG
GTTATG-----AAACCT---------GGAAAC---TGGGTAC---TCAC-----------
-GGTCAAAACAACGTG-TCCTGTGTTGACTGTCACATGCCG-
>Shewanella_pealeana_ATCC_700345_3
GGACAGTGTCATGTAGAGTATTACTT------TG--------------------AGAAAA
CGGCTGAG------CACCCAAACT-GGGTTAAGTTCCCTTGGGATAA---------CGGC
A------CCACGGTA--GA---------GAATATG-------------------------
-----------------GAAG---------CG---------TATTATGAC----------
-----AAGTTG------------------AAGTTCA------------AAGATTGGACTC
ATCAACTGTCAAAAGCACC-AA-------TGTTAAAAGCTCA----------GCATCCTG
GCTATG-----AAACCA---------CAGCGC---TAGGTAT---GCAC-----------
-GGAGATATGGGCGTA-TCTTGTACCGATTGTCATATGCCG-
>Shewanella_halifaxensis_HAW-EB4_4
GGGCAGTGCCATGTGGAATATTACTT------TG--------------------AAAAAA
-CAGCAGA------ACATCCTAATTGGGTTAAATTCCCTTGGGATGA---------TGGT
A------CGACAGTC--GA---------AGATATG-------------------------
-----------------GAAG---------CT---------TATTACGAT----------
-----AAGATT------------------AACTTTA------------CAGATTGGACAC
ATCAAATATCAAAAGCGCC-AA-------TGTTAAAAGCCCA----------GCATCCAG
GTTATG-----AGACTA---------CTGCAC---AGGGAAT---TCAT-----------
-GGTGAGATGGGAATA-TCATGTACCGATTGTCATATGCCG-
>Ferrimonas_balearica_DSM_9799_5
GGCCAGTGCCACGTAGAGTACTACTT------CA--------------------CGCCGG
ACAAGAAG---------------T-TCGTCAAATTCCCCTGGGATAA---------CGGC
C------TGAGCGCC--GA---------CGAGATG-------------------------
-----------------GAGA---------AG---------TACTACGAC----------
-----GCGATC------------------CAGTTCT------------CCGACTGGACCC
ACGGATTGTCCAAGGCGCC-GA-------TGCTGAAAGCACA----------GCACCCCG
GTTTCG-----AAACCT---------GGAAAA---CCGGCAC---CCAC-----------
-GGCCGCAACGACGTG-TCCTGCACCGATTGCCATATGCCG-
>Shewanella_piezotolerans_WP3_3
GGGCAGTGTCACGTTGAATATTACTT------TG-AGAA---------------GGGTAG
-TAAAAAA-------------------GCAGCTTTCCCATGGGACAA---------TGGC
G------TTGAAGCC--GA---------CAATGTA-------------------------
-----------------GAAG---------AG---------TTTTTCGAC----------
-----TCTATA------------------GATTTTG------------TTGATTGGACAC
ATCAAATCTCAAAAACTCC-CA-------TGCTTAAAGCCCA----------GCACCCAG
ATTATG-----AGACAT---------GGAGTT---CAGGCGT---TCAT-----------
-GGCCAAAACAATGTC-ACTTGTATCGATTGCCATATGCCT-
>Actinobacillus_minor_202
GCAAACTGCCACGTGGAATACTACTT----------------------------CAAAGA
-TAAGAAA---------------G-ATGTAACCTTCCCATGGGATAA---------AGGC
G------TGGATGTT--GA---------TAGCATT-------------------------
-----------------GAGA---------AA---------TATTATGAT----------
-----GAAATC------------------CAATTTA------------CAGACTGGACAC
ATAAATTATCTCGTGCACC-GA-------TGTTAAAAGCTCA----------GCACCCTG
ATTTTG-----AAATTT---------GGGCTC---AGGGTGT---TCAC-----------
-GGTAAAAATGGTGTA-ACGTGTATCGACTGCCATATGCCG-
>Actinobacillus_minor_NM305
GCAAACTGCCACGTTGAGTATTACTT----------------------------CAAAGA
-TAAGAAA---------------G-ATGTTACTTTCCCATGGAATAA---------CGGT
G------TGGACGTT--GG---------TAGTATT-------------------------
-----------------GAGA---------AA---------TACTATGAT----------
-----GAACGT------------------CAATTTA------------CAGACTGGACAC
ATAAATTATCTCGTGCTCC-AA-------TGTTAAAAGCACA----------ACACCCTG
ATTTTG-----AAATTT---------GGGCGC---AAGGGGT---TCAT-----------
-GGTAAAAATGGCGTG-ACTTGTATCGACTGCCATATGCCG-
>Actinobacillus_pleuropneumoniae_L20
GCAAACTGCCACGTAGAGTACTACTT------CA-A------------------AGGCAA
--AACAGA------------------CGTAACTTTCCCATGGGATAA---------AGGT
G------TAGATGTC--GA---------TAGTATC-------------------------
-----------------GAAA---------AA---------TACTACGAT----------
-----GAAATT------------------CAATTTG------------CTGACTGGACTC
ACGCATTATCTAAAGCACC-AA-------TGTTAAAAACTCA----------GCACCCGG
ATTTTG-----AAATCT---------GGTCGC---AAGGTGT---TCAT-----------
-GGTAAAAACGGCGTA-ACTTGTATTGACTGCCATATGCCG-
>Actinobacillus_ureae_ATCC_25976
GCGAACTGTCACGTTGAGTATTACTT------CA-A------------------AGGTAA
--AACAGA------------------CGTAACTTTCCCATGGGATAA---------AGGC
G------TAGATGTC--GC---------TAGTATT-------------------------
-----------------GAGA---------AA---------TACTATGAT----------
-----GAAATT------------------GAATTCG------------CTGACTGGACGC
ATGCTTTATCTAAAGCACC-TA-------TGTTAAAAGCACA----------ACATCCGG
ATTTTG-----AAGTTT---------GGTCTC---AAGGTGT---ACAT-----------
-GGTAAAAATGGTGTA-ACTTGTATCGACTGTCATATGCCG-
>Mannheimia_haemolytica_PHL213
GCTAACTGCCATGTGGAGTACTATTT----------------------------CAAAAA
-TAAAACA---------------G-ATGTAACTTTCCCTTGGGATAA---------AGGT
G------TAGATGTA--GA---------TAGCATT-------------------------
-----------------GAAA---------AA---------TACTACGAT----------
-----GAAATC------------------AATTTTA------------CAGACTGGACTC
ATGCTTTATCGAAAGCTCC-GA-------TGCTAAAAACGCA----------GCACCCAG
ATTTTG-----AAGTTT---------GGTCAC---AAGGTAC---ACAT-----------
-GGGAAAAATGGTGTA-ACCTGTATTGATTGCCATATGCCA-
>Haemophilus_ducreyi_35000HP
AGTAATTGTCACGTTGAATATTATTT----------------------------CAAAGA
-TAAAAAA---------------G-ATGTTACTTTCCCATGGGCGAA---------AGGT
G------TTGATGTA--GA---------TAGTATT-------------------------
-----------------GAAA---------AA---------TATTACGAT----------
-----GAATCT------------------CAATTTA------------CGGATTGGACTC
ACGCATTATCTAAAGCGCC-TA-------TGTTAAAAACTCA----------GCATCCAG
ATTTTG-----AGGTTT---------GGTCAC---AAGGAGT---ACAC-----------
-GGTAAAAATGGTGTT-ACGTGTATTGATTGCCATATGCCA-
>Haemophilus_parasuis_29755
TCTAACTGTCACGTTGAATACTATTT------TG-C------------------GGGTAA
-AGAAAAA---------------G-CGGTGACATTCCCTTGGGATAA---------AGGT
G------TAGATGTT--GA---------TAGCATT-------------------------
-----------------GAAA---------AA---------TACTTTGAT----------
-----GAAATC------------------AAATTCA------------CTGACTGGGTTC
ACGGCTTATCAAAAGCACC-AA-------TGCTAAAAGCACA----------ACACCCAG
ACTTTG-----AAACTT---------GGGCAT---TAGGTAC---ACAC-----------
-GGTAAAAACGGTGTA-ACCTGTATCGACTGCCATATGCCA-
>Actinobacillus_succinogenes_130Z
GCTAACTGTCACGTAGAATATTATTT------CG-ATAAAAGCAC---------GGGCGC
-CAATAAT-------------------GTAGTATTTCCATGGCATAA---------AGGT
C------ATGACGTA--GA---------CAGTATG-------------------------
-----------------GAAA---------AA---------TACTATGAC----------
-----GAAATC------------------GAATTCT------------CCGACTGGACTC
ACTCCATGTCTAAAGCACC-GA-------TGCTGAAAGCTCA----------ACACCCTG
ATTTCG-----AAACCT---------GGTCAA---TGGGTAC---GCAC-----------
-GGTAAAAACGGGGTA-ACCTGTATCGACTGTCACATGGCG-
>Mannheimia_succiniciproducens_MBEL55E
GCTAACTGCCACGTTGAATATTATTT------CG-ATAAAAGCAC---------CGGTGC
-AAACAAC-------------------GTAGTTTTCCCATGGTATAA---------AGGT
C------GTGACGTA--GA---------TAGTATC-------------------------
-----------------GAAA---------AA---------TACTACGAT----------
-----GAAATC------------------GGTTTTA------------AAGACTGGGAAC
ACTCAATTTCTAAAGCGCC-AA-------TGTTAAAAGCGCA----------ACACCCTG
ATTTTG-----AAACCT---------GGTCAA---TGGGTAC---GCAC-----------
-GGTAAAAACGGCGTA-ACCTGTGTTGATTGCCACATGGCT-
>Haemophilus_parainfluenzae_ATCC_33392
GCAAACTGCCACGTTGAATACTACTT------CG-C------------------AGGCGA
-CTTAAAA---------------C-AAGTAACCTTCCCTTGGAACAA---------CGGC
C------AAACTGTT--GA---------TGACATC-------------------------
-----------------GAAA---------AA---------TACTACGAT----------
-----GATATC------------------GGTTTCA------------GTGACTGGACTC
ACTCTCTTTCTAAAGCACC-AA-------TGTTAAAAGCGCA----------ACACCCTG
ACTTTG-----AAATTT---------GGTCTT---TAGGTAT---GCAC-----------
-GGTAAAAACGGCGTA-ACTTGTATCGACTGTCACATGCCT-
>Aggregatibacter_segnis_ATCC_33393
GCAAACTGTCACGTTGAATACTACTT------CG-C------------------GGGCGA
-CTTAAAA---------------C-AAGTGACCTTCCCATGGGATAA---------CGGT
C------AAACTGTT--GA---------TGATATC-------------------------
-----------------GAAA---------AA---------TACTACGAT----------
-----GACATC------------------GGTTTCA------------CCGACTGGACGC
ACTCTCTTTCTAAAGCACC-AA-------TGTTAAAAGCACA----------ACACCCTG
ACTTTG-----AAATTT---------GGTCTT---TAGGTAT---GCAC-----------
-GGTAAAAACGGCGTA-ACTTGTATCGACTGTCACATGCCT-
>Aggregatibacter_aphrophilus_NJ8700
GCTAACTGTCACGTTGAATACTATTT------CG-C------------------GGGTGA
-CTTAAAA---------------C-AAGTTACCTTCCCGTGGAATAA---------CGGT
C------AAACCGTT--GA---------TGATATC-------------------------
-----------------GAAA---------AA---------TACTACGAT----------
-----GATATT------------------GGTTTCA------------GTGACTGGACTC
ACTCTCTTTCTAAAGCACC-AA-------TGTTAAAAGCTCA----------ACACCCTG
ACTTTG-----AAATTT---------GGTCTT---TAGGTAT---GCAC-----------
-GGTAAAAACGGTGTA-ACCTGTATTGATTGTCACATGCCT-
>Haemophilus_parainfluenzae_T3T1
GCTAACTGTCACGTTGAATACTACTT------CG-C------------------AGGTGA
-TTTAAAA---------------C-AAGTAACCTTCCCTTGGGATAA---------CGGT
C------AAACTGTT--GA---------TGACATC-------------------------
-----------------GAAA---------AA---------TACTACGAT----------
-----GATATC------------------GGTTTCA------------GTGACTGGACTC
ACTCTCTTTCTAAAGCACC-AA-------TGTTAAAAGCTCA----------ACACCCTG
ACTTTG-----AAATTT---------GGTCTT---TAGGTAT---GCAT-----------
-GGTAAAAACGGCGTA-ACTTGTATCGACTGTCACATGCCT-
>Aggregatibacter_actinomycetemcomitans_D11S-1
GCGAACTGTCACGTTGAATATTATTT------CG-C------------------AGGTGA
-CTTGAAA---------------C-AAGTGACTTTCCCATGGAATAA---------CGGT
C------AAACCGTC--GA---------TGACATG-------------------------
-----------------GAAA---------AA---------TACTACGAT----------
-----GACATC------------------GGGTTCA------------CCGACTTCACTC
ATATCTTATCCAAAGCGCC-GA-------TCTTAAAAGCACA----------ACACCCTG
ACTTTG-----AAATTT---------GGTCTT---TAGGTAT---GCAC-----------
-GGTAAAAACGGCGTG-ACCTGTATCGATTGCCACATGCCG-
>Haemophilus_influenzae_F3031
GCAAACTGCCATGTTGAATACTATTT------TG-C------------------AGGGGA
-CATCAAG---------------C-AAGTAACTTTCCCTTGGGATAA---------TGGT
C------AAACCGTA--GA---------TGATATT-------------------------
-----------------GAAA---------AA---------TATTATGAT----------
-----GATATT------------------GGTTTCA------------CTGACTGGACTC
ACTCACTTTCTAAAGCACC-AA-------TGTTAAAAGCACA----------ACACCCTG
ACTTTG-----AAATTT---------GGTCTT---TAGGTAT---GCAC-----------
-GGTAAAAATGGGGTA-ACTTGTGTAGATTGCCATATGCCA-
>Haemophilus_influenzae_22.1-21
GCAAACTGCCACGTAGAATACTACTT------CG-C------------------TGGCGA
-CATAAAG---------------C-AAGTAACCTTTCCTTGGGATAA---------TGGT
C------AAACCGCA--GA---------TGATATT-------------------------
-----------------GAAA---------AA---------TATTATGAT----------
-----GATATT------------------GGTTTCA------------CTGACTGGACTC
ACTCACTTTCTAAAGCACC-AA-------TGTTAAAAGCACA----------ACACCCTG
ACTTTG-----AAATTT---------GGTCTT---TAGGTAT---GCAC-----------
-GGTAAAAATGGGGTA-ACTTGTGTAGATTGCCATATGCCG-
>Pasteurella_dagmatis_ATCC_43325
GCAAATTGCCACGTGGAATACTATTT------TG-C------------------AGGGGA
-TTTGAAA---------------C-AAGTGACATTCCCTTGGGACAA---------CGGT
A------TTAGCGTT--GA---------TGAAATG-------------------------
-----------------GAAA---------AA---------TATTACGAC----------
-----GATATC------------------GGTTTTG------------TTGACTGGACAC
ATGCCCTTTCAAAAGCGCC-AA-------TGTTAAAAGCACA----------GCACCCTG
ACTATG-----AAACTT---------GGATGT---TAGGTGT---TCAT-----------
-GGTAAAAATGGTGTG-ACTTGTATTGACTGCCATATGCCA-
>Pasteurella_multocida_subsp._multocida_str._Pm70
GCAAACTGTCATGTGGAATACTATTT------CG-C------------------GGGTGA
-TTTAAAA---------------C-AAGTGACGTTCCCATGGGATAA---------TGGT
A------TCACCGTG--GA---------CGCCATG-------------------------
-----------------GAGA---------AA---------TATTACGAT----------
-----GACATC------------------GGTTTTG------------TGGATTGGACAC
ATGCTGTTTCGAAAGCACC-AA-------TGTTAAAAGCACA----------ACACCCTG
ATTATG-----AAACCT---------GGATGC---TCGGTGT---GCAT-----------
-GGTAAAAATGGAGTG-ACTTGTATTGACTGCCATATGCCA-
>Gallibacterium_anatis_UMN179
GCTAACTGCCACGTTGAATATTTCTT------CG-C------------------CGGCGA
-TAAAAAA---------------A-TTGTCACTTTCCCTTGGCAGAA---------CGGT
G------TCAGCGTT--GA---------GCAAATG-------------------------
-----------------GAAA---------AA---------TATTACGAT----------
-----GATCTC------------------CAATTTA------------AAGATTGGACTC
ATTCACTCTCCAAAGCACC-AA-------TGTTAAAAGCACA----------ACACCCTG
ATTTTG-----AAACTT---------GGACGA---TGGGAAT---GCAC-----------
-GGTAAAAACGGGGTA-ACCTGTGTTGATTGCCATATGGCA-
>Shewanella_piezotolerans_WP3
GCTCAGTGCCATGTAGAGTATTACTT------TG-ATGG---------------TAAGGA
-CAATAAA---------------A-AAGTCCGTTACCCTTGGGATCATTGGGTACCTGGT
G------TTAAAACC--GACTACAAAGAAGTCGTTAACTATAAAGGCTCAGACGGCCTAT
ATGAAGGTTTTGCAGCAGAAG---------CGCAACTCGCTTACTTTGAC----------
-----CAAATA------------------GGCTTCA------------AAGACTGGACTA
ACGCTATTTCAGGAGTGCC-AT-------CAATAAAAGCACA----------ACATCCTG
AATTTG-----AAAACA---------TGATGG---ATAGAACTGACCAT---GCGATGTC
TAGCCATATGGAATTT-GGTTGCACCACATGTCATATGCCT-
>Shewanella_sediminis_HAW-EB3_4
GCTCAATGCCATATTGAATACTACTT------CG-AAGG---------------TTCTGA
-CAGTAAG---------------A-AAGTTCGCTACCCTTGGGATCATTGGGTGCCAGGT
G------TGAAAACT--GATTATAAAGAGGTTGTGAACTACACCGGGACTGATGGCCTTT
ATCAAGGTTTTGCGGCTGAAG---------CCAAGCTTGCTTACTATGAT----------
-----CAGCGT------------------AACTTCA------------AAGACTGGACCA
ACGCCATTTCGGGCGTACC-AT-------CGCTCAAAGCACA----------ACATCCTG
AATATG-----AAAACA---------TGTTAG---ATCGAACTGAACAT---GCGATGGA
TAATCACTTAGAGTTT-GGTTGTACGACTTGTCATATGCCT-
>Shewanella_sediminis_HAW-EB3_5
GCTCAGTGTCACGTTGAATACTATTT------CG-ATGG---------------CACAGA
-CAGTAAA---------------A-AGGTTCGCTACCCATGGGATCATTGGGTACCAGGT
G------TAGAAACC--GATTACGCCAGCGTCGTTAGCTACACAGGTGACGACATGCTTT
ATAAAGGTTTCGCTGCCGAAG---------CTCAGTTAGCCTACTACGAT----------
-----AACATC------------------AACTTTA------------AAGACTGGACTA
ACGCGATATCTGGTACTCC-TT-------CGCTAAAAACACA----------GCATCCTG
AATATG-----AGAACT---------TAATGG---ATAGAACATCTCAT---GTGATGCC
TAACCATCTTGAGTTC-AGCTGTAATACTTGTCACATGCCG-
>Ferrimonas_balearica_DSM_9799
GCACAGTGCCACGTGGAGTACTACTT------CG-ACGG---------------CACCGA
-CTCCAAG---------------A-AAGTGAAGTACCCCTGGGACCACTGGGTACCGGGT
G------TAAACACC--AACTATGCCTCTGTCGTCAGTTACGAGGGCACTGACGGTCTGT
ATGAAGGCTTTGCTGCCGAAG---------CGCAGCTGGCCTACTTTGAC----------
-----GCCAAA------------------GGCTACA------------AGGATTGGACCA
ACGCCATCTCCGGTACGCC-GA-------ACCTGAAGACTCA----------GCACCCTG
AGTACG-----AAAACC---------TGGTCG---ACCGCACCAGCCAC---ACCATGTC
CAGCCACCTCGACTTC-ACCTGTGCCACTTGCCACATGCCG-
>Shewanella_piezotolerans_WP3_2
GCCCAGTGTCATGTTGAATACTATTT------CG-ACGG---------------CAATGA
-CTCCAAG---------------A-AAGTACGCTACCCGTGGGATCATTGGGTACCAGGT
G------TTAAAACA--GATTATAAAGAAGTGGTCAGCTATACTGGAACAGATGGTTTGT
ATGAAGGTTTCGCCGCCGAAG---------CGCAATTGGCTTTCTACGAC----------
-----GAGAAG------------------AGCTTTA------------AAGATTGGACCA
ACGCTATCTCTGGTGCCCC-AT-------CACTAAAAGCGCA----------GCATCCAG
AATATG-----AAAACA---------TGATGG---ATCGAACTGACCAT---GTGATGTC
AAACCACTTAGATTTC-AGCTGTAATACTTGTCACATGCCG-
>Ferrimonas_balearica_DSM_9799_2
GGCCAGTGTCACGTTGAGTACTACTT------CG-ACAA---------------GAACGA
-CCACAAC---------------A-ACGTGCGCTTCCCGTGGGAGAA---------CGGT
T------TCACTGCT--GA---------AGGTGCT-------------------------
-----------------GAGA---------AG---------TACTTTGAC----------
-----AGCATC------------------GGCTTTG------------CCGACTGGACCC
ACAAGATCTCCAAAGCCCC-GA-------TGCTGAAAGCTCA----------GCACCCGG
AGTTTG-----AGACCT---------GGGCCA---CCAGCGT---TCAC-----------
-GCTGAGATGGATGTG-ACCTGTATCACCTGTCACATGCCG-
>Shewanella_halifaxensis_HAW-EB4_2
GGTCAGTGTCATGTGACTTACTATTTTCAACCTG-A------------------GCGCAG
-TGACAAG-------------------GTCAATATCCCATGGATCTT---------TGGT
A------ACAATGTC--GA---------CGATATC-------------------------
-----------------GAGA---------AG---------TATTACGAT----------
-----ACCCGC------------------CGTTTCT------------ATGAGTGGATCC
ATCCCATCTCGAAAACACC-GA-------TCCTAAAGGCGCG----------TCATCCTG
AGTTTG-----AACATT---------GGGTGA---GAAGTGA---ACAT-----------
-GCCGAGGCGGGAGTG-ACTTGTATTACCTGTCATATGCCC-
>Shewanella_pealeana_ATCC_700345_2
GGTCAGTGTCATGTGACTTACTATTTCCAACCCG-A------------------GCGCAG
-TGACAAG-------------------GTCAATATACCGTGGATCTT---------CGGT
A------ACAATGTT--GA---------CGATATA-------------------------
-----------------GAGA---------AG---------TATTACGAT----------
-----ACCCGT------------------CGCTTCT------------ATGAGTGGATCC
ATCCTATTTCGAAAACACC-CA-------TCTTAAAGGCGCG----------ACACCCTG
AGTTTG-----AGCACT---------GGGTGA---GAAGTGA---GCAC-----------
-GCCGAGGCTGGGGTA-ACCTGTATTACCTGCCATATGCCG-
>Shewanella_piezotolerans_WP3_5
GGCCAATGTCATGTCACTTATTACTT------TC-AACC---------------AGAGCG
-TAGCAAT---------------A-AAGTTAATATCCCATGGATCTT---------TGGC
A------ATAATGTC--GA---------TGATATT-------------------------
-----------------GAAA---------AG---------TACTATGAT----------
-----ACCCGT------------------CGTTTCT------------ATGAATGGATCC
ATCCTATATCTCAAACACC-TA-------TCTTAAAGGCACG----------TCATCCAG
AGTTTG-----AGCATT---------GGAGTC---GAAGTAA---ACAT-----------
-GCTGAGGCCGGTGTT-ACCTGTATTACTTGTCATATGCCA-
>Shewanella_sediminis_HAW-EB3
GGTCAATGTCATGTGAGCTACTATTT------TC-AGCC---------------AGAACG
-CAGTAAC---------------A-AGGTCAATATTCCCTGGATCTT---------TGGC
A------ACAATGCC--GA---------TGACATC-------------------------
-----------------GAGA---------AG---------TATTACGAT----------
-----ACCAGA------------------CGCTTCT------------ATGAGTGGATCC
ACCCTATCTCTAAAACGCC-TA-------TCCTCAAGGCGCG----------TCACCCTG
AGTTTG-----AGCACT---------GGAGTC---GAAGTGA---ACAT-----------
-GCCAAGCAGGGCGTA-ACTTGCATTACCTGTCATATGCCG-
>Shewanella_benthica_KT99
GGTCAATGTCATGTGAGCTATTACTT------TC-AGCC---------------AGAGAA
-TAGTAAC---------------A-AGGTCAACATTCCCTGGATATT---------TGGT
A------ACGACGCC--GA---------CAAGATT-------------------------
-----------------GAGA---------AG---------TACTACGAT----------
-----ACCCGT------------------CGCTTCT------------ATGAGTGGATCC
ATCCTATCTCTAAGACCCC-AA-------TCCTCAAGGCCCG----------CCACCCAG
AATTTG-----AACATT---------GGAGTC---GCAGTAA---GCAT-----------
-GCTAAGCGTGGCGTC-ACCTGTATCACCTGTCATATGCCG-
>Shewanella_loihica_PV-4
GGCCAGTGCCATGTGACCTACTACTT------TC-AGCC---------------GGAGCG
-CAGCAAC---------------A-AGGTTAACATTCCCTGGATCTT---------CGGC
A------GCAGCGCG--GA---------TCTTATT-------------------------
-----------------GAAA---------AA---------TATTACGAC----------
-----ACTCGC------------------CGCTTCT------------ACGAGTGGATCC
ATCCCGTTTCTAAGACGCC--C------ATCCTCAAGGCGCG----------TCATCCTG
AGTTTG-----AGCATT---------GGAGCC---GCAGCGA---ACAC-----------
-GCCAAGGTGGGCGTC-ACCTGTGTGACCTGCCACATGCCG-
>Shewanella_frigidimarina_NCIMB_400_2
GGTCAATGTCATGTGAGTTATTATTT------CC-AGCC---------------TGAAAA
-TAATAAC---------------A-AAGTTAATATTCCATGGATTTT---------TGGT
A------GCACTGCT--GA---------TGAAATT-------------------------
-----------------GAAA---------AG---------TATTACGAC----------
-----ACTCGT------------------CGCTTTT------------ACGAATGGATCC
ACCCAATCTCTAAAACCCC--A------ATATTAAAAGCGCG----------TCATCCAG
AGTTTG-----AGCATT---------GGAGTC---GTTCGGC---TCAC-----------
-GCTAAGCAAGGTGTG-ACGTGTATAACCTGTCATATGCCA-
>Shewanella_putrefaciens_200
GGTCAGTGTCATGTGACTTATTATTT--CCGTCC--------------------AGAAAA
-AAGTAAT---------------G-TCGTTAATATTCCTTGGATTTT---------TGGT
A------GTACCGCT--GA---------TGATATT-------------------------
-----------------GAAA---------AA---------TATTACGAC----------
-----ACTCGC------------------CGCTTTT------------TTGAATGGATCC
ACCCCATTTCAAAAACGCC-CA-------TACTCAAAGCACG----------TCATCCTG
AGTTTG-----AGCACT---------GGAGTC---GTAGTAA---ACAC-----------
-GCCGAAGTCGGTGTC-ACTTGCATTACTTGCCATATGCCA-
>Shewanella_sp._ANA-3_2
GGACAATGCCACGTTACCTACTATTT------CC-GCCC---------------CGAGAA
-AAGTAAC---------------G-TCGTGAATATTCCATGGATCTT---------CGGC
A------ATACGGCC--GA---------TGAGATT-------------------------
-----------------GAAA---------AA---------TACTACGAC----------
-----ACTCGC------------------CGCTTCT------------ATGAATGGGTCC
ATCCACTGTCGAAAGCCCC-GA-------TGCTTAAAGCCCG----------CCACCCAG
AATTTG-----AGCACT---------GGAGTC---GCAGTAA---ACAC-----------
-GCTGAAGTGGGGGTC-ACCTGCGTCACCTGCCATATGCCA-
>Ferrimonas_balearica_DSM_9799_4
GGCCAGTGCCATGTGACTTACTACTT------CC-AGCC---------------GGAGGC
-CAATAAC---------------A-AGGTCAATATCCCCTGGATCTT---------CGGC
A------GCACCGCC--GA---------CGAGATC-------------------------
-----------------GAGC---------GC---------TACTACGAC----------
-----ACCCGT------------------CGTTTCT------------ATGAGTGGCTGC
ATCCTATCTCCCGCACCCC-CA-------TGCTCAAAGCGCG----------CCACCCCG
ACTTTG-----AAACCT---------GGAGCC---GCAGCCC---CCAT-----------
-GCAAAAGCCGGGGCG-ACCTGCATCGATTGCCATATGCCG-
>Sulfurospirillum_deleyianum_DSM_6946
GCACAGTGTCACGTTGAGTATTATTT------CA-AAAAAACCGAGTGGAAAGATGCCAA
-AGGTGCGGATAAAACAGCGATGG-TGGTTACACTTCCATGGGCAAA---------TGGT
G------TCGGTAAA--GATGGTAATGCAGGCGTT-------------------------
-----------------GAGGGCATGATTAAG---------TACTACGAT----------
-----GAGATT------------------AATTTCT------------CTGATTGGACAC
ACAATATCTCTAAAACCCC-AA-------TGTTAAAAGCGCA----------ACACCCTG
GTTTTG-----AGTTCT---------GGAAAT---CTGGAAT---TCAC-----------
-GGTCAAAAAGGTGTT-TCATGTGCCGATTGTCATATGCCT-
>Wolinella_succinogenes_DSM_1740
GCCCAGTGCCATGTGGAGTATTACTT------CA-AAAAGACAGAGTGGAAAGATGACAA
-AGGCGTAGATAAAACCGCAATGG-TCGTCACGCTTCCTTGGTCGAA---------GGGA
A------TCTCCACT--GA---------GCAGATG-------------------------
-----------------GAGG---------CC---------TACTATGAT----------
-----GAGATC------------------AACTTCG------------CCGACTGGACGC
ATGGAATCTCTAAGACTCC-TA-------TGCTCAAAGCCCA----------GCACCCTG
ATTGGG-----AGCTCT---------ACAAAA---CGGGAAT---CCAT-----------
-GGACAAAAAGGGGTC-TCTTGTGCGGATTGCCATATGCCC-
>Desulfovibrio_salexigens_DSM_2638
GCCCAGTGCCACTCTGAGTATTACTT------CA-AAAAGACCCCTTACACCGACGAAGC
-AGGCAATAAGCAGGTTGCCGCTG-TAGTAACCTTCCCATGGGCTAA---------AGGA
C------TCGCTGCC--GA---------GAACATG-------------------------
-----------------GAAG---------AA---------TACTACAAT----------
-----GAATAC------------------GGCTTCA------------AGGATTGGACTC
ATGGCATTAGTAAGACTCC-CA-------TGCTTAAAGCCCA----------GCACCCCG
GTTATG-----AAATAT---------TCACTA---CCGGCAT---CCAC-----------
-TTCAAGCGCGGCCTT-TCCTGCGCAGACTGCCACATGCCT-
>Desulfotalea_psychrophila_LSv54
GCCCAATGTCACGTCGAATATTATTTCCGGCCAA-CGGAATGGACAGACAAAACGGGTAA
-GACAAAA------ACTGCCAAGG-TGGTTACCCTGCCCTGGGCCAA---------GGGA
C------TCTCAGCT--GA---------AAACATG-------------------------
-----------------GAAG---------AG---------TATTACGAT----------
-----GAATAT------------------AGTTTTA------------AGGACTGGACCC
ATAAGATAAGCAAGGCCCC-CA-------TGCTCAAGGCTCA----------GCATCCGG
GTTACG-----AACTCT---------TCTCCA---AGGGAAT---CCAC-----------
-GCCCAAAATGGCGTC-TCCTGTGCCGACTGCCATATGCCC-
>Desulfuromonas_acetoxidans_DSM_684_2
GTGCAGTGCCATTCCGAGTATTACTT------CA-AGAAGACTCCGTGGACAGACCCGGC
-AGGTGAAGAACATACTGCTGGTG-TTGTCACCTTCCCGTGGGATAA---------CGGT
C------TTTCCGCC--GA---------GGACATT-------------------------
-----------------GAGC---------AG---------TATTACGAT----------
-----GAGCGT------------------GAGTTCG------------TCGACTGGACCC
ATAAACTGAGTAAGACGCC-GA-------TGCTCAAAGCACA----------GCACCCTG
GATACG-----AAACCT---------TTAAAA---CCGGGAT---TCAT-----------
-GGCAAGAACAATCTG-GCCTGTGCGGATTGCCATATGCCG-
>Desulfobulbus_propionicus_DSM_2032
GCCCAATGCCACGCCGAATACTACTT------CA-AGAAGACCGAGTGGGA---GGATAA
-GGGCGAAAAGAAGACCGCCGCCG-TGGTCACCTACCCGTGGGCCAA---------GGGA
T------TCTCGCCC--GA---------GCAGATC-------------------------
-----------------GAGC---------AG---------TATTATGAT----------
-----GGCTAC------------------GGATTCA------------CCGACTGGACCC
ATCAGTTGAGCAAGGCGCC-GA-------TGCTCAAGGCTCA----------ACATCCCG
ACTACG-----AAACCT---------TTGTCA---CCGGCGT---GCAT-----------
-GCCCGCAACGGTCTG-GCCTGCGCCGACTGTCACATGCCC-
>Arcobacter_butzleri_JV22
GCACAATGTCACGTTGAATACTATTT------CA-AAAAAACTCCTTT------AGAAAA
-TGGTAAA------ACAGCTATGG-CAGTAACTTTACCTTGGGCAAA---------TGGA
A------CTACAGTT--GA---------AGATATG-------------------------
-----------------GAAA---------AA---------TATTATGAC----------
-----ACAATT------------------GAATTTA------------GTGATTGGGTAC
ATCAAGTTTCTAAAACTCC-AA-------TGATAAAAGCGCA----------ACACCCAG
AATATG-----AAACTT---------GGAAAA---CAGGAGC---TCAT-----------
-GGAAGAAATAATGTT-TCTTGTGCAGATTGTCACATGCCA-
>Parabacteroides_sp._D13
GCCCAATGCCACGCCGAATATTATTT------CC-AAGG---------------AGAAGA
-TCGTATA-------------------CTAGCCTTACCTTGGGATCA---------AGGT
T------ATACAGTA--GA---------AAATATA-------------------------
-----------------GAAG---------CC---------TATTACGAT----------
-----AGCATA------------------AACTTCA------------CCGATTTCACCC
ATAAATTAAGCCGGGCACA--T------TTGATAAAGGCGCA----------ACATCCGG
ATTTCG-----AGTTAT---------TCCAGA---TGGGCAT---TCAC-----------
-GGGCAAAGAGGCGTT-TCCTGCAGAGAATGCCATATGCCT-
>Prevotella_buccae_ATCC_33574
GCTCAATGCCACACGGAATATTACTT------CG-AGAA---------------AGACAA
-CAATCAG---------------T-ATCTCAAGTTCCCGCAAGACAG---------AGGT
C------TCACATGC--GA---------GGACGCT-------------------------
-----------------GAAG---------CC---------TATTACGAC----------
-----AGTCTC------------------GGCTTCT------------ACGACTACATTC
ACCCGCTTTCCAAGGCCAA-GA-------TTCTCAAGGCCCA----------GCATCCCG
GTTACG-----AAATGT---------TCAAAC---AGGGTAT---CCAC-----------
-GGACAGCGTGGGTTA-AGTTGCGCCGACTGCCACATGCCT-
>Prevotella_sp._oral_taxon_299_str._F0039
GCACAATGTCATACCGAATATTACTT------TG-AAAA---------------AGAGAA
-CCATCAG---------------T-ATCTTAAGTTCCCACAAGATAA---------GGGC
T------TAACATGC--GA---------AGATGCT-------------------------
-----------------GAAG---------CA---------TATTACGAT----------
-----AGTATT------------------GGATTCT------------ACGATTATATTC
ATCCATTGTCAAAGGCTAA-GA-------TTTTGAAGGCTCA----------ACACCCAG
GATATG-----ATCTGT---------TTAAAC---AAGGTAT---TCAC-----------
-GGACAAAGAGGTGTG-AGTTGTGCAGACTGTCACATGCCT-
>Prevotella_oris_C735
GCACAATGTCACACCGAGTATTACTT------CG-AAAA---------------GGAGAA
-CGGCAAC---------------T-ATCTGCACTTCCCACAAGAGAA---------GGGA
C------TTACCTGT--GA---------AGCAGCC-------------------------
-----------------GAAG---------AA---------TACTATGAC----------
-----AGTATC------------------GGCTTCT------------ATGACTATATTC
ACCCTCTCTCTCATGCTAA-AA-------TTCTGAAAGCACA----------GCACCCGG
GTTACG-----AAATGT---------TCAAGC---AGGGCAT---CCAC-----------
-GGTCAACGCAATGTT-TCCTGTGCTGATTGCCACATGCCT-
>Prevotella_salivae_DSM_15606
GCACAATGCCATACAGAATACTATTT------TG-AAAA---------------AGACAA
-TGGGAAC---------------T-ATCTTCACTTCCCACAAGAGAA---------GGGA
C------TTACATGC--GA---------AGCAGCT-------------------------
-----------------GAAG---------AA---------TACTATGAC----------
-----AGCATC------------------GGCTTCT------------ATGATTATGTTC
ACCCCCTCTCTCGTGCCAA-GA-------TTCTGAAAGCTCA----------ACACCCAG
GTTATG-----AGATGT---------TCAAAC---AGGGTAT---ACAC-----------
-GGACAACGCGGTCTT-TCATGCGCAGATTGTCACATGCCT-
>Prevotella_disiens_FB035-09AN
GCACAGTGCCACACTGAGTATTATTT------CG-AAAA---------------GGACAA
-CGGTAAC---------------T-ATCTCAAGTTCCCACAGGATAA---------GGGA
C------TCACTTGT--GA---------AGCTGCT-------------------------
-----------------GAGG---------AA---------TATTATGAC----------
-----TCTATT------------------GGATTCT------------ACGATTATATAC
ACCCACTATCTAAAGCTAA-GA-------TTCTGAAAGCTCA----------GCACCCAG
GTTACG-----AGCTTT---------TCAAGC---AGGGTAT---TCAC-----------
-GCTCAACGTGGATTG-AGTTGTGCCGATTGCCATATGCCT-
>Prevotella_denticola_F0289
GCACAGTGCCACACGGAATACTACTT------TG-AAAA---------------GGAAAA
-TGGCAAT---------------T-ATCTCCATTTCCCTCAGGAAAA---------GGGT
A------TGACGTGT--GA---------GGCAGCA-------------------------
-----------------GAAG---------AA---------TATTACGAC----------
-----AGTATC------------------GGCTTCT------------ACGATTACATCA
ATCCGCTCTCCAAGGCGAA-AA-------TCCTCAAGGCTCA----------GCACCCGG
GCTATG-----AACTCT---------ATCTGC---AAGGCAT---CCAC-----------
-GGACAGCGCGGTGTC-TCCTGTGCCGACTGCCATATGCCT-
>Prevotella_multiformis_DSM_16608
GCACAGTGCCACACAGAATACTATTT------CG-AAAA---------------GGAAAA
-CGGAAAC---------------T-ATCTCCACTTCCCGCAGGAAAA---------GGGT
C------TGACATGT--GA---------GGCGGCA-------------------------
-----------------GAAG---------AA---------TACTACGAC----------
-----AGTATC------------------GGCTTCT------------ACGATTACATCA
ATCCGCTTTCTAAGGCGAA-GA-------TCCTCAAGGCCCA----------GCACCCGG
GTTATG-----AACTTT---------ACATGC---AGGGAAT---CCAC-----------
-GGACAGCGGGGCGTC-TCCTGTGCTGACTGCCACATGCCG-
>Prevotella_melaninogenica_ATCC_25845
GCACAGTGCCACACGGAATATTACTT------CG-AGAA---------------AGAGAA
-TGGTAAC---------------T-ATCTACATTTCCCTCAAGAAAA---------GGGT
A------TGACGTGT--GA---------GGCAGCA-------------------------
-----------------GAGG---------AA---------TACTACGAT----------
-----AGTATT------------------GGCTTCT------------ATGATTACATTA
ATCCACTATCAAAGGCGAA-GA-------TTTTAAAGGCACA----------GCACCCTG
GTTATG-----AATTGT---------ATTTAC---AGGGAAT---CCAT-----------
-GGACAGCGTGGTGTT-TCATGTGCTGATTGTCATATGCCT-
>Prevotella_veroralis_F0319
GCACAGTGCCACACGGAGTATTACTT------CG-AAAA---------------GGACAA
-TGGTAAC---------------T-ATCTACACTTCCCTCAGGAGAA---------GGGT
A------TGACGTGT--GA---------GGCAGCA-------------------------
-----------------GAAG---------AA---------TATTACGAT----------
-----AGTATA------------------GGCTTCT------------ATGACTATATCA
ATCCACTCTCAAAGGCTAA-GA-------TCTTGAAGGCACA----------GCACCCTG
GTTATG-----AACTTT---------ACTTAC---AGGGTAT---TCAT-----------
-GGACAGAGGGGCGTT-TCTTGTGCCGATTGTCACATGCCT-
>Prevotella_tannerae_ATCC_51259
GCACAGTGTCATACGGAGTACTACTT------CG-AAAA---------------AGAGAA
-TGGCAAC---------------T-ATTTGCACTTCCCGCAGGAGAG---------AGGA
T------TACTCTGT--GA---------AGATGCA-------------------------
-----------------GAAG---------CT---------CACTACGAT----------
-----AGCATT------------------GGTTTCT------------ACGATTACATCA
ACCCGTTGTCAAAAGCTAA-GA-------TCCTGAAAGCACA----------GCACCCGG
GCTACG-----AACTCT---------TTATGC---AAGGTAT---CCAC-----------
-GGCCAGCGCGGCGTC-TCTTGTGCCGACTGCCATATGCCT-
>Prevotella_oralis_ATCC_33269
GCACAGTGTCATACGGAGTATTATTT------CG-AAAA---------------AGATAA
-CGGGCAA---------------T-ATCTTCATTTCCCGCAAGAAAA---------GGGG
C------TCACCTGT--GA---------GGATGCC-------------------------
-----------------GAGG---------CT---------TATTATGAC----------
-----AGTATC------------------GGGTTCT------------ATGATTATGTTC
ATCCGCTGTCGAAAGCTAA-GA-------TTTTGAAGGCTCA----------ACACCCCG
GGTATG-----AGGTAT---------TCATGC---AGGGTAT---TCAC-----------
-GGTCAGCGCAATGTG-TCTTGTGCAGATTGCCACATGCCT-
>Prevotella_buccalis_ATCC_35310
GCACAATGCCATACCGAATACTATTT------CG-A------------------CAAGCA
-AACCAAT---------------T-ACCTGTCGTTCCCACAAGACAG---------CGGT
C------TTACGGTA--GA---------GGCTGCC-------------------------
-----------------GAGG---------CC---------TACTACGAC----------
-----AAGACG------------------GGCTTTT------------ACGACTATATCC
ATCCGCTGAGCAAGACACC-CA-------TCTTGAAGGCCCA----------ACATCCCG
GGTACG-----AAATTT---------TCAAGC---AAGGCAT---CCAT-----------
-GCACAACGAGGGGTC-TCGTGCGCCGACTGCCACATGCCC-
>Prevotella_marshii_DSM_16973
GCACAATGCCACACGGAATATTACTT------CA-A------------------AGGCGA
-TGGGAAA---------------T-ATCTCACTTTCCCACAAGACAG---------TGGA
T------TAACGGTT--GA---------GAATATC-------------------------
-----------------GAGG---------CA---------TATTACGAC----------
-----AAGACA------------------GGCTATT------------ATGACTATATTC
ACCAACTGAGCAAGGCACC-CA-------TTCTGAAAGCACA----------ACACCCGG
GTTATG-----AACTTT---------CAAAGA---TGGGTAT---TCAT-----------
-GGTCAAAGGGGCGTT-TCCTGTGCCGATTGTCACATGCCT-
>Prevotella_sp._oral_taxon_317_str._F0108
GCCCAATGCCACACAGAATACTATTT------CA-A------------------GGGCGA
-CGGGAAA---------------T-ACCTCACCTTCCCACAAGATAG---------CGGC
A------TGACGGTA--GA---------GGCGATG-------------------------
-----------------GAGA---------AG---------TATTACGAC----------
-----GCAATG------------------AACTATA------------AAGACTACACGC
ACGCACTGAGCCGCGCACC-CA-------TACTCAAAGCGCA----------ACACCCCG
GATACG-----AAATCC---------ATCAGA---TGGGCAT---TCAC-----------
-GGCCAACGTGGTGTG-TCGTGTGCAGATTGCCACATGCCA-
>Prevotella_sp._oral_taxon_472_str._F0295
GCCCAATGCCACACTGAATACTATTT------CA-A------------------GGGCGA
-CGAAAAA---------------T-ACCTCACTTTCCCACAAGATAG---------CGGT
A------TCACAGTA--GA---------GGCCATG-------------------------
-----------------GAGA---------AA---------TATTACGAT----------
-----GCAATG------------------AATTATA------------AAGACTATACCC
ATGCACTGAGCCGAGCACC-CA-------TCCTCAAAGCACA----------ACACCCCG
GATACG-----AAATTC---------ATCAGA---TGGGTAT---TCAT-----------
-GGTCAACGCGGCGTT-TCGTGTGCCGATTGCCACATGCCC-
>Bacteroides_ovatus_ATCC_8483
GCACAATGTCATGTGGAATATTATTT------CA-A------------------AGGGGA
-TGGTAAG---------------T-ATCTGACTTTCCCCTGGGACAA---------AGGT
T------TTACGGTA--GA---------AGATATG-------------------------
-----------------GAGG---------CT---------TATTATGAT----------
-----GAGGCC------------------GGTTTCT------------ATGATTATATTC
ATAAATTGAGCCGTACTCC-GA-------TTCTGAAAGCGCA----------GCATCCTG
ACTATG-----AGATTT---------GTCAGA---TGGGTAT---CCAC-----------
-GGACAGAGAGGGGTT-TCTTGTGCCGATTGTCACATGCCG-
>Bacteroides_caccae_ATCC_43185
GCGCAATGTCACGTAGAATATTACTT------CA-A------------------GGGTGA
-CGGCAAA---------------T-ACCTGACTTTCCCTTGGGATAA---------AGGC
T------TTACTGTG--GA---------AGATATG-------------------------
-----------------GAAG---------CC---------TATTATGAT----------
-----GAAGCC------------------GGTTTTT------------ATGATTATATTC
ATAAATTGAGCCGTACCCC-GA-------TTTTGAAAGCACA----------GCATCCGG
ATTACG-----AAATTG---------CTCAAA---TGGGTAT---TCAC-----------
-GGTCAGAGAGGTGTC-TCTTGTGCCGATTGCCACATGCCT-
>Bacteroides_ovatus_SD_CC_2a
GCGCAATGTCACGTTGAATATTTCTT------CA-A------------------AGGTGA
-TGGCAAA---------------T-ACCTGACTTTCCCTTGGGATAA---------AGGT
T------TCACGGTA--GA---------AGATATG-------------------------
-----------------GAGG---------CT---------TATTATGAT----------
-----GAGGTC------------------GGGTTCT------------ATGATTATATCC
ATAAATTGAGTCGTACTCC-GA-------TTCTGAAAGCACA----------GCATCCTG
ATTATG-----AGATTG---------CTCAAA---TGGGTAT---TCAT-----------
-GGGCAAAGAGGTGTT-TCTTGTGCCGATTGTCACATGCCG-
>Bacteroides_thetaiotaomicron_VPI-5482
GCGCAGTGCCACGTAGAATATTACTT------TA-A------------------GGGTGA
-CGGTAAA---------------T-ATTTGACTTTCCCGTGGGATAA---------AGGT
T------TCACTGTA--GA---------AGACATG-------------------------
-----------------GAAG---------CA---------TATTATGAT----------
-----GAGGCA------------------GGTTTCT------------ATGATTACATTC
ATAAGTTAAGCCGTACTCC-GA-------TCTTGAAAGCCCA----------GCATCCCG
ACTATG-----AAATAG---------CTCAGA---TGGGTAT---TCAC-----------
-GGGCAAAGGGGCGTT-TCTTGTGCCGATTGTCATATGCCT-
>Bacteroides_sp._D20
GCACAGTGCCACGTGGAATATTACTT------CA-A------------------GGGTGA
-CGGCAAG---------------T-ACCTGACTTTCCCCTGGGACAA---------AGGT
T------TTACGGTG--GA---------AGACATG-------------------------
-----------------GAAG---------CC---------TATTATGAT----------
-----GAGGCC------------------GGTTTCT------------ACGACTATATAC
ATAAGTTGAGCCGTACCCC-CA-------TCCTGAAAGCGCA----------ACACCCCG
ATTTTG-----AAATAG---------CCCGGA---TGGGCAT---TCAC-----------
-GGTCAGCGTGGCGTA-TCGTGTGCGGACTGCCACATGCCC-
>Bacteroides_uniformis_ATCC_8492
GCGCAGTGCCATGTGGAGTATTACTT------CA-A------------------GGGCGA
-CGGCAAG---------------T-ACCTGACTTTCCCCTGGGACAA---------AGGT
T------TTACGGTG--GA---------AGACATG-------------------------
-----------------GAAG---------CC---------TATTATGAT----------
-----GAGGCT------------------GGTTTCT------------ACGACTATATAC
ACAAGTTGAGCCGTACCCC-TA-------TCCTGAAAGCGCA----------GCACCCCG
ATTTTG-----AAATAG---------CCCAGA---TGGGGAT---TCAC-----------
-GGCCAGCGTGGCGTA-TCGTGTGCGGACTGCCACATGCCT-
>Bacteroides_cellulosilyticus_DSM_14838
GCGCAGTGCCACGTGGAATATTACTT------CA-A------------------AGGTGA
-TGGTAAG---------------T-ATCTGACTTTCCCTTGGGATAA---------AGGC
T------TTACTGTG--GA---------AGATATG-------------------------
-----------------GAGG---------CT---------TATTATGAT----------
-----AATGAA------------------GGTTTCT------------ATGACTATATTC
ATAAACTGAGCCGTGCTCC-GA-------TATTGAAAGCGCA----------GCATCCTG
ATTATG-----AAATCT---------GTCAGA---TGGGTAT---TCAC-----------
-GGTCAGAGAGGTGTG-TCATGTGCAGATTGCCACATGCCT-
>Bacteroides_plebeius_DSM_17135
GCACAGTGTCATGTGGAATATTACTT------TA-A------------------AGGAGA
-CGGCAAG---------------T-ACCTCACTTTCCCATGGGACAA---------GGGC
A------TGACGGTA--GA---------GGCCATC-------------------------
-----------------GAGC---------AA---------TATTACGAT----------
-----GAAGCC------------------GGCTTTT------------CTGACTATACGC
ATGCTTTGAGCCGCACACC-GA-------TTCTCAAGGCACA----------GCATCCTG
ACTATG-----AAATTT---------CGCAGA---TGGGCAT---TCAC-----------
-GGACAGAGAGGAGTA-TCGTGTGCCGATTGTCACATGCCG-
>Bacteroides_fragilis_YCH46
GCGCAATGTCATGTAGAGTACTATTT------TA-A------------------GGGGGA
-TGGTAAA---------------T-ATCTGACTTTCCCTTGGGATAA---------GGGA
T------TCTCGGTA--GA---------AGATATG-------------------------
-----------------GAAG---------CC---------TACTATGAT----------
-----GAGGCC------------------GACTTCG------------CTGATTATACAC
ATGCGTTGAGCAAAGCCCG-TA-------TACTGAAAGCGCA----------GCATCCGG
ATTATG-----AAATTT---------CTCAGA---TGGGGAT---TCAT-----------
-GCCCAACGCGGAGTA-TCCTGTGCCGATTGTCATATGCCC-
>Bacteroides_fragilis_3_1_12
GCACAATGCCACGTGGAATATTATTT------CA-A------------------GGGAGA
-TGGCAAA---------------T-ACCTGACTTTCCCTTGGGATAA---------AGGA
T------TTTCGGTA--GA---------AGATATG-------------------------
-----------------GAAG---------CC---------TACTATGAC----------
-----GAGGCC------------------GACTTTG------------CCGATTATACAC
ATGCACTGAGCAAAGCCCG-TA-------TACTGAAAGCACA----------ACATCCGG
ATTACG-----AGATTT---------CTCAGA---TGGGAAT---TCAT-----------
-GCCCAACGCGGAGTG-TCGTGCGCCGATTGTCATATGCCC-
>Parabacteroides_distasonis_ATCC_8503
GCGCAATGCCACGTGGAATATTATTT------CA-A------------------GGGCGA
-TGGTAAA---------------T-ACTTGACTTTCCCTTGGGATAA---------AGGT
T------CTACGGTT--GA---------GGATATG-------------------------
-----------------GAGG---------CT---------TATTACGAT----------
-----GAGGCC------------------GGTTTCG------------CCGATTATACGC
ATAAGCTAAGCCGTGCTCC-GA-------TTTTAAAGGCACA----------GCATCCGG
ATTATG-----AGATCT---------CCCAGA---TGGGTAT---CCAT-----------
-GCGCAGCGGGGTGTA-TCTTGCGCCGATTGCCATATGCCG-
>Porphyromonas_gingivalis_ATCC_33277
GCCCAATGTCATGTGGAATACTACTT------TA-A------------------GGGAGA
-AGGCAAA---------------T-ACCTCACCTTCCCATGGGATAA---------AGGA
A------TGACAATG--GA---------GGATGCA-------------------------
-----------------GAAC---------GA---------TATTACGAT----------
-----GAAGCT------------------GAGTATT------------ACGACTATATTC
ACACCCTGAGCCGCGCCCC-CA-------TTCTGAAAGCACA----------GCATCCGG
ACTTCG-----AGATCT---------CTCAAC---ACGGAAT---CCAT-----------
-GCCCAGCGAGGTGTG-TCGTGCGCCGATTGCCATATGCCA-
>Bacteroidetes_oral_taxon_274_str._F0058
GCACAGTGCCACGTAGAATACTACTT------CA-A------------------AGGCGA
-CGGCAAA---------------T-ATCTGACATTCCCTTGGGACAA---------GGGC
T------TCACTATG--GA---------AGACGCA-------------------------
-----------------GAGC---------GT---------TATTACGAC----------
-----GAAGCC------------------GATTATT------------ACGACTATATAC
ATACTCTCAGCCGCACTCC-GA-------TACTCAAAGCGCA----------GCATCCCG
ACTTCG-----AGATAG---------CACAGC---AGGGCAT---ACAC-----------
-GCACAGAGAGGCGTA-TCGTGTGCCGACTGCCACATGCCA-
>Bacteroides_xylanisolvens_XB1A
GCACAGTGTCATTCGGAGTATTATTT------CA-A------------------GGGGAA
-TATAAAA---------------T-ATCCTACTTTTCCTTGGGATAA---------GGGC
T------TCACTGTT--GA---------AGATTTA-------------------------
-----------------GAAA---------AG---------TATTATGAT----------
-----GAAATC------------------GGATTTA------------CTGATTATATTC
ATAAATTGAGCCGTGCCCC-TA-------TATTAAAGGCTCA----------ACATCCTG
ATTATG-----AAATTT---------TCAAGA---TGGGCAT---ACAC-----------
-GCCCAGCGTGGTGTG-TCGTGCGCTGACTGTCACATGCCT-
>Capnocytophaga_ochracea_DSM_7271
GCGCAATGCCACGTAGAGTACTACTT------CA-A------------------AGGTGA
-TAAAAAA---------------T-ATCTTACTTTCCCTTGGGATAA---------AGGT
A------TGACTGTT--GA---------AAAGATG-------------------------
-----------------GAAG---------AG---------TACTACGAT----------
-----GCAGAA------------------GGTTGGA------------CTGACTATGTAC
ATCCACTTAGCCGTACTCC-TA-------TCCTTAAAGCACA----------ACACCCCG
ACTATG-----AACTTT---------CTCAAC---TCGGTAT---CCAC-----------
-GGACAACGCGGCGTT-TCTTGTGCCGATTGCCATATGCCT-
>Capnocytophaga_sputigena_Capno
GCTCAATGCCACGTAGAGTACTACTT------CA-A------------------AGGTGA
-TAAAAAA---------------T-ATCTTACTTTCCCTTGGGATGA---------AGGA
A------TGACTGTT--GA---------AAAAATG-------------------------
-----------------GAAG---------AA---------TATTACGAT----------
-----AAAGAA------------------GGTTGGA------------CTGACTATGTTC
ACTCTCTTAGCCGTACTCC-TA-------TCCTCAAAGCACA----------ACACCCTG
ATTATG-----AACTTT---------CTCAAC---TCGGTAT---CCAC-----------
-GGACAACGTGGCGTT-TCTTGTGCCGATTGCCACATGCCT-
>Capnocytophaga_sp._oral_taxon_329_str._F0087
GCACAATGCCACGTAGAGTACTACTT------CA-A------------------AGGTGA
-TAAAAAA---------------C-ACCTTACTTTCCCTTGGGATAA---------AGGT
A------TGACTATT--GA---------AAAGATG-------------------------
-----------------GAAG---------AG---------TACTACGAT----------
-----GCAGAA------------------GGTTGGA------------CTGACTATGTAC
ACTCACTTAGCCGTACTCC-TA-------TCCTTAAAGCACA----------ACACCCCG
ACTATG-----AACTTT---------CTCAAC---TCGGTAT---TCAC-----------
-GGACAACGCGGCGTT-TCTTGTGCCGATTGCCATATGCCA-
>Capnocytophaga_gingivalis_JCVIHMP016
GCTCAATGCCACGTAGAATACTACTT------CA-A------------------AGGGGA
-TAAGAAA---------------T-ATCTTACTTTCCCATGGGATGA---------AGGT
A------TGACTGTG--GA---------AAAAATG-------------------------
-----------------GAAG---------AA---------TACTACGAC----------
-----AAAGAA------------------GGCTGGA------------CTGACTATGTTC
ATAAAGTGAGTCGTGCTCC-TA-------TTATCAAGGCACA----------ACACCCCG
ATTATG-----AGCTTT---------CTCAGC---TCGGTAT---CCAC-----------
-GGACAACGGGGAGTA-TCTTGTGCTGATTGCCACATGCCC-
>Capnocytophaga_sp._oral_taxon_338_str._F0234
GCTCAGTGCCACGTAGAGTATTATTT------CA-A------------------AGGAGA
-TAAAAAA---------------T-ATCTTACCTTCCCTTGGGATGA---------GGGA
A------AAGCAGTG--GA---------GGATATG-------------------------
-----------------GAGA---------AA---------TATTATGAT----------
-----GAATCC------------------GGTTGGA------------CAGATTATGTCC
ACAAAATAAGCCGTACTCC-TA-------TTATCAAGGCACA----------ACACCCTG
ACTTTG-----AAATTT---------CACAAT---TTGGTAT---CCAC-----------
-GCACAACGTGGTGTA-TCCTGTGCTGACTGTCACATGCCT-
>Riemerella_anatipestifer_DSM_15868
GCACAGTGTCATGTGGAGTATTACTT------TA-A------------------AGGAGA
-TAATAAA---------------T-ACCTTACTTTCCCTTGGGATAA---------AGGT
A------TGTCTCTA--GA---------AAATATG-------------------------
-----------------GAGG---------AA---------TATTATGAT----------
-----AATGCA------------------AAACATG------------TGGACTTTGTAC
ATAAGTTGAGTAAAGCACC-TA-------TTCTAAAAGCTCA----------GCACCCAG
ATTTTG-----AAGTTT---------ATAATT---TAGGTAT---CCAT-----------
-GCTCAGAGAGGAGTA-TCTTGTGCGGACTGCCATATGCCA-
>Dysgonomonas_mossii_DSM_22836
GCCCAATGTCATGTCGAATATTTCTT------TA-A------------------GGGTGA
-CGGTAAA---------------T-ATCTAACCTTCCCTTGGGATGG---------AGGT
A------TGACAGTA--GA---------ATCGATG-------------------------
-----------------GAAG---------AA---------TATTATGAC----------
-----AATGCA------------------AACTATA------------CAGACTGGGTAC
ATCATCTGAGCAAAGCTCC-AA-------TGCTAAAAGCACA----------GCATCCTG
ACTATG-----AAATTT---------TCCTTT---TAGGACC---ACAC-----------
-GCTCAACGTGGATTG-TCATGTGCCGACTGTCACATGCCA-
>Dysgonomonas_gadei_ATCC_BAA-286
GCGCAATGCCATGTTGAATATTATTT------TA-C------------------AAAAGA
-TAATAAA---------------T-ATCTGACATTCCCTTGGGATGG---------AGGC
A------TGACTGTG--GA---------AGCGATG-------------------------
-----------------GAGA---------AA---------TATTACGAC----------
-----GAAGCA------------------GAATTTA------------CAGACTGGACAC
ATGCATTAAGTAAAACCCC-TA-------TGCTGAAAGCCCA----------GCACCCGG
ATTATG-----AAATAT---------TCCTGC---TGGGACC---TCAT-----------
-GCACAACGTGGCCTG-TCATGTGCCGATTGCCATATGCCA-
>Bacteroides_coprosuis_DSM_18011
GCCCAATGCCATGTAGAATATCACTT------CA-A------------------AGGAGA
-TACAAAA---------------T-ATCTTACTTTTCCTTGGGATAA---------AGGC
T------TAACAGTT--GA---------AGATATG-------------------------
-----------------GAAG---------CG---------TTTTATGAT----------
-----GAGGCT------------------GAATTTA------------CCGATTGGACAC
ATAGTTTGAGTAAAGCACC-TA-------TGCTAAAAGCTCA----------ACATCCCG
ATTATG-----AAACCT---------TTACTA---TGGGCCC---TCAC-----------
-TATAAAAGAGGTCTA-AGTTGTGCCGATTGTCATATGCCT-
>Chlorobium_phaeobacteroides_BS1_NZ_AAIC01000277_{reversed}
GCCCAATGCCATGTTGAATACTATTT------CG-ACAAAAAACGCCCGGGAGCTGAAGG
-TGCCGCT---------------T-ATCTCACCTTTCCATGGGATAA---------CGGA
C------AGAGTGTT--GA---------AGCCATG-------------------------
-----------------GAGG---------CC---------TATTATGAT----------
-----GCCAAA------------------GAATTTA------------GCGACTGGACAC
ATAAACTCAGCAAAGCTCC-CA-------TGTTAAAAGCTCA----------ACACCCGG
GGTACG-----AAGTGT---------ATCTTA---CTGGAAT---TCAT-----------
-GCCGAGCGTGGGGTA-AGCTGCTCCGACTGTCACATGCCT-
>Bizionia_argentinensis_AFXZ01000069
GCACAATGTCACGTTGAGTATTATTT------CA-ATACTAAAAA---------AGAAGG
-TCATGAA------GGTACACCTT-ATCTCACCTTTCCTTGGGAAAA---------TGGA
T------TTGCAGTT--GA---------GGATATG-------------------------
-----------------GAAA---------AA---------TATTATGAT----------
-----GATATC------------------GGATTTT------------CAGACTGGACAC
ATGCTATTAGTAAAGCACC--C------ATGCTGAAAGCCCA----------ACATCCAG
ATTATG-----AAATTT---------TTCTTA---CCGGCGT---TCAT-----------
-GCCGACCGTGGGGTT-TCGTGCGCAGATTGCCATATGCCG-
>Lentisphaera_araneosa_HTCC2155
GCTCAGTGTCACGTTGAATATTACTT------TG-C------------------TAAAGA
-AGGCAAT---------------C-ATTTAACTTTCCCTTGGGATAA---------TGGT
T------TCACTGTA--GA---------GGATATG-------------------------
-----------------GAAA---------AG---------TACTATGAT----------
-----GACATC------------------AATTTTA------------GCGACTGGATTC
ATCCGATCTCTAAGGCCCC-AA-------TGCTCAAAGCTCA----------GCACCCAG
GTTACG-----AAGTGC---------ATATGA---TGGGGAT---TCAC-----------
-GGTCAGCGTGGTGTT-TCTTGTGCAGATTGTCACATGCCG-
>Marivirga_tractuosa_DSM_4126
GCTCAATGCCATGTGGAGTATTATTT------CG-ATAAAGATAAGCCGGGTAAAGAAGG
-TGCTAAT---------------T-ATCTTACCTTTCCATGGAAGGA---------TGGA
A------TGGATGTG--GA---------ATCAGCA-------------------------
-----------------GAAG---------CC---------TATTATGAT----------
-----AAAACA------------------GATTTTG------------CCGATTGGGTGC
ATCCAATTAGTAAAACCCG-CA-------TGCTAAAAGCGCA----------ACATCCGG
ATTATG-----AATTAT---------TTCAAC---AAGGCGT---TCAT-----------
-GCCAAACGCGGTGTG-AGTTGTGCCGATTGCCATATGCCT-
>Anaerolinea_thermophila_UNI-1_3
GCCAACTGCCATGTGGAGTACTACTT------CA-C------------------CAAAGA
-GGGCAAC---------------T-ACCTCACCTTCCCGTGGGAGAA---------AGGC
A------CAAACGTG--GA---------AGCCATG-------------------------
-----------------GAAG---------CC---------TACTACAAT----------
-----GAGATC------------------GGCTTCT------------TCGATTGGAAAC
ACGCCGACTCCGGCGCAAA-CA-------TGATCAAGATGCA----------GCACCCCG
ATTATG-----AGATGT---------ACACCGCCAACAGCAC---GCAC-----------
-TACAAAGCCGGGGTT-GCCTGCGCCGACTGCCACATGCCC-
>Desulfurispirillum_indicum_S5
GCCCAGTGTCACGTTGAATACTACTT------CG-AAAC---------------CGGTGC
-CCATGGT------GTAGCTGCCA-AGCCTCACCTCCCCTGGGACAA---------GGGT
A------TGGACCCT--GC---------TGACATG-------------------------
-----------------TATG---------AG---------TTCTATGCC----------
-----GACGGCCAGCCCGATCGCGAT---GGCTTCAAGGGTCAGTTTGTTGATTGGACTC
ACGCGGTCTCCAAGACACC-CA-------TGATCAAGACCCA----------GCATCCCG
AGTACG-----AAATGT---------TCTATG---ACTCCGT---TCAC-----------
-GGCGCTGCTGGAGTT-TCCTGTGCCGACTGCCACATGCCT-
>Halorhodospira_halophila_SL1
GCCCAATGCCACGTCGAGTACTACTT------CG-AGGA---------------CGGCGA
-TCACGGC------GTGGCCGCCA-AGCCGCACCTACCGTGGGACGA---------GGGC
C------TGGACCCG--GG---------CGACATG-------------------------
-----------------TTCG---------AG---------TTCAAGGAG----------
-----GACGGCGATCCGGAGCGCGAC---GGCTTCAAGGGGCAGTTCGTCGACTGGGTGC
ACCCGGTCTCCGAGACGCC-GA-------TGATCAAGGTCCA----------GCACCCGG
AGTTCG-----AGATGT---------ATCAGG---GCAGCGT---CCAC-----------
-GCCGAGGCGGACGTC-GCCTGCGCTGACTGCCATATGCCC-
>Desulfonatronospira_thiodismutans_ASO3-1
GCCCAGTGTCATGTAGAATACTACTT------TG-AGCA--TGAAGAGAT----CGGCGT
-GGCCCAA---------------A-AGCCTGTTTTTCCATGGGATAA---------GGGC
A------AGAATCCC--GA---------TGATATG-------------------------
-----------------TATG---------AA---------TACAAAAAG---AGCTTCG
GGGTAACTGACCGGGAAGGATTTGAAGGCTGGTTTA------------TTGACTGGACCC
ACCCGGTTTCGGATACGCC--C------ATGATCAAGGTACA----------GCACCCGG
AATATG-----AAATGT---------GGCACG---ACAGCAC---CCAC-----------
-GGTGCAGCCGGAGTG-GCCTGTGCAGACTGCCATATGCCC-
>Desulfovibrio_desulfuricans_subsp._desulfuricans_str._ATCC_27774
GCCCAGTGCCACGTGGAATACTATTTTACCCACA-A------------------GGACAA
-CGGCCCG---------GCCGCAA-AGCCCGTATTCCCCTGGGATAA---------CGGC
T------TCAACCCC--GA---------AGACATG-------------------------
-----------------TACC---------AG---------TATTACAAG---GGTCACG
GAGCCAAGGGCCCCGACGGCAAGCCCGGTCCCTTTG------------TGGACTGGGTAC
ACGCTGCCTCCAAGGTTCC-CA-------TGATCAAGATGCA----------GCACCCCG
AATACG-----AAACCT---------TCCAGG---ATGGTCC---CCAC-----------
-GGCGCGGCCGGCGTT-TCCTGCGCGGACTGCCACATGCAG-
>Desulfovibrio_piger_ATCC_29098
GCCCAGTGCCATGTGGAATACTACTT------CA-CCCA--CAAGGACAA----CGGGCC
-CGCGGGC---------------C-GTCCCGTCTTCCCCTGGGACAA---------TGGC
T------TCGGCCCC--GG---------CGACATG-------------------------
-----------------TATG---------AA---------TACTACAAG---AGCCACG
GTCCCAAGCAGGCCGACGGCAGCAGCGCGCCCTTCA------------CCGACTGGGTGC
ATGCGGCCTCCAAGGTGCC--C------ATGATCAAGATGCA----------GCATCCCG
AGTACG-----AGACCT---------TCATCG---ACGGCAC---CCAC-----------
-GGCGCCGCCGGCGTC-TCCTGCGCGGACTGCCACATGCCC-
>Desulfovibrio_aespoeensis_Aspo-2_2
GGTCAGTGCCACGTGGAGTACTACTT------CA-CCGA--CGTGGGCAT----GGGTCC
-GGCCAAG---------------A-AGCCCGTGTTCCCGTGGGCCGA---------GGGC
A------AGGACCCG--GA---------AGAGATG-------------------------
-----------------TACA---------CC---------TACTACAAGTCCCACGGCA
ACGGCGAGATT---CCCGGCTTTGAGGGCAATTTCG------------TGGACTGGGTCC
ATCCCGTGTCCAAGACGCC-CA-------TGCTCAAGGCGCA----------GCATCCCG
AGTACG-----AGACCT---------GGTTCA---ACGGCGT---GCAC-----------
-GGCGCGGCTGGCGTG-AGTTGCGCCGACTGCCACATGAGC-
>Desulfomicrobium_baculatum_DSM_4028_3
GGCCAGTGCCACGTGGAGTACTACTT------CA-CGGA--CAAGGGTCA----GGGCAC
-GGCCAAG---------------A-AGCCCGTCTTCCCGTGGGCTCA---------GGGC
A------AGGACCCC--GA---------AGAGATG-------------------------
-----------------TACA---------CG---------TACTACAAGAGCCACGGCG
ATACCACCACG---CCCGGCTTCGAAGGCAACTTCG------------TGGACTGGGTGC
ATCCCGTGTCCAAAACTCC-CA-------TGCTGAAAGCCCA----------GCACCCCG
AGTACG-----AAACTT---------GGCATA---ACGGCGT---GCAC-----------
-GGCGCGGCCGGCGTC-AGCTGCGCCGACTGCCACATGAGC-
>Desulfovibrio_vulgaris_str._'Miyazaki_F'_2
GGCCAGTGCCACGTGGAATACTATTT------CC-AGGA--CAAGGAATT----CGGCGC
-GGCCAAG---------------A-AGCCCGTGTTCCCGTGGGCCAA---------CGGC
T------TCGACCCC--GA---------AGACATG-------------------------
-----------------TTCG---------AG---------TACTACAAGACCCACGGCA
ACACGACCACC---AAGGGCTTCGAGGGCAACTTCG------------TGGACTGGGTAC
ACCCCGTGTCCAAGACCCC-CA-------TGCTGAAGGCCCA----------GCATCCGG
AATACG-----AAACGT---------GGATCA---ATGGCGT---GCAT-----------
-GGCTCCGCCGGGGTC-ACCTGCGCCGACTGCCACATGTCG-
>Desulfovibrio_vulgaris_str._'Miyazaki_F'
GGCCAGTGCCACGTGGAATACTACTT------CC-AGGA--CAAGGAAAA----GGGCGT
-CGCCAAG---------------A-AGCCCGTGTTCCCCTGGGCCGA---------CGGC
T------ACGATCCG--CA---------GCAGATG-------------------------
-----------------TACA---------CC---------TACTACAAGACGGCGGGCA
ATTCGCAGATG---AAGGGCTTTGAGGGCAACTTCG------------TGGACTGGGTGC
ACCCCGTGTCCAAGACGCC-CA-------TGATCAAGGCCCA----------GCACCCCG
AATACG-----AAATGT---------GGCAGA---ACGGCGT---GCAC-----------
-GGCGCGGCGGGCGTA-TCGTGCGCCGATTGCCACATGGGC-
>Desulfovibrio_vulgaris_subsp._vulgaris_DP4
GGTCAGTGCCACGTGGAGTACTACTT------CA-ACGGCCCCACCAT------GGGCGT
-GAACAAG---------------A-AGCCGGTGTTCCCGTGGGCCGA---------GGGT
T------TCGACCCT--GC---------CGACATG-------------------------
-----------------TACC---------GC---------TACTACGAC----------
-----AAGCACGGCGACCTGCAGGTGAAGGGCTTCGAGGGCAAGTTCGCGGACTGGACGC
ACCCCGCCTCCAAGACGCC-CA-------TGCTCAAGGCCCA----------GCATCCCG
AGTACG-----AGACAT---------GGATCA---ACGGCAC---ACAC-----------
-GGGGCGGCGGGCGTC-ACCTGCGCCGACTGCCATATGAGC-
>Lawsonia_intracellularis_PHE/MN1-00
GCACAGTGCCATGTAGAATACTACTT----------------------------------
-TGAAAAGACAGGTGTGCCTGCTA-AACCAGTCTTCCCATGGGCAAA---------AGGA
T------TTAATCCT--GA---------AGATATG-------------------------
-----------------TATC---------AA---------TATTATAAA----------
-----GAACATGGTGATTCTACTATTCCTGGATTTGAAGGCCAATTTTATGATTGGATAC
ATCCAGTTTCAAAAACACC-TA-------TGATTAAGATTCA----------ACATCCTG
AATATG-----AGACAT---------GGATTG---ATGGTCC---TCAT-----------
-GGTTCAGCTGGTGTG-ACATGTGCTGATTGTCATATGCCT-
>Bilophila_wadsworthia_3_1_6
GCCCAGTGCCATGTGGAATACTACTT------CA-ACGA--TCCCGGCCA----CGGCCC
-CACCAAG---------------C-GCCCTGTCTTCCCGTGGAAGAA---------CGGC
T------TCACGCCC--GA---------AGCCATC-------------------------
-----------------TACA---------GC---------GTGTATGAA---GACAACG
GCAATGTGGACATGCCCGGCTTCAAGGGCAAGTTCG------------CCGACTGGGTGC
ACCCCGTTTCCCAGACGCC--C------ATGCTGAAGATGCA----------GCATCCCG
ACTATG-----AAACGT---------GGATCG---ACGGTCC---GCAC-----------
-GGCGCCGCCGGTGTG-GCCTGTGCCGACTGCCACATGCCG-
>Desulfitobacterium_hafniense_Y51_2
GCTCAATGCCATGTGGAATATTATTT------TG-A------------------ACCTGA
-GACCAAA---------------A-GAGTGACCTATCCCTGGAAATA---------TGGC
C------TCACCGCC--AA---------TGACGCA-------------------------
-----------------GAAA---------AA---------TACTACGAA----------
-----GAGATC------------------AACTTCA------------AAGATTGGAACC
ATGCCGAAACCGGAGCGCC-TA-------TGCTGAAAGCCCA----------GCACCCTG
ATTATG-----AGCTGT---------TTTCAA---CAGGAGT---CCAC-----------
-GCCGCTAACGGGGTG-GCTTGTGCCGACTGCCATATGCCC-
>Heliobacterium_modesticaldum_Ice1
GCCCAGTGCCACGTGGAATACTACTT------CA-ACCC---------------GGCTAA
-GAAGGGA---------------G-AAGTGACCTTCCCCTGGGACAA---------GGGC
T------TCACCCCC--AC---------CGCCATT-------------------------
-----------------GAGG---------CC---------TACTATGACGAGGTGGCGG
CGAAGGAGAAC------------------AACTTCAAGG---------CCGACTGGACTC
AGCCGGCGACGGGCGCGCC-GC-------TCTTGAAGGCACA----------ACACCCCG
AGTTTG-----AGACCT---------TCCAAG---GCTCCAT---CCAC-----------
-CAGATCAACGGCGTC-ACTTGCGCCGACTGCCATATGCCC-
>Carboxydothermus_hydrogenoformans_Z-2901
GGTCAGTGCCACGTGGAATACTTCTT------TG-ACC----------------CGCAAA
ACGGCAAG---------------A-AGTTAACCTTCCCCTGGGATAA---------AGGA
T------TTGATCCG--GA---------AAACATC-------------------------
-----------------TACC---------AG---------TACTATGAA----------
-----GAACGA------------------GCCTTTA------------GCGACTGGACCA
ATCCCTCTACCTTTGTAAA-AG-------AACTAAAAGCCCA----------GCATCCGG
AATTTG-----AAATGT---------TCCAGG---GAAGCAC---GCAC-----------
-CAGCAGGCAGGCGCT-ACCTGTGCCGATTGCCACATGCCC-
>Symbiobacterium_thermophilum_IAM_14863
GCCCAGTGCCACGTGGAGTACTTCTT------CA-ACCC---------------CAACGA
-CGCCAAC---------------A-GGGTCTACTTCCCGTGGGACAA---------GGGC
T------TCGAGCCT--GA---------GGACATG-------------------------
-----------------TACG---------CC---------TACTACGAG----------
-----GAGATC------------------GGCTTCT------------CCGACTGGACCC
ATGCGCAGACGGGCGGCGG-CA-------TGTTGAAGGCTCA----------GCATCCCG
AGTTTG-----AAATGT---------TCCAGG---GCAGCGT---CCAT-----------
-CAGCGGGCCGGCCTC-TCCTGCGCCGACTGCCATATGCCG-
>Carboxydothermus_hydrogenoformans_Z-2901_2
GCCCAGTGTCATGTAACTTATTATAT------TG--------------------ACAAGG
-CAACAAA--------------CC-GGGTAATCTTTCCCTGGGATGG---------GGGA
G------TAGATCCG--GA---------AGATATG-------------------------
-----------------TACC---------GG---------CATTATGAA----------
-----AAAAGA------------------AATTTTT------------ATGAATGGGTAC
ATCCTTTAAGCGGCACTAA--A------ATGCTGAAATCCCG----------CCATCCGG
AGTTTG-----AAATGT---------TTTCGG---GAAGCGT---GCAC-----------
-AGTGCGGTGGGGCTT-ACCTGCGTTGATTGTCATATGCCG-
>Desulfotomaculum_carboxydivorans_CO-1-SRB
GCCCAGTGTCACGTAACCTATTACTT------CC-T------------------AAAGGA
-TACCAAA---------------G-AGACCACTTTCCCCTGGGATAA---------GGGC
T------TAAAGGCT--GA---------TCAGGTA-------------------------
-----------------CTGG---------CT---------TATTTTGAC----------
-----CAAAAG------------------AAATTTA------------CCGAGTTTACAC
ACCCGGAATCCCAATCACC-GC-------TGTTAAAGGCGCG----------GCATCCGG
ACTACG-----AGATAT---------TCCTGG---GCAGTAC---CCAC-----------
-CAGGCCGCCGGGGTG-GCCTGTGCTGATTGCCATATGCCC-
>Desulfotomaculum_nigrificans_DSM_574
GCCCAGTGTCACGTAACCTATTACTT------CC-T------------------AAAGGA
-TACCAAA---------------G-AGACCACTTTCCCCTGGGATAA---------GGGC
T------TAAAGGCT--GA---------TCAGGTA-------------------------
-----------------CTGG---------CT---------TATTATGAC----------
-----CAAAAG------------------AAATTTA------------CCGAGTTTACAC
ACCCGGAATCCCAATCACC-GC-------TGTTAAAGGCGCG----------GCATCCGG
ACTACG-----AGATAT---------TCCTGG---GCAGTAC---CCAC-----------
-CAGGCCGCCGGGGTG-GCCTGTGCTGATTGCCATATGCCC-
>Desulfotomaculum_reducens_MI-1
GCCCAGTGTCATGTTACCTACTACTT------CC-A------------------GAAGGA
-TACCAAG---------------A-AGACTACTTTCCCTTGGGATAA---------CGGG
C------TAAAGGCA--GA---------TGAAGTG-------------------------
-----------------CTGG---------CT---------TACTTTGAA----------
-----AAAATA------------------AAATTTA------------CTGAATGGACCC
ATCCGGAGTCCCAGACACC-CA-------TGTTAAAGGCAAG----------ACATCCAG
ATTATG-----AATTAT---------TCCAGG---GCAGTGT---TCAC-----------
-CAGTCTGCTGGAGTA-GCTTGTGCCGATTGCCACATGCCT-
>Syntrophomonas_wolfei_subsp._wolfei_str._Goettingen
GCGCAATGTCATGTTACTTATTATTTTCAGCCCG-G------------------------
-AAGTAAA---------------A-AGATTACTTTCCCCTGGGATAA---------AGGG
G------TAAAAGCG--GA---------GCAGATT-------------------------
-----------------CTGG---------CT---------TATTATGAT----------
-----GAAATG------------------AAGTTTA------------GTGAATGGACAC
ATCCCGATGCTGGATCGGG-AA-------TGGTAAAACCTCG----------CCATGCCG
AATATG-----AAACTT---------TCCAGG---ATAGTAC---GCAT-----------
-GAGTCAGCCGGCTTG-TCCTGCGCTGATTGCCATATGCCC-
>Selenomonas_noxia_ATCC_43541
TCGCAGTGCCATACAGAGTACTACTT------CA-C------------------CGCCGA
-GGATGGT---------------C-GTGTCGCACATCCATACGAGAA---------CGGT
C------TGGATGCC--GA---------GTCCGAG-------------------------
-----------TATC----AG--------------------TACTATCAG------TCCG
GACAGGCAGGC------------------GGATTCAAGG---------GCGACTGGATGC
ACCCCGACTCCAAGACGAT-GA-------TGCTCAAGGCGCA----------GCATCCGG
AGTTCG-----AGACGT---------GGGCGA---CGAGTGT---CCAT-----------
-GCCGATGCCGGTGTT-ACCTGCGTGGACTGCCACATGCCA-
>Selenomonas_flueggei_ATCC_43531
GCGCAGTGCCATACGGAGTACTACTT------CA-C------------------CGCTGA
-GGACGGA---------------C-GTGTGAACCACCCGTACGACAA---------CGGC
C------TTGATGCC--GA-------------GTC-------------------------
-----------CGAGTACAAG--------------------TTCTATCAG------ACCG
GACAGGCAGGC------------------GGATTCAAGG---------GTGACTGGATGC
ATCCCGACTCCAAGACGAT-GA-------TGCTCAAGGCGCA----------GCATCCGG
AATTCG-----AGACGT---------GGGCGA---CGAGCGT---TCAT-----------
-GCCGACGCCGGTGTT-ACCTGCGTGGACTGCCACATGCCC-
>Selenomonas_artemidis_F0399
GGACAGTGCCATACGGAGTATTACTT------CA-C------------------GGCTGA
-GGACGGC---------------C-GCGTGGCGCATCCCTATGAGAA---------CGGT
T------TTGATGCC--GA---------GGACGAG-------------------------
-----------------------------------------TACCGCTACTATCAGTCGG
GGCAAGCGGGC------------------GGATTCAAGG---------GCGACTGGCTGC
ATCCGGACTCCAAGACGAT-GA-------TGCTTAAGGCGCA----------GCATCCGG
ACTTCG-----AGTCGT---------GGGCAA---CGAGCGT---TCAT-----------
-GCGGACGCGGGCGTC-ACTTGCGTGGACTGCCATATGCCG-
>Mitsuokella_multacida_DSM_20544
GCACAGTGCCACAACGAGTACTACTT------CA-T------------------GAAGGA
-AGACGGC---------------C-GCGTCAATCATCCGTTCGACAA---------CGGA
C------TCGATGCG--GA-------------ATC-------------------------
-----------------CGAG--------------------TACCAGTTCTATCAGTCCG
GTCAGGCCGGC------------------GGCTTCACGC---------AGGACTGGATCC
ATGCAGACTCCAAGGCTCC-GA-------TGCTCAAGGCGCA----------GCATCCGG
ACTTCG-----AGACCT---------GGGCAA---CGAGCGT---CCAC-----------
-GCTGACGCTGGCGTC-ACCTGCGTTGACTGCCATATGCCG-
>Selenomonas_sputigena_ATCC_35185
GGCCAGTGCCATACGGAGTATTACTT------CG-AGC----------------AGGCGA
-AGAAGGG---------------CCGCGTCGTGTTCCCGCGCGACAA---------CGGC
T------ACACGGCG--GA---------AGAGATG-------------------------
-----------------TACG---------AG---------TACTACAAG----------
-----CGCACC------GATCTGCCGGGCGGCTTCAAGG---------GCGACTGGAAGC
ATCCCGACTCGGGCGCGAT-GA-------TGCTCAAGGCGCA----------GCATCCCG
ACTACG-----ATGTTT---------GGAAGA---CGAGCGT---CCAT-----------
-GCGGACGCGGGCGTC-ACCTGCATCGACTGCCACATGCCG-
>Syntrophus_aciditrophicus_SB
GGCCAGTGCCATGTGGAATACTATTT------CG--------------------AGCCGG
-AGACATT---------------TCATGTCGTGTTTCCGTGGGGTAA---------GGGA
C------TTCAGCCT--GA---------ACAGATT-------------------------
-----------------TACG---------AC---------TATTATGCC----------
-----GCAAAG------------CCTGCCGGATTCGTCC---------AGGACTGGGTGC
ATCCCGATTCCCAGACCAA-GA-------TGATCAAGGCCCA----------GCATCCTG
ATTTCG-----AGACCT---------GGAGTA---CCGGGAC---GCAC-----------
-GGAATGGCGGGTGTG-GCCTGCGCGGACTGCCATATGCCC-
>Thermosinus_carboxydivorans_Nor1
GGCCAATGTCATGCCGAGTATTATTT----------------------------TGTTCC
-CGGCACT------------TTTC-AGGTCGTGTTTCCTTGGGATAA---------AGGC
T------TGACGCCC--TC---------GGCCATG-------------------------
-----------------TACG---------AG---------TATTACAGC----------
-----GCCAACCCCAAT------------AACTTCACCC---------AAGACTGGCAGC
ATGCCGATTCAAAAGCGCC-CA-------TGCTCAAGGCGCA----------GCATCCTG
ATTTCG-----AAGAGT---------GGCAAA---ACGGCAC---TCAC-----------
-GGCAAGGCTGGCGTT-TCCTGCGCCGACTGTCATATGCCG-
>Thermincola_sp._JR
GGACAGTGCCATGTAGAATACTACTT------CC--------------------AGACGG
ATACCAAG---------------G-AAGTTATATATCCGTGGGCAAA---------CGGT
A------TTGAACCG--GC---------CCAAATT-------------------------
-----------------GAGG---------AA---------TATTACGAT----------
-----AAAATA------------------AACTTTT------------CTGATTGGGAAC
ACCCCGATTCCAAGGCCAA-AA-------TGAGAAAAGTCCA----------GCATCCTG
AGTTTG-----AAACAT---------GGAGTA---CCGGTGT---GCAC-----------
-GGCTCGGCCGGGGTA-AGCTGTTCTGACTGCCACATGCCA-
>Anaeromyxobacter_dehalogenans_2CP-1
GGCCAGTGCCACGTCGAGTACTACTT------CA--------------------AGGGGC
CCGAGAAG---------------C-GGCTCACCTTCCCCTGGTCGAA---------GGGG
C------TGAAGGCC--GA---------CCAGATC-------------------------
-----------------GTCT---------CC---------TACTACGAC----------
-----GAGGTC------------------GGGTTCA------------AGGACTGGGTGC
ACAAGGAGAGCGGCGCGCC-GG-------CGCTCAAGGCGCA----------GCACCCCG
AGTTCG-----AGATGT---------GGAACC---AGGGCAT---CCAC-----------
-GCCCGCTCCGGCGTG-GCCTGCGCCGACTGCCACATGCCG-
>Anaeromyxobacter_sp._K
GGCCAGTGCCACGTCGAGTACTACTT------CA-A------------------GGGGCC
-CGAGAAG---------------C-GGCTCACCTTCCCCTGGTCGAA---------GGGG
C------TGAAGGCC--GA---------CCAGATC-------------------------
-----------------GTCT---------CC---------TACTACGAC----------
-----GAGGTC------------------GGGTTCA------------AGGACTGGGTGC
ACAAGGAGAGCGGCGCGCC-GG-------CGCTCAAGGCGCA----------GCACCCCG
AGTTCG-----AGATGT---------GGAACC---AGGGCAT---CCAC-----------
-GCCCGCTCCGGCGTG-GCCTGCGCCGACTGCCACATGCCG-
>Anaeromyxobacter_dehalogenans_2CP-C
GGCCAGTGCCACGTCGAGTACTACTT------CA-A------------------GGGGCC
-GGAGAAG---------------C-GGCTGACCTTCCCCTGGTCGAA---------GGGC
C------TCAAGGCC--GA---------CGAGATC-------------------------
-----------------GTCT---------CG---------TACTACGAC----------
-----GAGGTC------------------GGGTTCA------------AGGACTGGGTGC
ACAAGGAGAGCGGCGCGCC-CG-------CGCTCAAGGCCCA----------GCACCCCG
AGTTCG-----AGATGT---------GGAACC---AGGGCAT---CCAC-----------
-GCCCGCTCCGGCGTG-GCCTGCGCCGACTGCCACATGCCG-
>Anaeromyxobacter_sp._Fw109-5
GGCCAGTGCCACGTCGAGTACTACTT------CA--------------------AGGGGG
CGGAGAAG---------------C-GGCTCACGTTCCCCTGGTCGAA---------GGGC
A------TGAAGGCC--GA---------CCAGATC-------------------------
-----------------GCCG---------AG---------TACTACGAC----------
-----GAGGTC------------------GGGTTCC------------GTGACTGGACGC
ACAAGGAGTCGGGCGCGCC-GG-------CGCTCAAGGCGCA----------GCACCCCG
AGTTCG-----AGATGT---------GGAACC---AGGGGAT---CCAC-----------
-GCCCGCTCGGGCGTC-GCCTGCGCCGACTGCCACATGCCC-
>Anaeromyxobacter_sp._Fw109-5_2
GGACAGTGTCACGTGGAGTACTACTT------CA-A------------------GGGCGA
-GGACAAG---------------C-AGCTCACCTATCCCTGGTCGAA---------GGGC
C------TCCAGGTC--GA---------CGACATC-------------------------
-----------------ATCG---------CG---------TACTACGAC----------
-----GAGGTG------------------AAGTTCA------------AGGACTGGGTCC
ACAAGACCACCGGCGCGCC-GG-------CGCTGAAGGCCCA----------GCACCCCG
AGTTCG-----AGATGT---------GGAACC---AGGGGAT---CCAC-----------
-GGCCGCTCGGGCGTG-AGCTGCGTCGACTGCCACATGCCG-
>Sorangium_cellulosum_'So_ce_56'
GGCCAGTGCCACGTGGAGTATTACTT------CA-A------------------GGGCCC
-GGAGAAG---------------C-GCCTCGTGTACCCGTGGGCGAA---------GGGC
C------TCAAGGTC--GA---------CGAGATC-------------------------
-----------------TACG---------CC---------TATTACGAG----------
-----GAGAGC------------------GGCCACT------------CGGACTGGACGC
ACGCGGAGTCGGGCGCAAA-GG-------TGCTGAAGGCGCA----------GCACCCGG
AGTTCG-----AGATGT---------GGAATC---AGGGCGT---CCAC-----------
-GCGCGCTCCGGCGTG-GCCTGCGCCGACTGCCACATGCCC-
>Chthoniobacter_flavus_Ellin428
GGCCAATGCCACGTGGAGTATTACTT------CA-A------------------AGGACC
-GGAAAAG---------------C-GCCTGACTTATCCGTGGGTCAA---------TGGG
T------TGAAGGTC--GA---------ACAGATT-------------------------
-----------------CTCG---------CG---------CATTACGAT----------
-----GAGAGC------------------GGATTCA------------AGGATTGGACGC
ACGCCGACACCGGCGCGCC-CG-------TCCTCAAGGCCCA----------GCATCCGG
AGTTCG-----AGTTAT---------GGAACC---AGGGCAT---TCAT-----------
-GCGCGGTCCGGCGTG-TCCTGCGCCGATTGTCACATGCCC-
>Havana_deep_038
GGCCAGTGCCATGTGACCTATTATTT------TC--------------------AGCCGC
CGAACAAA---------------C-GCCTGACCTTTCCGTGGGCGAA---------AGGC
C------TGAAAGTG--GA---------AGATAT--------------------------
-----------------------------------------TATTGCGCT----------
-----GGAAGG-----------CGATCAGAAAATTA------------ACGAATGGGTGC
ATCCGGATACCGGCACCCA-GC-------TGATTAAAGCGCG----------CCATCCGG
AATTTG-----AAATGT---------GGAACC---AGGGCGT---GCAT-----------
-AGCCGCAGCGGCGTG-GCGTGCGCGGATTGCCATATGCCG-
>Urbana_deep_015
GGCCAGTGCCATGTGGAATATTATTT------TA-A------------------AGGCCC
-GGAAAAA---------------C-GCCTGACCTATCCGTGGGATAA---------AGGC
C------TGCAGGCG--GA---------TCAGATT-------------------------
-----------------CTGG---------TG---------TATTATGAT----------
-----GAAGCG------------------GGCTTTA------------CCGATTGGACCC
ATAAAGAAACCGGCGCGAA-AA-------TGCTGAAAGTGCA----------GCATCCGG
AATTTG-----AAACCT---------TTAACC---AGGGCAG---CCAT-----------
-GCGCGCGCGGGCGTG-GCGTGCGCGGATTGCCATATGCCG-
>Bdellovibrio_bacteriovorus_strain_SSB218315
GGTCAGTGTCACGTTGAGTACTTCTT------TA-A------------------GGGTGA
-AGAAAAA---------------C-GCCTGACCTATCCATGGGGTAA---------AGGC
C------TGAAGGCC--GA---------TCAGATC-------------------------
-----------------ATGG---------AA---------TACTACAAA----------
-----GAAAAC------------------GGCTTCA------------AAGACTGGGTGC
ATGCCCTGACTGGAGCTGA-AG-------TGTTAAAAGCGCA----------GCACCCGG
AATTTG-----AAATGT---------TCAATC---AGGGCAC---CCAT-----------
-GCCCGCGCTGGCGTG-GCTTGTGTGGACTGCCATATGCCT-
>Bdellovibrio_bacteriovorus_HD100
GGCCAGTGCCACGTCGAGTACTACTT------TA-A------------------AGGTGA
-AGAAAAA---------------C-GCCTGACTTATCCTTGGGCCAA---------GGGT
C------TGAAGGCC--GA---------TCAGATC-------------------------
-----------------GTGG---------AA---------TACTACAAA----------
-----GAAAAC------------------GGATTCA------------AGGACTGGGTGC
ATGCCCTGACCGGCGCCGA-GG-------TATTAAAAGCCCA----------GCACCCCG
AGTTTG-----AAATGT---------TTAATC---AGGGCAC---ACAT-----------
-GCACGTGCGGGTGTG-GCTTGCGTGGACTGTCACATGCCT-
>Planctomyces_maris_DSM_8797_2
GGACAGTGTCACGTTGAATATTATTT-----TCA--------------------AGGTGA
-TGAGAAA---------------C-GCCTGACTTATCCCTGGACGGA---------GGGA
C------TGACCGTA--GA---------TGCAGCG-------------------------
-----------------TACT---------CT---------CATTTTGAG----------
-----AGTTCA------------------GGTTTTA------------AGGACTGGACAC
ACGCGGAAACTGGTGCACC-GA-------TGCTGAAGGCACA----------GCATCCGG
AATTTG-----AACTTT---------GGTCAC---AGGGAAT---TCAT-----------
-TCTCGGGCTGGAGTT-GCCTGCGCTGACTGTCATATGGCT-
>Corynebacterium_pseudotuberculosis_FRC41
GGACAATGCCACGTGGAGTATTACTT------TG-A------------------AGGCGA
-AGACAAG---------------A-CTCTTACATTCCCATGGGCTAA---------AGGC
A------TTGAGATC--GA---------CCAGATT-------------------------
-----------------TGGG---------AT---------TATTACAAG----------
-----GAAAAC------------------GGCCACG------------TTGACTTTGTCA
ATGCAAAAACCGGTGCAGA-CA-------TTGTGAAAGCACA----------GCATCCGG
AATTTG-----ATGTGT---------GGAGCA---ACTCGAT---CCAC-----------
-GCCCAGAATGGCGTC-TCTTGCTCTGACTGCCATATGCCT-
>Intrasporangium_calvum_DSM_43043
GCGCAGTGCCACGTCGAGTACTACTT------CA-A------------------GGGCGA
-GGAGAAG---------------A-CACTCACCTTCCCCTGGGAGAA---------CGGC
C------TGACCGTG--GA---------CGGCGCC-------------------------
-----------------CTCA---------AG---------TACTACGAC----------
-----GAGGTG------------------GGCTTCA------------CGGACTTCACCC
ACAAGCTCACCGGCGCCCG-AG-------TCCTCAAGGCCCA----------GCACCCGG
ACTACG-----AGACCT---------ACAGTC---AAGGCGT---CCAC-----------
-GCCACGGCCGGCGTG-ACCTGCGCGGACTGCCACATGTCG-
>Arcanobacterium_haemolyticum_DSM_20595
GCACAGTGCCACGTCGAATACTATTT------CA-A------------------GGGCGA
-AGGAAAG---------------A-CTCTAACCTTCCCGTGGACTAA---------GGGA
C------TCACAGTC--AA---------TGACGCC-------------------------
-----------------ATTG---------AC---------TACTATGAT----------
-----GAAGCT------------------GGCTTCA------------GCGACTTCACCC
ACAAGGATACGGGAGCGGA-AG-------TTATCAAGGCTCA----------ACACCCAG
ATTTCG-----AAACCT---------GGAGTC---AAGGTAT---TCAT-----------
-GCGGATAATGGCGTA-TCCTGCGCCGATTGCCACATGCCA-
>Meiothermus_silvanus_DSM_9946
GGGCAGTGCCACGTGGAGTACCATTT------CG--------------------CCCCGC
CCGACAAG---------------A-CCCTCACCTTCCCCTGGCACAA---------CGGG
C------TCAAGGTC--GA---------GCAGATC-------------------------
-----------------GAGC---------AG---------CACTACAAG----------
-----GACGTG------------------AACTGGA------------AGGACTGGACCC
ACAAGGACTCCGGCGCCGA-CG-------TGCTCAAGGCCCA----------GCACCCCG
AGTTCG-----AGATGT---------GGTCGC---AGGGCAT---CCAC-----------
-GCGCGCTCGGGCGTG-GCCTGCGCCGACTGCCACATGCCC-
>Opitutus_terrae_PB90-1_3
GCGCAGTGCCACAACGAGTATTACTT------CA-A------------------GGGCGA
-GCAGAAG---------------C-TCGTCACGAACCCATGGAACAA---------GGGC
C------TGCGCGTC--GA---------GCACATC-------------------------
-----------------GAAG---------CC---------TACTACGAC----------
-----GGCCAG------------------AACTACA------------GCGATTGGAAGC
ACAAGGACACCGGCGCCGG-CG-------TACTGAAGGCGCA----------GCATCCCG
AGTTCG-----AGATGT---------GGAGCC---AGGGCAT---CCAC-----------
-GCGCGCAGCGGTGTC-GCGTGCGCCGATTGCCACATGCCT-
>Oscillochloris_trichoides_DG6
GCGCAGTGCCATGTCGAGTACTACTT------TA-A------------------GGGCAC
-CGAGAAG---------------T-TGCTTACCTACCCATGGCAAAA---------TGGC
T------TGAAGATG--GA---------ACAGATT-------------------------
-----------------GAAG---------CC---------TACTATGAT----------
-----GAGGTG------------------GGGCATA------------AGGACTGGACAC
ATGCACTCTCGCAGGCTCC-GG-------CGCTCAAGGCGCA----------GCACCCCG
AATTTG-----AACTCT---------GGAGCC---AGGGCAT---TCAT-----------
-GCCCAGAGCGGGGTG-GCATGTGCCGATTGCCACATGCCC-
>Myxococcus_xanthus_DK_1622
GGGCAGTGCCACGTCGAGTACTACTT------CA-A------------------GGGCAA
-GGAGAAG---------------C-GCCTCACGTACCCCTGGGCCAA---------GGGC
A------TCAACATC--GA---------TCAGATC-------------------------
-----------------ATGG---------CC---------TACTACGAC----------
-----GAGGAC------------------GGACACT------------CCGACTGGACGC
ACGAGCTCACGGGCGCCAA-GG-------TGCTGAAGGCGCA----------GCACCCCG
AGTTCG-----AGATGT---------ACAACC---AGGGCAT---CCAC-----------
-GCGAAGAGCGGCGTG-GCCTGCGCGGACTGCCACATGCCG-
>Anaeromyxobacter_dehalogenans_2CP-C_2
GGCCAGTGCCACGTCGAGTACTTCTG----------------------------CGGCAA
-GGGCATG---------------A-CGCTGCTGTTCCCGTGGGCCGA---------GGGG
C------TGAAGGTC--GA---------GAACGCC-------------------------
-----------------GAGC---------AC---------CTCTACGAC---------A
ACCTGCAGGTCAAGGGGCAG---------CGCTTCA------------AGGACTGGGTGC
ACGCCGAGACCGGGTTCGA-GG-------TGCTGAAGGCGCA----------GCACCCCG
AGTTCG-----AGGTGT---------GGAGCC---AGGGCAT---CCAC-----------
-GCGCGGAGCGGCGTC-ACCTGCGCCGACTGCCACATGCCG-
>Anaeromyxobacter_sp._K_2
GGGCAGTGCCACGTCGAGTACTTCTG----------------------------CGGGAA
-GGGCATG---------------A-CGCTGCTGTTCCCTTGGGCCGA---------GGGG
C------TCAAGGTC--GA---------GAACGCC-------------------------
-----------------GAGC---------AC---------CTCTACGAC---------A
ACCTGCAGGTCAAGGGGCAG---------CGCTTCA------------AGGACTGGGTGC
ACGCCGAGACCGGGTTCGA-GG-------TGCTGAAGGCGCA----------GCACCCCG
AGTTCG-----AGGTGT---------GGAGCC---AGGGCAT---CCAC-----------
-GCCCGGAGCGGCGTC-ACCTGCGCCGACTGCCACATGCCG-
>Anaeromyxobacter_dehalogenans_2CP-1_2
GGGCAGTGCCACGTCGAGTACTTCTG------CG--------------------GGAAGG
-GAATGAC------------------GCTGCTGTTCCCGTGGGCCGA---------GGGG
C------TCAAGGTC--GA---------GAACGCC-------------------------
-----------------GAGC---------AC---------CTCTACGAC----------
--------AACCTGCAGGTCAAGGGGCAGCGCTTCA------------AGGACTGGGTGC
ACGCCGAGACCGGGTTCGA-GG-------TGCTGAAGGCGCA----------GCACCCCG
AGTTCG-----AGGTGT---------GGAGCC---AGGGCAT---CCAC-----------
-GCCCGGAGCGGCGTC-ACCTGCGCCGACTGCCACATGCCG-
>Pelobacter_carbinolicus_DSM_2380
GGTCAATGCCATGTTGAGTATTATTG----------------------------CGCCAA
-CAAGATG---------------C-CGCTGACCTTCCCCTGGGGCAA---------CGGG
C------TGAAGATG--GA---------GGACCTC-------------------------
-----------------GAGA---------AG---------ACCTGGGAT----------
-----GAGACGAAATTCGCGGACGGAGGCCGCTTCT------------TCGACTACAAGC
ACAAGGAATCCGGCGCCGA-GA-------TTCTAAAAGCGCA----------ACACCCCG
AATATG-----AACTGT---------GGAGCC---AAGGGAT---TCAT-----------
-GCGCGCAGCGGTGTG-ACCTGCGCGGATTGCCATATGCCC-
>Planctomyces_brasiliensis_DSM_5305
GGCCAATGTCACGTCGAATACTACTG----------------------------TGCCAA
-CAAGATG---------------A-CGCTCACCTATCCCTGGAGCAA---------CGGG
T------TGAAAGCC--GA---------AGACCTG-------------------------
-----------------GAAC---------AG---------GAATGGGAA----------
-----GAAACCGAATTCGGCCCCGACGATCCCTTCT------------ACGATTACGTCC
ACAAGGAAACGGGCACAAA-AG-------TCTTCAAAGCCCA----------GCATCCGG
AATTTG-----AATTGT---------GGAGTC---AGGGCAT---TCAC-----------
-GCCCGCGCCGGAGTC-AGCTGCAGCGACTGCCACATGCCC-
>Rhodopirellula_baltica_SH_1_2
GGCCAGTGCCACGTCGAGTACTACTG----------------------------TGCAAA
-CAAGATG---------------A-CGTTGACCTACCCCTGGAGCAA---------CGGA
C------TGAAGATG--GA---------AAACCTC-------------------------
-----------------GAGG---------CC---------GAGTGGGAC----------
-----GCCACCACGTTCCCCGACGGCGGAGAGTTCT------------ACGACTACGTCC
ACAAAACGACTGGCACAAA-GG-------TCTACAAAGCCCA----------ACACCCCG
AGTTCG-----AACTTT---------GGAGTC---AGGGCAT---TCAC-----------
-GCGAGAGCCGGCGTC-AGTTGCAGCGACTGCCACATGCCA-
>Verrucomicrobiae_bacterium_DG1235
GCCCAGTGCCACGTAGAATACTACTG----------------------------CGCCAC
AAAAGAAA-----------------CCCTCTTCTTCCCATGGGAAAA---------CGGC
C------TGAAGGCG--GA---------CCAAATC-------------------------
-----------------GAAA---------CC---------ACCTACGAA----------
-----AACCACACCTTCCCAGACGGCTCGCGCTTCC------------AAGACTACAAGC
ACGCCGAAACCGGAGCCAC-CA-------TCTACAAGGCGCA----------GCATCCTG
AATTCG-----AACTCT---------GGAGCC---AAGGCAT---CCAC-----------
-GCCCGAAGCGGCGTT-TCCTGCACGGATTGCCACATGCCC-
>Coraliomargarita_akajimensis_DSM_45221_2
GGCCAGTGCCACGTCGAATACTACTG----------------------------CTCCAG
-CGCCATG---------------C-CGCTTGAATTCCCATGGAGTAA---------AGGA
C------TCACGGTC--GA---------GGACACC-------------------------
-----------------GAAG---------CA---------CACTGGAAC----------
-----GAAACCACCTTCGAAGACGGCAAACGTTTCT------------ACGACTATATCC
ATAAAGAAAGCGGTGCCGA-GA-------TCCTCAAGGCCCA----------ACACCCCG
AGTTCG-----AACTCT---------GGTCAC---AGGGCAT---TCAC-----------
-TCGCGTGCCGGTGTC-TCCTGTGCCGACTGCCACATGCCC-
>Campylobacter_showae_RM3277_2
ATGCAGTGCCACGTCGAGTATTATTT----------------------------CGGTAA
-AGACCAA---------------A-CCCTAACTTTCCCTTGGACTTTCTGGAAAAAGGAC
CAGCCGTTTAAGATC--GA---------AAATTTC-------------------------
-----------------GACC---------AG---------TATTACGATGATCAGTTGG
CCAAAGAGGAC------------------GGATTTAAAT---------TTGACTACATCC
ATAAAGATACCGGTGCTAA-AA-------TCATCAAGATGCA----------GCACTCGG
AGTCTG-----AGCTAA---------GCTCAA---CCGGTAT---CCAC-----------
-GGAAGAAGCGGCGTA-ACGTGCGCAGACTGCCACATGCCG-
>Campylobacter_hominis_ATCC_BAA-381
ATGCAATGCCACGTAGAATACTATTT------CC-A------------------AGGCAA
-AGACAAC---------------A-CATTGACATTTCCTTGGGCAAAATGGGGCAAAGAT
AAACCTTTCAAAATT--GA---------AATGTTT-------------------------
-----------------GATG---------AG---------TATTATGAT----------
-----GAAAAA------TTAGCCGACGGAAGCTTTAAAT---------TCGACTTTATTC
ACAAAGATACCGGTGCACA-AA-------TCATAAAAATGCA----------ACACTCGG
AAGCTG-----AGCTAA---------GTAGTG---CCGGAAT---TCAC-----------
-GCTAGAAGCGGCGTA-AGTTGTGTTGATTGCCATATGCCT-
>Campylobacter_rectus_RM3267
ATGCAGTGCCACGTAGAATACTACTT----------------------------TAATGC
-GGATTCG---------------A-CTCCTGTTTTTCCTTGGAGCAAATGGAAAAAAGGC
GAGCCGTTTAAAATC--GA---------AAATTTT-------------------------
-----------------GACC---------AA---------TACTACGACGAGCAGCTAG
CTAAAGAGGAT------------------GGATTTAAAT---------CCGACTATATTC
ATAAAGATACGGGCGCTAA-AA-------TTGTCAAAATGCA----------GCATCCTG
AGTCTG-----AGCTAT---------TCTCGA---CTAGCGT---TCAC-----------
-GCTAGAAGCGGCGTA-ACGTGCGCGGACTGCCACCTGCCG-
>Ammonifex_degensii_KC4
GCTCAGTGCCATAACACCTATGTCAT---TCCCA-A------------------GGATCA
-GAATATG------AAATCCGTGG-GTCTGTTCCTGCCATGGCAGAAATCCCAGTGGGGC
CACA---TCACCATT--GA---------AGACATT-------------------------
-----------------GAAG---------AA----------------------------
-----GTGATT------------------AAATCCGACCCGGCCAACCGTGAGTGGACCC
ACGCTATCACCGGCATTAA-GC-------TGGGACACATCCG----------CCATCCTG
AGTTTG-----AGCTTT---------ACACCAACGGTAGTGT---CCAC-----------
-TGGAAGGCCGGCGTG-GCCTGCGCTGATTGCCATATGCCC-
>Desulfotomaculum_kuznetsovii_DSM_6115
GCCCAGTGCCATAACACCTACGTCAT---TCCCA-G------------------GGATCA
-GAATATG------AAACCCGTGG-GCCTGTTCCTGCCCTGGCAGAAATCCCAGTGGGGT
CACA---TCACCGTT--GA---------AGACATC-------------------------
-----------------GAAC---------GC----------------------------
-----GTGCTC------------------AAGTCCGACCCGGCCAATCTGGAATGGAAGA
ACAACCCCACCGGCATCAA-GC-------TGGGGCACATCCG----------CCACCCCG
AGTTTG-----AACTTT---------ATTCCAACGGCAGCGT---GCAC-----------
-TGGCGGGCGGGGGTG-GCCTGCGCCGATTGCCACATGCCC-
>Desulfovibrio_sp._FW1012B
GCCCAGTGCCACGTCACCTACAGCAT---CCCCA-A------------------GAACGC
-GGACATG------CAGTCGGTGG-GGCTTTTTTTCCCCTGGCAAAACGGCAAGTGGGGC
GGGA---TCACCGTC--GA---------GGACGTG-------------------------
-----------------ATCA---------AGAAGCTGCGCAGCGACGAC----------
-----------------------------TCCTTCA------------AGGAATGGAAGC
AGACGGTCACCGGGTTCAA-GC-------TGGCGTTTATCCG----------CCACCCGG
AATTCG-----AATTCT---------TCTCCAACAACAGCGT---CCAC-----------
-TGGAAGGCCGGGGCC-TCGTGCGCCGATTGCCACATGCCC-
>Desulfovibrio_magneticus_RS-1
GCTCAGTGCCACGTGACGTACAACAT----------------------------CCCCAA
-GGACAAGGAAATGCAGTCCGTGG-GCGTGTTCTTCCCCTGGCAGTACGGCAAGTGGGGC
GCCA---TCACCGTC--GA---------GGACGTC-------------------------
------------ATCAAGAAG-----ATCAAG---------AGCGACGAC----------
-----------------------------TCGGTCA------------AGGAATGGAAGC
AGACCGTCACCGGCTTCAA-GA-------TGGCCTTCATGCG----------CCATCCCG
AGTTTG-----AATTCT---------ATTCCAACAACAGCGT---GCAC-----------
-TGGAAGGCCGGCGCG-GCCTGTGCCGACTGCCACATGCCC-
>Syntrophobacter_fumaroxidans_MPOB_2
GCCCAGTGCCACGTCACTTACAGCAT---TCCCA-A------------------GGACAA
-GGACATG------AATTCCGTGG-GGTTGTTCTTCCCCTGGCAGAACAGCAAATGGGGC
AGGA---TTACGATC--GA---------AGACATC-------------------------
-----------------ATCA---------AG----------------------------
-----AAGCTC---------CGGAGCGATGACTCCCTGA---------AAGAGTGGAAGC
AGACGGTGACCGGGTTCAA-GC-------TCTCCTTCATCCG----------GCACCCGG
AATTCG-----AGCTGT---------TCTCGAACGACAGCGT---TCAC-----------
-TGGAAGGCGGCGGCT-TCGTGCGCCGACTGTCACATGCCC-
>Geobacter_metallireducens_GS-15
GCCCAGTGCCACGTCACCTACAATAT---TCCCA-A------------------GGACGC
-CGACAAG------AAGTCGATCG-GAGTCTACTTCCCCTGGCAGGGAAGCAAGATGGGC
AACA---TCTCCGTC--GA---------GAACATC-------------------------
----ATC----------AAGC---------AG---------ATCCGCAGC----------
-----GATGCC------------------AGCGTGG------------GGGAGTGGACGC
AGACAGTC--------ACC----------GGCTTCAAGCTGGGATTCATCCGCCACCCCG
AGTATG-----AGCTCT---------TCTCCAACAACAGCGT---CCAC-----------
-TGGAAGGCCGGGGCG-GCCTGCACCGACTGTCATATGCCC-
>uncultured_Geobacter_sp.
GCCCAGTGTCATGTTACTTACAGCAT----------------------------TCCAAA
-GGACAAGGAGATGAAATCGGTCG-GCGTTTTCTTCCCGTGGCAGGGGAGCACTTGGGGG
AACA---TTACCATC--GA---------AAACATC-------------------------
------------------------------AT---------CAAGAAGAT--------CC
GGAGTGATCCC------------------TCATACT------------GCGAATGGACGC
AGAGCGTC--------ACC----------GGCTTCAAGCTGGGGTTCATCCGTCACCCCG
AATTCG-----AGTTCT---------TCTCCAACAACAGTCT---CCAC-----------
-TGGAATGCCAGGGCA-ACCTGCGGCGACTGCCACATGCCT-
>Pelobacter_propionicus_DSM_2379_2
GCCCAGTGCCATGTCACCTATGTGAT----------------------------CCCCAA
-GGACAAGGATATGAAGTCGGTCG-GCCTGTTCTTCCCCTGGCAGGGAAGCAAGCCGGGC
AACA---TCACCATT--GA---------GAACATC-------------------------
------------------------------AT---------CGCCACGAT----------
----CAAGAGC------------------GATCCTTCCTATC------TGGAGTGGAAGC
AGACCGTA--------ACC----------GGCTTCAAGTTGGGCTTTATCCGCCACCCCG
AATACG-----AGCTCT---------ACTCCAACAACAGCGT---GCAC-----------
-TGGAAGGGAGGAGCT-TCCTGCGCCGACTGCCACATGCCC-
>Desulfovibrio_africanus_str._Walvis_Bay
GCCCAGTGCCACGTGACTTACAACAT---CACCA-AGAC---------------GCCCGA
-GGGCAAG---------TCCGACG-GCATCTACTTCCCCTGGCAGACGAGCAAATGGGGC
AATA---TCAGCGTC--GA---------GAACATC------------------ATCCA--
-----------------GAAG--------------------ATTCGCAGC----------
-----GACCCG------------------AACAACA------------AGGAGTGGACCC
AGAAGGTCACGGGCTTCAA-GA-------TGGCCTTCATGCG----------CCACCCCG
AGTTCG-----AGCTCT---------TCTCCAACCAGAGCAC---GCAC-----------
-TGGCAGGCCGGCGCT-TCCTGTGCCGACTGCCACATGCCC-
>Thermodesulfovibrio_yellowstonii_DSM_11347
GCCCAATGTCATGTTACATACGTTGT----------------------------TCCAAG
-AGACAAAGATATGAAACCTACAG-GACTGTTTTTCCCTTGGCAGGGAAGTAAACTTGGT
GGAA---TTACTATT--GA---------AAATATT------------------ATT----
-----------------AAAG--------------------TTCTAAAAA----------
-----GTGATC----------------CCGCCTACG------------GTGAGTGGAAGC
AGGCTGTTACA------------------GGCTTTAAGCTTGGCTATATAAGACACCCAG
AATTTG-----AATTTT---------TCTCAA---ACAACTCAACCCAC-----------
-TGGAATGCAGGAGTA-TCTTGTGCAGACTGTCACATGCCT-
>Geobacter_bemidjiensis_Bem
GCCCAGTGCCACGTTACCTACATGAT---CCCCA-A------------------GGACAA
-GGATATG------CATTCGACGG-ACGTGGTGTTTCCCTGGGCGGGTAGCAGGGAAGGG
GGGA---TACCGATC--GA---------GAACATC-------------------------
-----------------ATCA---------AG----------------------------
-----GACATC------------------AAGAGTTCCCCTTCGCACCTTGAGTGGACCC
AGGCGGTAACCGGCTTCAA-GC-------TCGCCTTTTTACG----------GCACCCCG
AATACG-----AGTTTT---------ACTCCAACAACAGCCC---CCAC-----------
-TGGTCCGCTGGCGTT-ACCTGCGCCGACTGCCATATGCCG-
>Geobacter_sp._M21_3
GCCCAGTGCCACGTGACCTACATGAT---CCCGA-A------------------GGACAA
-GGAAATG------CACTCTACGG-ACGTGGTGTTTCCTTGGGCGGGGAGCAGAGAAGGG
GGGA---TCCCGATC--GA---------GAACATC-------------------------
-----------------ATCA---------AG----------AACATCAA----------
-----GAGTTC------------------CCCTTCGCATC--------TTGAGTGGACCC
AGGCGGTG--------ACC----------GGCTTCAAGCTCGCCTTCATCCGGCACCCCG
AATACG-----AGTTTT---------ACTCAAACGACAGCCC---CCAC-----------
-TGGTCCGCGGGGGTT-ACCTGCGCCGACTGCCACATGCCC-
>Geobacter_sp._M18_3
GCCCAGTGTCACGTCACCTATATCAT----------------------------CCCCAA
-GGACAAGGAGATGCACTCGACGG-ACGTCGTCTTCCCGTGGTCGGGGAGCCGCGAAGGG
CATA---TCACCATC--GA---------GAACATC-------------------------
------ATCAAACAGATCAAG---------AG---------TTCTCCGGC----------
------AAACC-------------------------------------TGGAGTGGACCC
AGGCGGTG--------ACC----------GGCTTCAAGGTCGGTTTCGTGCGCCATCCGG
AATACG-----AATTTT---------ACTCCAATCAGAGTCC---GCAT-----------
-TACCTGGCCGGGGTC-ACCTGCGCCGACTGTCACATGCCG-
>Geobacter_lovleyi_SZ
GCCCAGTGCCATGTCAGCTACATAAT---CACCA-A------------------AGACAA
-GGAGATG------CACTCAACTG-ATGTTGTTTTTCCGTGGAAAGGCAGTAAAGCCGGT
TACA---TTACCATC--GA---------AAACATC-------------------------
-----------------ATAG---------CC----------------------------
-----CAGATC------------------AAGAGCTCTCCTGCAAACATGGAGTGGACGC
AGAGCGTGACAGGATTCAA-GA-------TGGGTTTCATTCG----------CCACCCCG
AGTACG-----AACTCT---------TCTCCAATAACAGCCC---GCAT-----------
-TGGACTAACGGAGTA-AGTTGCGCGGATTGCCATATGCCG-
>Geobacter_bemidjiensis_Bem_2
GCGCAATGCCACGTTACCTACAGCAT---CCCCA-A------------------GGACGC
-GGCGGTC------AAGTCCACCG-ACGTCTTCTTCCCGTGGCAGGGTAGCGCCTGGGGG
GATA---TCAGCATC--GA---------GAACATC-------------------------
------------ATAAAGCAG--------------------CTGCGCAAC----------
-----AACCCG------------------CCCAGCG------------GCGAATGGACCC
AGAGCGTCACCGGCTTCAA-GC-------TCGCCTTCATCAG----------GCACCCTG
AGTTCG-----AGCTCT---------TCTCCCGGAACAGCCC---GCAC-----------
-TGGCAGGCCGGCGCC-TCTTGTGCCGACTGCCATATGCCC-
>G-bemidjiensisNrfAFrag
GCGCAATGCCACGTTACCTACAGCAT---CCCCA-AGGA---------------CGCGGC
-GGTCAAG---------TCCACCG-ACGTCTTCTTCCCGTGGCAGGGTAGCGCCTGGGGG
GATA---TCAGCATC--GA---------GAACATC-------------------------
------------ATAAAGCAG--------------------CTGCGCAAC----------
-----AACCCG------------------CCCAGCG------------GCGAATGGACCC
AGAGCGTC--------ACC----------GGCTTCAAGCTCGCCTTCATCAGGCACCCTG
AGTTCG-----AGCTCT---------TCTCCCGGAACAGCCC---GCAC-----------
-TGGCAGGCCGGCGCC-TCTTGTGCCGACTGCCATATGCCCG
>G-bemidjiensisNrfA-1-GenomeFrag
GCCCAGTGCCACGTTACCTACATGAT---CCCCA-A------------------GGACAA
-GGATATG------CATTCGACGG-ACGTGGTGTTTCCCTGGGCGGGTAGCAGGGAAGGG
GGGA---TACCGATC--GA---------GAACATC-------------------------
-----------------ATCA---------AG----------------------------
-----GACATC------------------AAGAGTTCCCCTTCGCACCTTGAGTGGACCC
AGGCGGTAACCGGCTTCAA-GC-------TCGCCTTTTTACG----------GCACCCCG
AATACG-----AGTTTT---------ACTCCAACAACAGCCC---CCAC-----------
-TGGTCCGCTGGCGTT-ACCTGCGCCGACTGCCATATGCCGG
>Geobacter_sp._M21_2
GCGCAATGCCACGTCACCTACAGCAT---TCCCA-AGAA---------------TGAGGC
-GGTCAAG---------TCCACCG-ACGTCTTCTTCCCGTGGCAGGGGAGCGCCTGGGGG
GATA---TCAGCATC--GA---------GAACATC-------------------------
------------ATAAAGCAG--------------------CTCCGGAAC----------
-----ACCCCC------------------CCCAGCG------------GCGAATGGACCC
AGAGCGTC--------ACC----------GGCTTCAAGCTCGCCTTCATCAGGCACCCGG
AGTTCG-----AGCTCT---------TCTCCCGGAACAGCCC---CCAC-----------
-TGGCAGGCCGGCGCC-TCCTGCGCCGACTGCCACATGCCC-
>Geobacter_sp._M18_2
GCCCAGTGCCACGTCACCTACAGCAT---CCCCA-A------------------AGACCC
-CGACATG------AAGTCGACCG-ACGTCTTCTTCCCCTGGGAAGGGAGCAAGTGGGGC
GGCA---TCACCATA--GA---------GAACATC-------------------------
------------ATCAGGAAG--------------------CTGCGCAGC----------
-----AACGCG------------------CCCAGCG------------GCGAATGGACCC
AGAGCGT--------CACC----------GGCTTCAAGCTCGCCTTCATCCGCCATCCGG
AGTTCG-----AGCTCT---------TCTCCAACAACAGCGT---GCAC-----------
-TGGCAGGCCGGCGCT-ACCTGCGCGGACTGTCACATGCCG-
>Geobacter_uraniumreducens_Rf4
GCCCAGTGTCATGTCACGTACAGCAT---AACCA-A---AGA------------TGCCCA
-AATGAAG---------TCGACGG-ACGTCTTCTTCCCCTGGGAGGGAGGCACGATGGGT
AACA---TCACCATT--GA---------AAACATC-------------------------
---------------ATAAAG---------AA----------GCTGCGAA----------
-----GCAACCCGCCGAGCA----------------------------GGGAGTGGACCC
AGAGCGTCACAGGCTTCCG-AC-------TGGCCTTCATCCG----------GCATCCGG
AGTTCG-----AGCTCT---------TCTCCAACAATAGCGT---CCAC-----------
-TGGAATGCCGGGGTC-GCCTGTTCCGACTGTCACATGCCC-
>Geobacter_metallireducens_GS-15_2
GCCCAGTGCCACGTCACCTACGCCAT---CCCCA-A------------------GGATGG
-GAACATG------AAATCCACGG-ACGTCTACTTCCCCTGGGACGGCAGCACCTACGGC
GGCA---TCACCATC--GA---------GAATATC-------------------------
---------------ATCAAA---------------------------------------
-----AAGCTC------------------CGGAGCAGTCCGGCCAACGGCGAGTGGACCC
AGGGAGTGACCGGCTTCAA-AC-------TGGCCTTTATCCG----------CCACCCCG
AGTTCG-----AGCTTT---------TCTCCAACAACAGCCC---CCAC-----------
-TGGCAGGCGGGTGTC-TCCTGCGCCGACTGCCACATGCCT-
>Geobacter_sulfurreducens_PCA_3
GCCCAGTGCCACGTCACCTACAGCAT---TCCCA-A------------------GGACGA
-GAACATG------AAGTCGACCG-ATGTGTTCTTCCCCTGGGATGGCAGCAGCTATGGC
GGCA---TTACCATC--GA---------GAACATC-------------------------
----ATCGCAAAACTGCGGAG--------------------CAACCCGGC----------
------AAACC-------------------------------------GCGAGTGGACCC
AAGGGGTA--------ACC----------GGCTTCAAACTCGCCTTCATCCGCCACCCCG
AGTTCG-----AGCTCT---------TCTCCAACAACAGTGT---CCAC-----------
-TGGCAGGCGGGGGTC-GCCTGCAGCGACTGCCACATGCCC-
>Pelobacter_propionicus_DSM_2379
GCTCAGTGTCACGTTACCTACAATAT---TCCCA-A------------------GGATGC
-AGAAATG------AAGTCCACCG-ATGTCGTCTTTCCGTGGGATGGAAGCAAATGGGGT
AATA---TAACTATT--GA---------GAACATC-------------------------
-----------------ATCA---------AA----------------------------
-----AAAGTT------------------CGTAGCAATCCCGAAAATGGCGAGTGGACCC
AGAGTGTCACAGGATTTAA-GC-------TCGGCTTTGTTCG----------TCATCCTG
AGTTTG-----AACTAT---------TCTCCAACAACAGTGT---CCAC-----------
-TGGCAAGCCGGTGTC-GCCTGTTCTGACTGCCACATGCCT-
>Geobacter_lovleyi_SZ_2
GCCCAGTGCCACGTGACCTACACCAT---CCCCA-A------------------AGATGC
-CAACATG-------AAGTCGCAGGACGTTTTCTTCCCATGGGATGAGAGCAAGTGGGGC
AAGA---TCAGCATT--GA---------GAACATC-------------------------
-----------ATCAAGAAAA---------TG---------CGCAGCGAC----------
-----AAGTCC---------------------TATG------------GTGAATGGACCC
AGGCCGTCACCGGCTTCAA-GA-------TGGCCTACATCCG----------CCACCCCG
AGTTTG-----AGATGT---------ACTCTAACCAGAGCGT---ACAC-----------
-TGGATGGCCGGTGTT-TCCTGTGCAGACTGCCATATGCCG-
>Desulfuromonas_acetoxidans_DSM_684
GCACAGTGTCACGTCACCTACACCAT-GCCGAAA-AATGCGC------------AAATGA
-AGACAAC--------------AG-ATGTTCTTTTCCCATGGTCCGGGAGCCAGTGGGGA
AACA---TCAGTGTT--GA---------AAACATT-------------------------
------------------------------AT---------TGCCACGAT----------
-----CAAATC-----------CGATCCCACCTATA------------AAGAGTGGACAC
AAAGCGTG--------ACG----------GGATTCAAACTCGGCTTTGTGCGTCACCCGG
AGTTTG-----AATTTT---------TCTCCAAAGACAGTCC---ACAC-----------
-TGGCAAGCGGGTTTA-TCCTGTGCAGACTGCCACATGCCG-
>Dethiobacter_alkaliphilus_AHT_1_5
GCACAATGCCACATAACGTATTATCT----------------------------GGATAA
-GGAAAGC------------GGGG-AGGTAAACATTCCCTGGACAGA---------AGAA
C------CGAACATA--AG---------TAATGTG-------------------------
-----------------GAGC---------AC---------TATTATCTA----------
-----GCTCTG---------------TCGGAGTACC------------GTACCTGGGAAC
ATGCCCTGACTGGTGCAGA--A------ATACCCAAGCTGCG----------CCACCCGG
ATTATG-----AATTTT---------TCCTGG---GTAGTAC---CCAT-----------
-CATGACGCCGGTGTT-AGCTGTGCCGACTGTCATATGCCG-
>Dethiobacter_alkaliphilus_AHT_1_3
GCTCAGTGCCACGTCAACTACAACTT------TA-ATCC---------------GGGCGC
-CCAGAGC-------------------GTTGAGTTTCCCTATG-----------------
-------TTAAAGTA--GC---------GGAAATG-------------------------
-----------------CCCG---------AC---------TACATTGCT----------
-----TCCACCGATATCTGGCGGGAAACGGGTACAG------------GCGGCTGGGAAC
ACCCGGATGCCGGCACCAT-GC-------TCTACAAAGTCCA----------GCATCCGG
AAACGG-----AAATGT---------ATTGGG---ACAGCAT---CCAT-----------
-CACAACCTGGGCTTA-AGCTGTGCCGATTGCCATATGCCG-
>Dethiobacter_alkaliphilus_AHT_1
GCCCAGTGCCACGTAAACTATCACTT------TA-A------------------CCCTGA
-AACCAGA---------------G-AGCCGGTACTGCCCTGGAGCAT---------CGGG
T------TGACGGTG--GA---------AGATCAG-------------------------
-----------------TTTG---------AG---------CATTATAAT----------
--CAGGGTCCC------------------CGTTATAACG---------ATGAATGGGAAC
ATGAAATTACCGGTGCTTT-AG-------TTGCCAAAGTACA----------GCACCCTG
AGTATG-----AGCTGTACCACGAAGGGCAGATTCAAAGTGT---CCAC-----------
-TCTGCAATAGGCATG-GGCTGTACCGATTGTCATATGCCC-
>Cryptobacterium_curtum_DSM_15641
GGTCAGTGCCATTGCGACTATTCAAT----------------------------GGATGC
-TGTAACG------------GGCG-AGCCGACAAGCCCCTATGATAG---------CATC
AGCGAGATGACACCT--GA---------CAACGCG-------------------------
-----------------ATCG---------AA---------TGGTATGAC----------
-----AACCAC------------------AACTTTG------------TCGACTGGACCT
ATGAGTCCACCGGGGCAAA-GA-------TGCTTGCTGTTCG----------TCACTCAG
AGTATGAGTACAACTAT---------GGCGGCG--AAGGCAA---CCAT----------A
TGACTAAGCTTGGCTATGACTGCGCCGACTGCCACATGAAG-
>Slackia_exigua_ATCC_700122
GGCCAGTGCCACTGCGACTACTCCAT----------------------------GGATGC
-GAAGACC------------GGCA-CCCCGACGAGCCCGTATGACGG---------CGGT
C------TTGCAACCATGACGCCCGACCAGGCGCT-------------------------
-----------------CAAA--------------------TGGTACGAC----------
-----GACAAC------------------GGATACG------------CCGACTGGACGT
ATGAATCCACCGGCGCGAA-GA-------TGATCGCCGTGCG----------TCACTCCG
AATACGAATACAACTTC---------GGCGGAAGCCAAAGCC---CGAT-----------
-GGTCAAGATGGGCTACGAATGCGCCGATTGCCACATGCCT-
>Eggerthella_lenta_DSM_2243
GGCCAGTGCCACAACGAGTACTACTT------CG-A------------------TGGCGA
-GACCAAG---------------G-CCACGACGAACCCCTACACGGG---------CCTC
GATCAGATGACCCCG--GA---------CGCCATC-------------------------
-----------------CTGG---------CT---------TACTACGAC----------
-----GAGCGC------------------AACTTCA------------AGGATTGGAACC
ACGCTGACACGTTCGCTCC-GA-------TGATCAAGGTTCA----------GCATCCCG
AGTTCG-----AGACCA---------TGCACG---GCGGCGA---GCAGTCCCCGAT---
-GGCCAAGGCCGGCTACGGCTGCTCCGACTGCCACATGGCT-
>Gordonibacter_pamelaeae_7-10-1-b
GGCCAGTGCCACAACGAGTACCTGTT------CC-C------------------GAACGA
-GAACAAG---------------T-CGGCCGAGAACCCGTGGAA------------GGGC
C------TCGCC-----GA---------GGCCACG-------------------------
--------------CCGGAGA---------AGGTGCTGGCGTACGAGAAC----------
-----TCCATC------------------AACTACG------------TCGACCACACGA
ACCCGACGAACGGCACGAA-GC-------AGCTCAAGGTGCA----------GCACCCCG
AGTTCGAGACGATGTAC---------GGCGGCGACATGGCCC---CCAT-----------
-GGCCAAGCAGGGCTACAGCTGCTCCGACTGCCACATGGGC-
>Opitutaceae_bacterium_TAV5
GCGCAGTGCCACGTCGAATACTACTT----------------------------CGACAA
-AAACAAGGTCCCCGGCGGCCAGG-TGGTCACTCTCCCCTGGAAAAA---------CGGC
G------GCAGCGTC--GA---------GAACATG-------------------------
-----------------GAAA---------CG---------TATTACGAC----------
-----GCCATC------------------GAATTCA------------CCGACTTCGTCA
ACGCCGTCAGCCGCACGCC-GG-------TCATCAAGGCCCA----------GCATCCGG
ACTTCG-----AACTCT---------GGAGGC---TCGGCAT---CCAC-----------
-GGCCAGCGCGGCGTC-TCTTGCGCCGACTGTCACATGCCCG
>Desulfosporosinus_meridiei_DSM_13257
GCCCAATGCCACGTCGAGTATTATTT------CA-A------------------ACCCGA
-TAACAAG---------------A-AAGTCACCTTTCCCTGGAACTA---------TGGA
T------TGCGCATG--GA---------TGATGCA-------------------------
-----------------GAAA---------AG---------CTATATACT----------
-----GAGCTA------------------AATTTTA------------AAGATTGGGATC
ATAAAGAAAGTCAGGCACC-AA-------TGCTTAAGGCTCA----------GCACCCAG
ATTATG-----AACTCT---------TCTCAA---CAGGTGT---ACAC-----------
-GCTGCAAATGGCGTG-GCCTGTGCGGATTGCCATATGCCCG
>UAAc7-NrfA
GGGCAGTGTCACGTGGAATATTATTT------TG-CCGC---------------AGACAA
-TAGTGAA-------------------GTCACCTTCCCGTGGACTAA---------AGGA
T------TTAAACCA--GA---------AGAAATG-------------------------
-----------------TATG---------AG---------TATTACAGC----------
-----ACGATT------GCGAAAGAAAAGGGCTTTGAAA---------AAGACTGGATTA
GTAATGTTTCAGGGACTCC-AA-------TGTTAAAGTCACA----------GCATCCTG
AATATG-----AAACGC---------ATTCAT---CCGGAAC---CCAT-----------
-GGTAAGGCCAATGTT-TCCTGTGCCGATTGCCATATGCCAA
>Bacillus_selenitireducens_MLS10
GCACAATGTCACGTGGAGTATTATTT------TG-AACC---------------GGAAAA
-TCAGAAG-------------------GTGACACATCCATGGGACAA---------CGGC
C------TGAAGCCG--GA---------AGATATG-------------------------
-----------------TTCG---------AA---------TACAAAGAG----------
-----AACCAGGCGAAGGACCAGGGGTTTGATT---------------ATGACTGGGTGC
ACTCCATTTCCGGAGCTCC-GA-------TGCTGAAGGCACA----------GCATCCGG
AATTTG-----AAATTT---------GGAGTT---ACGGACC---TCAC-----------
-GGCGAAGCCGGTGTT-GCCTGTGCCGATTGTCACATGCCG-
>Bacillus_selenitireducens_MLS10_2
GCGCAATGTCACGTGGAGTATTACTT------CG-AACC---------------GGAAAA
-TCAGAAG-------------------GTGACATTCCCTTGGGACAA---------CGGA
T------TGAAGCCG--GA---------AGATATG-------------------------
-----------------TTCG---------AG---------TATTTCGAA-----AATCA
GGCGAAGGATC----------------AAAACTTTGATT---------ATGACTGGGTGC
ACTCCATTTCCGGAGCCCC-GA-------TGATTAAAGCACA----------GCATCCGG
AGTTTG-----AAATGT---------GGAGCT---ATGGTCC---TCAC-----------
-GGTGAAGCGGGCGTA-TCCTGCGCCGATTGTCATATGCCT-
>Bacillus_sp_1NLA3E.2
GGGCAATGTCATGTTGAGTACTATTT------TG-A------------------TGCTAA
-AAATAGT---------------G-AAGTAACATTCCCGTGGGCAAA---------TGGG
T------TCAAACCA--GA---------AGATATG-------------------------
---------------TTTAAA--------------------TACTATGAA----------
-----ACTACC------GCAAAAGAAAAAGGCTTTGAGA---------AAGACTGGATCA
GTAATGTTTCAGGTACTCC-AA-------TGTTGAAATCTCA----------GCATCCTG
ATTTTG-----AAACAT---------CTTCAG---AAGGACC---ACAC-----------
-GGAAAAGCAAATGTG-GCTTGTGCTGATTGTCATATGCCGA
>Bacillus_bataviensis_LMG_21833
GGCCAGTGTCATGATGAATATTACTT------TG-C------------------TGCTAA
-TAATAGT---------------G-AAGTTACTTACCCATGGACAAA---------AGGC
T------TCAAACCG--GA---------AGAAATG-------------------------
-----------------TATG---------AA---------TACTACAAT----------
-----ACAATT------GCTAAAGAAAACGGCTTTGAAA---------AAGACTGGGTCA
GCAATATTTCCGGAGCGCC-AA-------TGCTAAAGGCTCA----------GCATCCTG
AATTTG-----AAACCC---------ATTTAT---CTGGTAC---ACAT-----------
-GGTAAAGCAAATGTA-TCCTGTGCTGATTGCCATATGCCAA
>Bacillus_vireti_DSM_15602.2
GGCCAGTGCCATGATGAATATTACTT------TG-C------------------TGCCAA
-TAATAGT---------------G-AGGTTACCTATCCGTGGACAAA---------AGGC
T------TTAAGCCT--GA---------AGATATG-------------------------
-----------------TATG---------AA---------TACTATAGC----------
-----ACAATC------GCAAAAGAAAACGGTTTTGAGA---------AAGACTGGATCA
GTAATATTTCCGGCACACC-GA-------TGTTAAAAGCACA----------GCATCCTG
AATTTG-----AAACAC---------ACTTAT---CAGGCAC---ACAC-----------
-GGAAAAGCAAATGTA-TCCTGTGCCGACTGCCATATGCCAA
>Anoxybacillus_gonensis_G2.2
GCGCAATGCCATGTAGAGTACTATTT------TG-AGC----------------CATCGA
-AATCAAA------------------AGTAACATTCCCATGGGCAAA---------AGGA
T------TTAAACCT--GA---------AGAAATG-------------------------
-----------------TATG---------CG---------TATTATGAG----------
-----GAGATT------GGTAAACAGCAAGGATTTGAAA---------AAGACTGGATTC
ATAACGTGTCAGGAACACC-GA-------TGTTAAAAGCACA----------ACATCCAG
AGTTTG-----AGACAT---------GGATTG---AAGGACC---TCAC-----------
-GGAAAAGCAGGGGTG-TCTTGTGCAGATTGCCATATGCCGG
>Bacillus_azotoformans_MEV2011.2
GCACAATGTCATGTAGAATATTACTT------TG--------------------AGCCGG
AAAAGAAA---------------G-AAGTAGTATTCCCATGGGCAAA---------TGGT
T------TCAAGCCG--GA---------AGAAATG-------------------------
-----------------TATG---------AA---------TACTATGAA----------
-----ACAGTT------GCTAAAGACCAAGGTTTTAAAT---------CTGATTGGCAGC
ATAATATTTCAGGCGCACC-AA-------TGTTAAAAGCACA----------GCATCCTG
AGTTTG-----AAACTG---------TGTCAA---CAGGTAC---ACAT-----------
-GGTAAAAACGGTGTT-TCTTGTGCAGATTGTCACATGCCTG
>Desulfitobacterium_hafniense_DCB-2
GCACAATGCCATGTTGAATACTATTT------CG-C------------------TGGCGA
-TAAGAAA---------------A-TTGTCACCTTCCCTTGGGATAA---------GGGC
C------TTACCCCC--AC---------TGACGTC-------------------------
-----------------CTGG---------AA---------TATTATGAA----------
-----GAAAAA------------------GATTTCT------------CCGACTGGACAC
ATGCGAAAGCCGGTGTGCGCGA--------AATCAAGGCTCA----------GCATCCTG
AATATG-----AAACCT---------TTATGG---GCAGTAC---CCAC-----------
-GCCGAAGCCGGTTTA-TCCTGTGCAGACTGCCATATGCCT-
>Havana_deep_073.2
GCGAACTGCCATGTGGAATATTATTT------TA----A---------------AGGCGA
-TGGCAAA---------------T-ATCTGACCTTTCCGTGGGAACA---------GGGC
A------CCGATATT--GA---------TAGCATT-------------------------
-----------------CTGG---------CG---------TATTATGAA----------
-----GTGGCGAACTTTAAA------------------------------GATTGG----
--GAATATCCGGATGCGAA--AACCCCGATGCTGAAAGCGCA----------GCATCCGG
AATATG-----AATTTT---------ATACCG---CGAGCAGCACCCAT-----------
-TATGATGCGGGCGTG-GCGTGCGCGGATTGCCATATGCCGA
