# Supplementary material for: Sequence alignments and validation of PCR primers used to detect phylogenetically diverse nrfA genes associated with dissimilatory nitrate reduction to ammonium (DNRA)
Source: Data Brief. 2019 Jun 7;25:104016. doi: 10.1016/j.dib.2019.104016 (PMC6596902; doi:10.1016/j.dib.2019.104016)
Supplement: Multimedia component 3 [file mmc3.zip]

Archive with 1 entries (1 files):
- dib_104016_NrfA-gene-complete-Nucleotide-alignment_mmc3.fasta
