# Supplementary material for: Sequence alignments and validation of PCR primers used to detect phylogenetically diverse nrfA genes associated with dissimilatory nitrate reduction to ammonium (DNRA)
Source: Data Brief. 2019 Jun 7;25:104016. doi: 10.1016/j.dib.2019.104016 (PMC6596902; doi:10.1016/j.dib.2019.104016)
Supplement: Multimedia component 3 [file mmc3.zip › dib_104016_NrfA-gene-complete-Nucleotide-alignment_mmc3.fasta]

>Alkaliphilus_metalliredigens_QYMF
------------------------------------------------------------
------------------------------------------------------------
------------------------------------------------------------
------------------------------------------------------------
------------------------------------------------------------
------------------------------------------------------------
------------------------------------------------------------
---------------------------TCATGTCTTGCCTGTAAAACCTCTGAATA-TGA
AAGGCTCTATGTAGAAAATGGGGACGATTTATTTAGAATGGATTTTCATGAAA---CAGT
ACAGG--AGATTGAAAA--------------------TGGA----ATCAGCTGTTACAAT
TGTCATCG---------------------AAATGAACCAGGTGAAC--GGGTACAAGTGA
CGTCACCACATTTTGCTGAT-------------------------------------GCA
GTTGAA-------------------AGATTAGA----------TTTAGAAATACCACCAG
GAAACATGGCCTGTGCCCAATGTCATGTT----GAGTA--TTATTTTGAACCTGAA----
-----------------------ACAGGGA---------CTATTGTACTTCCTTGGGATA
ATGG---------CATT---------------------------GGGGTAGACGAAATAG
AGGCATATTTTGATG------------AAAGAG---ACTTTCATGAT---TGGAAGCATC
CTAGGACAGGGACACC-TCTCATTAAGGTACAGCATCCTGAGTTTGAGATGTATACCGAT
------------AGCCTCCATGCACGAT---------TGGGTATCA---CCTGTAT-AGA
CTGCCATATGCCT-----------------------------------------------
------------------------------------------------------------
------------------------------------------------------------
------------------------------------------------------------
------------------------------------------------------------
------------------------------------------------------------
------------------------------------------------------------
------------------------------------------------------------
------------------------------------------------------------
------------------------------------------------------------
------------------------------------------------------------
------------------------------------------------------------
------------------------------------------------------------
------------------------------------------------------------
------------------------------------------------------------
------------------------------------------------------------
------------------------------------------------------------
------------------------------------------------------------
------------------------------------------------------------
------------------------------------------------------------
------------------------------------------------------------
------------------------------------------------------------
------------------------------------------------------------
------------------------------------------------------------
------------------------------------------------------------
------------------------------------------------------------
------------------------------------------------------------
------------------------------------------------------------
------------------------------------------------------------
------------------------------------------------------------
----------------------------------------------------------
>Alkaliphilus_oremlandii_OhILAs
------------------------------------------------------------
------------------------------------------------------------
------------------------------------------------------------
------------------------------------------------------------
------------------------------------------------------------
------------------------------------------------------------
------------------------------------------------------------
---------------------------TCCTGCCTTGCTTGTAAAACTGCTGATTA-TGA
AAAGCTGCTCTTAGAATATAAGGATGAATTCTATGCCATGGACTTCCATAAGG---TATC
TCAAG--AAATAGAAAA--------------------TGGC----ATTACATGCTATACC
TGTCATAG---------------------AAATGAACCGGGTAAAC--AAATTCAAACGA
CGACACCGCAATTTAATGCT-------------------------------------GCT
TCCAGT-------------------AAACTTGA----------AAAAGATTTAAAGCCTG
GTACATTAGCCTGTGCACAGTGTCACGTA----GAATA--TTATATGGAGCCAACA----
-----------------------ACAAAGG---------AAGTGATTCTACCTTGGGATC
AAGG---------CTTA---------------------------GAAATAGCAGAGATTG
AAAAGTACTACGATG------------ATTTAG---ATTATTACGAC---TGGAAGCATC
CAAGAACAGGAACCCC-TTTAATTAAGGTACAACATCCGGAATTTGAAACTTATACTGGA
------------AGTATTCACGATAAAA---------TGGGGGTTA---CTTGTGC-CGA
TTGTCATATGCCA-----------------------------------------------
------------------------------------------------------------
------------------------------------------------------------
------------------------------------------------------------
------------------------------------------------------------
------------------------------------------------------------
------------------------------------------------------------
------------------------------------------------------------
------------------------------------------------------------
------------------------------------------------------------
------------------------------------------------------------
------------------------------------------------------------
------------------------------------------------------------
------------------------------------------------------------
------------------------------------------------------------
------------------------------------------------------------
------------------------------------------------------------
------------------------------------------------------------
------------------------------------------------------------
------------------------------------------------------------
------------------------------------------------------------
------------------------------------------------------------
------------------------------------------------------------
------------------------------------------------------------
------------------------------------------------------------
------------------------------------------------------------
------------------------------------------------------------
------------------------------------------------------------
------------------------------------------------------------
------------------------------------------------------------
----------------------------------------------------------
>Anaerococcus_prevotii_ACS-065-V-Col13
------------------------------------------------------------
------------------------------------------------------------
------------------------------------------------------------
------------------------------------------------------------
------------------------------------------------------------
------------------------------------------------------------
------------------------------------------------------------
---------------------------AGTTGTTTGGCTTGTAAGACTGCTGATTT-TGT
TGTAGCTTTAGAAAAAGATGGGGTAGATGTAAACTCTATGGATTTTGATGAAT---TTGT
AGATTCAAAGCCAGATA--------------------TGTCTACTATATCTTGTTATGAT
TGTCATAT---------------------GAACGATGTTCCTAA-----TATACAAGTAA
CTAGACAACATACTAAAAAT-------------------------------------GCA
ATAGAA-------------------AAAGGTGA----AATGCCAAGTACAACTAAAGTTG
AAACTTTGGCTTGTGCCCAATGTCACGTT----GAGTA--TTACTTAGATAATGAA----
-----------------------ACTAAAG---------AAGTAATCATGCCAACAAAAT
ATGG---------AGTT---------------------------GAGACAGACGACATGT
TAAATTATTATGACG------------AAATTG---AATTTAAGGAT---TGGGAACATC
CACAAACGGGAGCATC-TTTATTGAAGGCTCAACATCCAGAATTCGAAACATTCCACGGA
------------TCAGCTCATGAGGCAG---------CAGGACTAA---CCTGTAT-AGA
TTGTCATATGCCA-----------------------------------------------
------------------------------------------------------------
------------------------------------------------------------
------------------------------------------------------------
------------------------------------------------------------
------------------------------------------------------------
------------------------------------------------------------
------------------------------------------------------------
------------------------------------------------------------
------------------------------------------------------------
------------------------------------------------------------
------------------------------------------------------------
------------------------------------------------------------
------------------------------------------------------------
------------------------------------------------------------
------------------------------------------------------------
------------------------------------------------------------
------------------------------------------------------------
------------------------------------------------------------
------------------------------------------------------------
------------------------------------------------------------
------------------------------------------------------------
------------------------------------------------------------
------------------------------------------------------------
------------------------------------------------------------
------------------------------------------------------------
------------------------------------------------------------
------------------------------------------------------------
------------------------------------------------------------
------------------------------------------------------------
----------------------------------------------------------
>Anaerococcus_prevotii_DSM_20548
------------------------------------------------------------
------------------------------------------------------------
------------------------------------------------------------
------------------------------------------------------------
------------------------------------------------------------
------------------------------------------------------------
------------------------------------------------------------
---------------------------AGTTGCTTGGCTTGTAAGAGTGCTGATTT-TGT
AGTGGCCTTAGAAAAAGGTGGAGTGGATGTAAATGTTATGGATTTTGATGAAT---TTGT
AGAAAATAATCCAGATA--------------------TGTCAACCATATCTTGCTATGAT
TGCCATAT---------------------GAATGATGTGCCAAG-----TCTACAAGTTA
CAAGAAGCCATACCCAAAAG-------------------------------------GCA
ATAGAG-------------------AAGGGAGA----GATCCCAACTAATGCTGATCTTG
AAACCATAACTTGTGCCCAATGTCACGTT----GAATA--CTACCAAGATCCTGAA----
-----------------------ACCAAAG---------AAGTTATAATGCCAACCAAAT
ACGG---------TCTA---------------------------GAAACAGACGATATGT
TAAAGTATTATGACG------------AAATTG---AATTTAAGGAT---TGGGAACATC
CTCAGACCAAAGCGCC-TATGCTTAAGGCTCAACACCCAGAGTTTGAGACCTTCCACGGA
------------TCAGTTCACCAACAAG---------CAGGCCTTA---CTTGTAT-AGA
CTGTCACATGCCA-----------------------------------------------
------------------------------------------------------------
------------------------------------------------------------
------------------------------------------------------------
------------------------------------------------------------
------------------------------------------------------------
------------------------------------------------------------
------------------------------------------------------------
------------------------------------------------------------
------------------------------------------------------------
------------------------------------------------------------
------------------------------------------------------------
------------------------------------------------------------
------------------------------------------------------------
------------------------------------------------------------
------------------------------------------------------------
------------------------------------------------------------
------------------------------------------------------------
------------------------------------------------------------
------------------------------------------------------------
------------------------------------------------------------
------------------------------------------------------------
------------------------------------------------------------
------------------------------------------------------------
------------------------------------------------------------
------------------------------------------------------------
------------------------------------------------------------
------------------------------------------------------------
------------------------------------------------------------
------------------------------------------------------------
----------------------------------------------------------
>Anaerococcus_lactolyticus_ATCC_51172
------------------------------------------------------------
------------------------------------------------------------
------------------------------------------------------------
------------------------------------------------------------
------------------------------------------------------------
------------------------------------------------------------
------------------------------------------------------------
---------------------------TCATGTCTTGCTTGTAAGACTATTGACTT-TGT
AAAAGCACTCGAAAAAGACGGAATTGATGTAAATAGTATGGACTTTGATCAAT---TTGT
AAAAGACCATCCAAAAA--------------------TGCAGACAATCTCATGTGCTGAC
TGCCACTT---------------------GGACACTCCTGGTAA-----GATTCAAGTTA
CTAGAGATCACTTCAAGAAA-------------------------------------CAA
ATCGAC-------------------CAAGGCAATGTAAATGGCAAC-AATACAAAGGCTG
ACAGCCTTACTTGTGCACAATGCCACGTT----GAATA--TTACCTAGACCCAGAA----
-----------------------ACAAAAG---------AAGTAGGTTTACCATATAAGT
ATGG---------TTTT---------------------------GAAACCGATGATATGC
TAAAATATTACGATG------------AAATTG---ATTTTGCGGAT---TGGGAACACC
CACAAACAGGTGCCAA-GCTCCTTAAGGCCCAACACCCAGAGTATGAAACTATGATGGGT
------------TCTGTTCACGATTCAG---------CAGGACTTT---CTTGTAT-AGA
TTGCCACATGCCT-----------------------------------------------
------------------------------------------------------------
------------------------------------------------------------
------------------------------------------------------------
------------------------------------------------------------
------------------------------------------------------------
------------------------------------------------------------
------------------------------------------------------------
------------------------------------------------------------
------------------------------------------------------------
------------------------------------------------------------
------------------------------------------------------------
------------------------------------------------------------
------------------------------------------------------------
------------------------------------------------------------
------------------------------------------------------------
------------------------------------------------------------
------------------------------------------------------------
------------------------------------------------------------
------------------------------------------------------------
------------------------------------------------------------
------------------------------------------------------------
------------------------------------------------------------
------------------------------------------------------------
------------------------------------------------------------
------------------------------------------------------------
------------------------------------------------------------
------------------------------------------------------------
------------------------------------------------------------
------------------------------------------------------------
----------------------------------------------------------
>Shigella_flexneri_2a_str._2457T
------------------------------------------------------------
------------------------------------------------------------
------------------------------------------------------------
------------------------------------------------------------
------------------------------------------------------------
------------------------------------------------------------
------------------------------------------------------------
---------------------------GCGTGCTGGAGTTGTAAAAGC------------
CCGGATGTGGCGCGTCTGATCCAGAAAGACGGCGAAGATGGCT----------ACTTCCA
CGG---TAAATGGGCGCGCGGCGG--CCCGGAAATCGTCAACAACTTAGGTTGTGCCGAC
TGCCATAACACCGCCTCACCAGAGTTCGCCAAAGGCAAACCGGAGTTAACCCTTTCCCGT
CCGTATGCGGCTCGCGCGATGGA---------------------------------AGCC
ATTGG-------------------TAAACCTTTTG-AGAAAGCCGGACGTTTCGACCAGC
AATCGATGGTTTGCGGTCAGTGCCATGTG----GAGTA--TTACTTCGACGGCAAA----
-----------------------AACAAAG---------CGGTTAAATTCCCGTGGGATG
ACGGCATGAAAGTCGAA---------------------------AATATGGAGC------
---AGTATTACGA---------------CAAAATTGCCTTCTCTG---ACTGGACTAACT
CCCTGTCGAAAACGCC-AATGCTGAAAGCGCAGCACCCGGAATATGAAACCTGGA---CA
GC---------GGGCATTCACGGTAAAA---------ACAACGTGA---CCTGTAT-CGA
CTGCCATATGCCA-----------------------------------------------
------------------------------------------------------------
------------------------------------------------------------
------------------------------------------------------------
------------------------------------------------------------
------------------------------------------------------------
------------------------------------------------------------
------------------------------------------------------------
------------------------------------------------------------
------------------------------------------------------------
------------------------------------------------------------
------------------------------------------------------------
------------------------------------------------------------
------------------------------------------------------------
------------------------------------------------------------
------------------------------------------------------------
------------------------------------------------------------
------------------------------------------------------------
------------------------------------------------------------
------------------------------------------------------------
------------------------------------------------------------
------------------------------------------------------------
------------------------------------------------------------
------------------------------------------------------------
------------------------------------------------------------
------------------------------------------------------------
------------------------------------------------------------
------------------------------------------------------------
------------------------------------------------------------
------------------------------------------------------------
----------------------------------------------------------
>Serratia_fonticola_DSM_4576
------------------------------------------------------------
------------------------ATGCTTATGAATAAGGTAAGCAAGTTATTGATGCTA
TTTCTGGCAGGGATGTACGCGGTTTTTCTCTCTTTCTCGGCACAGGCAGAGGCGACACCT
GCCGCCACGCCGCAGAAGGTTGAAGCCAAGAATGAAACCTTCTCTGCACCTCACCCTGAC
CAATATAAGTCCTGGCAGGCGACTTCCGAGCAGTCCGATCGGGTAGACGCTTTGGCTGGC
GACCCGCGTCTGGTCATTCTCTGGGCCGGATACCCGTTTGCCAAGGATTACAACAAGCCG
CGTGGGCATGCCTATGCCATCACGGATATTCGTGAATCCTTGCGAACGGGTGCACCAAAA
ACGGCAGAAGATGGTCCGTTGCCGATGGCCTGCTGGAGTTGTAAAAGC------------
CCGGACGTTGCCAGGGTGATCGCCGAACAGGGCGAAGCGGCCT----------ACTTCCA
CGG---TAAATGGGCGCGTGGCGG--GCCGGAAATCGTTAATAATCTCGGCTGTGCGGAT
TGCCACAATACCGCTTCCGCTGATTTTGCCGCTGGTAAACCTGCGCTACACCTGTCCCGC
CCTTACGCGGCTCGTGCCATGGA---------------------------------AACG
ATAGG-------------------TAAGCCGTTTG-ACAAGGCAGGCCGCTTCGATCAGC
AATCGATGGTGTGTGGGCAGTGCCACGTT----GAGTA--TTACTTTGATGGTAAA----
-----------------------GACAAAG---------CGGTGAAATTCCCTTGGGACA
AGGGCACCACGGTCGAT---------------------------GACATGGAAG------
---TGTATTACGA---------------CAATATCGAATTCTCCG---ACTGGACCAACC
CGCTGTCCAAGACGCC-AATGCTGAAAGCCCAACATCCAGAATATGAAACCTGGA---GC
GC---------GGGTATTCATGGTAAGA---------ACAACGTCA---CCTGTAT-CGA
CTGCCATATGCCGAAAGTGCAAAACGCCGAAGGCAAGATCTATACCGATCACAAAATTGG
CAACCCGTTCGATAACTTCGAACAAACCTGCAAGAACTGCCACACCCAGGATAAAGCCAG
CATGCAGGCGGTGGTCGAAAAACGTAAGCAGGATATCAACGAGATCAAGCTGAAGGTAGA
AGACCAACTGGTTCACGCGCACTTTGAAGCGAAAGCGGCCTGGGATGCCGGTGCCACCGA
AGCCGAGATGAAGCCTATCTTGACCCACATCCGTCATGCGCAATGGCGCTGGGATTTTTC
CATTGCTTCCCACGGTATTCAAATGCATGCGCCAGAAGTTGCATTGCGCATTTTGGGCAC
CGCGCTCGATCAGGCTGCACAGGCTCGGACTCAGTTGATCCGTCTGCTAGCGACCAAGGG
CATCACCACTGAAGTCAAGTTGCCGGACATTTCCACCAAGGAAAAGGCACAGTTGGCGCT
GGGTATGGACATGCCGCAGCTGAACGCCGAAAAGCAGGAATTCCTCAAGACGGTGGTACC
GCAGTGGGAAGAACAGGCACGTAAAACCGGGCTGTTAGGCAAATAA--------------
------------------------------------------------------------
------------------------------------------------------------
------------------------------------------------------------
------------------------------------------------------------
------------------------------------------------------------
------------------------------------------------------------
------------------------------------------------------------
------------------------------------------------------------
------------------------------------------------------------
------------------------------------------------------------
------------------------------------------------------------
------------------------------------------------------------
------------------------------------------------------------
------------------------------------------------------------
------------------------------------------------------------
------------------------------------------------------------
------------------------------------------------------------
------------------------------------------------------------
------------------------------------------------------------
------------------------------------------------------------
----------------------------------------------------------
>Escherichia_coli_CFT073
------------------------------------------------------------
------------------------------------------------------------
------------------------------------------------------------
------------------------------------------------------------
------------------------------------------------------------
------------------------------------------------------------
------------------------------------------------------------
---------------------------GCGTGCTGGAGTTGTAAAAGC------------
CCGGATGTGGCGCGTCTGATCCAGAAAGACGGCGAAGATGGCT----------ACTTCCA
CGG---AAAATGGGCGCGCGGCGG--CCCGGAAATCGTCAACAACTTAGGTTGTGCCGAT
TGCCATAACACCGCCTCACCAGAGTTCGCCAAAGGCAAACCGGAGTTAACCCTTTCCCGT
CCGTATGCGGCTCGCGCGATGGA---------------------------------AGCC
ATTGG-------------------TAAACCTTTCG-AGAAAGCCGGACGTTTCGACCAGC
AATCGATGGTTTGCGGTCAGTGCCATGTG----GAGTA--TTACTTCGACGGCAAA----
-----------------------AACAAAG---------CGGTTAAATTCCCGTGGGATG
ACGGCATGAAAGTCGAA---------------------------AATATGGAGC------
---AGTATTACGA---------------CAAAATTGCCTTCTCTG---ACTGGACTAACT
CCCTGTCGAAAACGCC-AATGCTGAAAGCGCAGCACCCGGAATATGAAACCTGGA---CA
GC---------GGGCATTCACGGCAAAA---------ACAACGTGA---CCTGTAT-CGA
TTGCCATATGCCA-----------------------------------------------
------------------------------------------------------------
------------------------------------------------------------
------------------------------------------------------------
------------------------------------------------------------
------------------------------------------------------------
------------------------------------------------------------
------------------------------------------------------------
------------------------------------------------------------
------------------------------------------------------------
------------------------------------------------------------
------------------------------------------------------------
------------------------------------------------------------
------------------------------------------------------------
------------------------------------------------------------
------------------------------------------------------------
------------------------------------------------------------
------------------------------------------------------------
------------------------------------------------------------
------------------------------------------------------------
------------------------------------------------------------
------------------------------------------------------------
------------------------------------------------------------
------------------------------------------------------------
------------------------------------------------------------
------------------------------------------------------------
------------------------------------------------------------
------------------------------------------------------------
------------------------------------------------------------
------------------------------------------------------------
----------------------------------------------------------
>Citrobacter_youngae_ATCC_29220
------------------------------------------------------------
------------------------------------------------------------
------------------------------------------------------------
------------------------------------------------------------
------------------------------------------------------------
------------------------------------------------------------
------------------------------------------------------------
---------------------------GCCTGCTGGAGCTGTAAAAGC------------
CCGGACGTGGCGCGTCTGATCCAGAAAGACGGCGAGGATGGCT----------ACTTCCA
CGG---GAAATGGGCGCGCGGCGG--TCCGGAAATTGTTAACAACCTCGGTTGCGCGGAT
TGCCATAACACCGCGTCGCCAGACTTCGCCAAAGGCAAGCCAGAACTGACGCTATCACGT
CCTTATGCCGAACGCGCGATGGA---------------------------------AGCC
ATCGG-------------------CAAACCGTTCG-AGAAGGCCGGCCGCTTCGATCAGC
AGTCTATGGTCTGCGGTCAGTGCCACGTG----GAATA--CTACTTCGACGGTAAA----
-----------------------AACAAAG---------CCGTTAAGTTCCCGTGGGACG
ACGGCATGAAAGTCGAG---------------------------AACATGGAGA------
---AATACTACGA---------------CACCATCGCCTTCTCCG---ACTGGACCAACT
CCCTGTCTAAAACGCC-GATGCTGAAAGCGCAGCACCCGGAATATGAAACCTGGA---GC
GC---------GGGTATTCACGGGAAGA---------ATAACGTGA---CCTGTAT-CGA
CTGTCACATGCCG-----------------------------------------------
------------------------------------------------------------
------------------------------------------------------------
------------------------------------------------------------
------------------------------------------------------------
------------------------------------------------------------
------------------------------------------------------------
------------------------------------------------------------
------------------------------------------------------------
------------------------------------------------------------
------------------------------------------------------------
------------------------------------------------------------
------------------------------------------------------------
------------------------------------------------------------
------------------------------------------------------------
------------------------------------------------------------
------------------------------------------------------------
------------------------------------------------------------
------------------------------------------------------------
------------------------------------------------------------
------------------------------------------------------------
------------------------------------------------------------
------------------------------------------------------------
------------------------------------------------------------
------------------------------------------------------------
------------------------------------------------------------
------------------------------------------------------------
------------------------------------------------------------
------------------------------------------------------------
------------------------------------------------------------
----------------------------------------------------------
>Citrobacter_sp._30_2
------------------------------------------------------------
------------------------------------------------------------
------------------------------------------------------------
------------------------------------------------------------
------------------------------------------------------------
------------------------------------------------------------
------------------------------------------------------------
---------------------------GCCTGCTGGAGCTGTAAAAGC------------
CCGGACGTAGCGCGTCTTATCCAGAAAGACGGTGAAGATGGCT----------ACTTCCA
CGG---TAAATGGGCGCGCGGCGG--TCCGGAAATTGTTAACAATCTCGGTTGTGCGGAT
TGCCATAATACCGCGTCACCAGACTTCGCCAAAGGCAAGCCAGAACTGACCCTGTCGCGT
CCTTATGCAGAACGCGCGATGGA---------------------------------AGCG
ATCGG-------------------CAAACCGTTTG-AGAAAGCCGGTCGCTTTGACCAGC
AATCCATGGTCTGCGGCCAGTGTCACGTG----GAATA--CTACTTCGACGGTAAA----
-----------------------AACAAAG---------CCGTTAAGTTCCCGTGGGACG
ACGGCATGAAAGTCGAG---------------------------AACATGGAGA------
---AATACTACGA---------------CAACATTGCTTTCTCTG---ACTGGACCAACT
CCCTGTCTAAAACGCC-GATGCTGAAAGCGCAGCACCCGGAGTATGAAACCTGGA---GC
GC---------GGGCATTCACGGCAAGA---------ACAACGTGA---CCTGTAT-CGA
CTGTCACATGCCG-----------------------------------------------
------------------------------------------------------------
------------------------------------------------------------
------------------------------------------------------------
------------------------------------------------------------
------------------------------------------------------------
------------------------------------------------------------
------------------------------------------------------------
------------------------------------------------------------
------------------------------------------------------------
------------------------------------------------------------
------------------------------------------------------------
------------------------------------------------------------
------------------------------------------------------------
------------------------------------------------------------
------------------------------------------------------------
------------------------------------------------------------
------------------------------------------------------------
------------------------------------------------------------
------------------------------------------------------------
------------------------------------------------------------
------------------------------------------------------------
------------------------------------------------------------
------------------------------------------------------------
------------------------------------------------------------
------------------------------------------------------------
------------------------------------------------------------
------------------------------------------------------------
------------------------------------------------------------
------------------------------------------------------------
----------------------------------------------------------
>Escherichia_albertii_TW07627_2
------------------------------------------------------------
------------------------------------------------------------
------------------------------------------------------------
------------------------------------------------------------
------------------------------------------------------------
------------------------------------------------------------
------------------------------------------------------------
---------------------------GCCTGCTGGAGTTGTAAAAGC------------
CCGGACGTGGCGCGTCTGATCCAGAAAGAAGGAGAAGACGGCT----------ATTTCCA
CGG---TAAATGGGCGCGCGGCGG--CCCGGAGATCGTCAACAACTTAGGTTGTGCCGAC
TGCCATAACACTGCTTCACCAGAATTTGCTAAAGGCAAGCCGGAGCTAACTCTTTCACGT
CCGTATGCCGAACGTGCAATGAA---------------------------------TGCT
ATTGG-------------------CAAGCCGTTTG-AAAAAGGTGGGCGCTTCGATCAGC
AATCGATGGTCTGTGGTCAGTGCCACGTG----GAGTA--TTACTTCGATGGCAAA----
-----------------------GATAAAG---------CCGTTAAATTCCCGTGGGATA
ACGGTATGAAAGTCGAA---------------------------AATATGGAGC------
---AGTATTACGA---------------CAAAATTGCCTTCTCTG---ACTGGACCAACG
CCCTGTCGAAAACGCC-GATGCTGAAAGCCCAGCACCCGGAATATGAAACCTGGA---GC
GC---------AGGCATTCACGGCAAAA---------ATAACGTGA---CTTGCAT-CGA
CTGCCACATGCCG-----------------------------------------------
------------------------------------------------------------
------------------------------------------------------------
------------------------------------------------------------
------------------------------------------------------------
------------------------------------------------------------
------------------------------------------------------------
------------------------------------------------------------
------------------------------------------------------------
------------------------------------------------------------
------------------------------------------------------------
------------------------------------------------------------
------------------------------------------------------------
------------------------------------------------------------
------------------------------------------------------------
------------------------------------------------------------
------------------------------------------------------------
------------------------------------------------------------
------------------------------------------------------------
------------------------------------------------------------
------------------------------------------------------------
------------------------------------------------------------
------------------------------------------------------------
------------------------------------------------------------
------------------------------------------------------------
------------------------------------------------------------
------------------------------------------------------------
------------------------------------------------------------
------------------------------------------------------------
------------------------------------------------------------
----------------------------------------------------------
>Salmonella_enterica_subsp._enterica_serovar_Typhi_str._404ty
------------------------------------------------------------
------------------------------------------------------------
------------------------------------------------------------
------------------------------------------------------------
------------------------------------------------------------
------------------------------------------------------------
------------------------------------------------------------
---------------------------GCCTGCTGGAGCTGTAAAAGC------------
CCCGATGTCGCGCGCCTTATCCAACAAGAAGGCGAAGACGGCT----------ACTTCCA
TGG---CAAATGGGCGCGCGGCGG--CCCGGAAATTGTCAACGATTTGGGCTGTGCCGAC
TGTCATAACACCGCGTCGGACGATTTCGCCCAGGGGAAGCCAGCGATAACGTTGTCGCGC
CCCTATGCCGAACGGGCGATGGA---------------------------------GGCT
ATCGG-------------------CAAACCGTTTG-ATAAAGCGGGACGATTTGATCAGC
AATCGATGGTCTGCGGCCAGTGCCACGTG----GAGTA--CTACTTCGACGGTAAG----
-----------------------AACAAAG---------CCGTTAAGTTCCCGTGGGATG
AGGGCATGAAGGTCGAA---------------------------AATATGGAGC------
---AATACTACGA---------------CGCCATCGCCTTCTCTG---ACTGGACTAACT
CGCTGTCGAAAACCCC-AATGCTCAAAGCGCAGCACCCGGAATATGAAACCTGGA---GC
GC---------GGGC---------------------------------------------
------------------------------------------------------------
------------------------------------------------------------
------------------------------------------------------------
------------------------------------------------------------
------------------------------------------------------------
------------------------------------------------------------
------------------------------------------------------------
------------------------------------------------------------
------------------------------------------------------------
------------------------------------------------------------
------------------------------------------------------------
------------------------------------------------------------
------------------------------------------------------------
------------------------------------------------------------
------------------------------------------------------------
------------------------------------------------------------
------------------------------------------------------------
------------------------------------------------------------
------------------------------------------------------------
------------------------------------------------------------
------------------------------------------------------------
------------------------------------------------------------
------------------------------------------------------------
------------------------------------------------------------
------------------------------------------------------------
------------------------------------------------------------
------------------------------------------------------------
------------------------------------------------------------
------------------------------------------------------------
------------------------------------------------------------
----------------------------------------------------------
>Salmonella_enterica_subsp._arizonae_serovar_62!z4.z23!--
------------------------------------------------------------
------------------------------------------------------------
------------------------------------------------------------
------------------------------------------------------------
------------------------------------------------------------
------------------------------------------------------------
------------------------------------------------------------
---------------------------GCCTGCTGGAGTTGTAAAAGC------------
CCTGACGTCGCGCGCCTTATTCAGCAAGAGGGCGAAGATGGCT----------ACTTTCA
TGG---CAAATGGGCGCGCGGCGG--CCCGGAAATTGTCAACGATTTGGGCTGCGCCGAC
TGCCATAACACCGCTTCGGACGATTTCGCCCAAGGAAAGCCTGCGTTAACTCTGTCGCGC
CCCTATGCCGAACGGGCAATGGA---------------------------------GGCT
ATCGG-------------------CAAACCGTTTG-ATAAAGCGGGGCGGTTTGATCAGC
AATCGATGGTCTGCGGACAGTGCCACGTT----GAGTA--CTACTTTGAGGGTAAA----
-----------------------AATAAAG---------CCGTTAAATTCCCGTGGGACG
AAGGCATGAAGGTCGAA---------------------------AATATGGAGA------
---AATATTACGA---------------CGCCATCGCTTTCTCCG---ACTGGACGAATT
CGCTGTCGAAAACGCC-AATGCTCAAAGCGCAGCACCCGGAATATGAAACCTGGA---GC
GC---------GGGCATTCACGGTAAGA---------ATAACGTGA---CCTGTAT-CGA
CTGCCACATGCCG-----------------------------------------------
------------------------------------------------------------
------------------------------------------------------------
------------------------------------------------------------
------------------------------------------------------------
------------------------------------------------------------
------------------------------------------------------------
------------------------------------------------------------
------------------------------------------------------------
------------------------------------------------------------
------------------------------------------------------------
------------------------------------------------------------
------------------------------------------------------------
------------------------------------------------------------
------------------------------------------------------------
------------------------------------------------------------
------------------------------------------------------------
------------------------------------------------------------
------------------------------------------------------------
------------------------------------------------------------
------------------------------------------------------------
------------------------------------------------------------
------------------------------------------------------------
------------------------------------------------------------
------------------------------------------------------------
------------------------------------------------------------
------------------------------------------------------------
------------------------------------------------------------
------------------------------------------------------------
------------------------------------------------------------
----------------------------------------------------------
>Citrobacter_rodentium_ICC168
------------------------------------------------------------
------------------------------------------------------------
------------------------------------------------------------
------------------------------------------------------------
------------------------------------------------------------
------------------------------------------------------------
------------------------------------------------------------
---------------------------GCCTGCTGGAGCTGTAAAAGC------------
CCGGACGTGGCGCGTCTGATCCAGAAAGAGGGCGAAGATGGCT----------ACTTCCA
CGG---TAAATGGGCGCGCGGGGG--ACCGGAAATCGTCAATAACCTGGGCTGCGCCGAC
TGCCACAACACCGCCTCCGCCGATTTCGCCAAAGGCAAGCCGGAGCTGAACCTGTCGCGC
CCTTATGCCGCGCGCGCAATGGA---------------------------------GGCT
ATCGG-------------------CAAACCGTTCG-ATAAGGCCAGCCGTTTCGATCAGC
AGTCGATGGTCTGCGGCCAGTGCCACGTG----GAATA--CTACTTCGAGGGTAAG----
-----------------------AACAAAG---------CCGTGAAGTTCCCGTGGGACG
ACGGGATGAAGGTCGAG---------------------------AATCTGGAGA------
---AATATTACGA---------------TGCCATCGCCTTCTCCG---ACTGGACCAACT
CGCTGTCAAAAACGCC-GATGCTGAAAGCGCAGCACCCGGAATATGAAACCTGGA---GC
GC---------GGGTATCCACGGCAAAA---------ATAACGTCA---CCTGTAT-CGA
CTGCCATATGCCG-----------------------------------------------
------------------------------------------------------------
------------------------------------------------------------
------------------------------------------------------------
------------------------------------------------------------
------------------------------------------------------------
------------------------------------------------------------
------------------------------------------------------------
------------------------------------------------------------
------------------------------------------------------------
------------------------------------------------------------
------------------------------------------------------------
------------------------------------------------------------
------------------------------------------------------------
------------------------------------------------------------
------------------------------------------------------------
------------------------------------------------------------
------------------------------------------------------------
------------------------------------------------------------
------------------------------------------------------------
------------------------------------------------------------
------------------------------------------------------------
------------------------------------------------------------
------------------------------------------------------------
------------------------------------------------------------
------------------------------------------------------------
------------------------------------------------------------
------------------------------------------------------------
------------------------------------------------------------
------------------------------------------------------------
----------------------------------------------------------
>Citrobacter_koseri_ATCC_BAA-895
------------------------------------------------------------
------------------------------------------------------------
------------------------------------------------------------
------------------------------------------------------------
------------------------------------------------------------
------------------------------------------------------------
------------------------------------------------------------
---------------------------GCCTGCTGGAGCTGTAAAAGC------------
CCGGATGTGGCGCGTCTGATCCAGAAAGATGGCGAAGACGGCT----------ACTTCCA
CGG---TAAATGGGCGCGCGGCGG--CCCGGAAATCGTCAATGCCCTGGGCTGCGCCGAC
TGCCATAACACCGCCTCAGACGATTTCGCCAAAGGCAAACCGGCGTTAACGCTCTCCCGT
CCTTATGCCGAGCGCGCGATGGA---------------------------------AACC
ATCGG-------------------CAAACCGTTTG-ATAAAGCCAGCCGTTTTGACCAGC
AATCTATGGTGTGCGGGCAGTGCCATGTG----GAGTA--CTACTTTGACGGTAAA----
-----------------------AACAAAG---------CCGTCAAATTCCCGTGGGATG
AGGGAACAAAAGTCGAG---------------------------GATATGGAGA------
---AATATTATGA---------------CGCCATCGCCTTCTCTG---ACTGGACAAACC
CGCTGTCGAAAACGCC-AATGCTGAAAGCGCAGCACCCGGAATATGAAACCTGGA---GC
GT---------GGGCATTCACGGCAAGA---------ACAACGTGA---CCTGTAT-TGA
TTGTCACATGCCG-----------------------------------------------
------------------------------------------------------------
------------------------------------------------------------
------------------------------------------------------------
------------------------------------------------------------
------------------------------------------------------------
------------------------------------------------------------
------------------------------------------------------------
------------------------------------------------------------
------------------------------------------------------------
------------------------------------------------------------
------------------------------------------------------------
------------------------------------------------------------
------------------------------------------------------------
------------------------------------------------------------
------------------------------------------------------------
------------------------------------------------------------
------------------------------------------------------------
------------------------------------------------------------
------------------------------------------------------------
------------------------------------------------------------
------------------------------------------------------------
------------------------------------------------------------
------------------------------------------------------------
------------------------------------------------------------
------------------------------------------------------------
------------------------------------------------------------
------------------------------------------------------------
------------------------------------------------------------
------------------------------------------------------------
----------------------------------------------------------
>Pectobacterium_carotovorum_subsp._carotovorum_PC1
------------------------------------------------------------
------------------------------------------------------------
------------------------------------------------------------
------------------------------------------------------------
------------------------------------------------------------
------------------------------------------------------------
------------------------------------------------------------
---------------------------GCGTGCTGGAGCTGTAAAAGC------------
CCTGATGTGGCACGATTGATCCAGCAGGAGGGTGAGGACGGTT----------ACTTCAA
AGG---TAAGTGGGCGCGAGGCGG--GCCGGAGATTACTAACGATCTCGGCTGTGCAGAC
TGCCATGATACCGCGTCGCCGGATTTTGCTCAGGGCAAACCGGCGCTGACGCTGTCTCGC
CCCTATGCGGAACGTGCGATGGA---------------------------------AGCG
ATTGG-------------------TAAGCCGTTTG-ATCAAGCCAGTCGGTTCGGCCAGC
AGTCTATGGTCTGTGGACAATGCCACGTT----GAGTA--TTATTTTTCTGGTAAA----
-----------------------GACAAAG---------CGGTGAAATTTCCATGGGATA
ACGGCACGAAAGTCGAA---------------------------GACATGGAAA------
---AATACTATGA---------------CGCCATTTCTTTCTCCG---ACTGGACCAACA
CCCTTTCCCGCGCACC-GATGCTGAAAGCCCAACATCCAGAATATGAAACCTGGA---GC
GT---------CGGTATCCACGGTAAAA---------ATAACGTGA---CCTGTAT-CGA
CTGCCATATGCCG-----------------------------------------------
------------------------------------------------------------
------------------------------------------------------------
------------------------------------------------------------
------------------------------------------------------------
------------------------------------------------------------
------------------------------------------------------------
------------------------------------------------------------
------------------------------------------------------------
------------------------------------------------------------
------------------------------------------------------------
------------------------------------------------------------
------------------------------------------------------------
------------------------------------------------------------
------------------------------------------------------------
------------------------------------------------------------
------------------------------------------------------------
------------------------------------------------------------
------------------------------------------------------------
------------------------------------------------------------
------------------------------------------------------------
------------------------------------------------------------
------------------------------------------------------------
------------------------------------------------------------
------------------------------------------------------------
------------------------------------------------------------
------------------------------------------------------------
------------------------------------------------------------
------------------------------------------------------------
------------------------------------------------------------
----------------------------------------------------------
>Pectobacterium_carotovorum_subsp._brasiliensis_PBR1692
------------------------------------------------------------
------------------------------------------------------------
------------------------------------------------------------
------------------------------------------------------------
------------------------------------------------------------
------------------------------------------------------------
------------------------------------------------------------
---------------------------GCGTGCTGGAGCTGTAAAAGC------------
CCGGACGTCGCCCGCTTGATTCAACAGGAAGGTGAGGACGGTT----------ATTTCAA
AGG---CAAGTGGGCACGAGGCGG--ACCGGAGATTACTAACGATCTCGGCTGTGCGGAC
TGCCATGATACCGCATCCCCGGATTTCGCTCAGGGCAAACCGGCGCTGACGCTGTCCCGT
CCTTATGCCGAACGCGCAATGGA---------------------------------AGCG
ATTGG-------------------CAAACCGTTTG-ATCAATCCAGTCGATTCGGCCAGC
AATCTATGGTCTGTGGGCAATGCCACGTT----GAGTA--TTATTTTTCCGGTAAA----
-----------------------GACAAAG---------CGGTGAAGTTTCCATGGGATA
ACGGCACCAAAGTCGAA---------------------------GACATGGAAA------
---AATACTATGA---------------CGCCATTTCCTTCTCTG---ATTGGACCAACA
CCCTTTCCCGCGCACC-GATGCTGAAAGCCCAACATCCAGAATATGAAACCTGGA---GC
AT---------TGGTATTCACGGTAAAA---------ACAACGTGA---CCTGTAT-CGA
CTGCCATATGCCG-----------------------------------------------
------------------------------------------------------------
------------------------------------------------------------
------------------------------------------------------------
------------------------------------------------------------
------------------------------------------------------------
------------------------------------------------------------
------------------------------------------------------------
------------------------------------------------------------
------------------------------------------------------------
------------------------------------------------------------
------------------------------------------------------------
------------------------------------------------------------
------------------------------------------------------------
------------------------------------------------------------
------------------------------------------------------------
------------------------------------------------------------
------------------------------------------------------------
------------------------------------------------------------
------------------------------------------------------------
------------------------------------------------------------
------------------------------------------------------------
------------------------------------------------------------
------------------------------------------------------------
------------------------------------------------------------
------------------------------------------------------------
------------------------------------------------------------
------------------------------------------------------------
------------------------------------------------------------
------------------------------------------------------------
----------------------------------------------------------
>Erwinia_carotovora_subsp._atroseptica_SCRI1043
------------------------------------------------------------
------------------------------------------------------------
------------------------------------------------------------
------------------------------------------------------------
------------------------------------------------------------
------------------------------------------------------------
------------------------------------------------------------
---------------------------GCGTGCTGGAGTTGTAAAAGC------------
CCAGACGTCGCGCGGTTGATCCAACAGGAGGGCGAGGAGGGCT----------ACTTCAA
AGG---CAAATGGGCACGAGGTGG--GCCGGAGATTACTAACGATCTCGGCTGTGCAGAT
TGCCATGATACCGCGTCACCGGATTTTGCTCAGGGCAAGCCAGCACTGACGCTATCCCGT
CCTTACGCGGAACGCGCGATGGA---------------------------------GGCG
ATTGG-------------------CAAACCGTTTG-ATAGCGCCAGTCGGTTCGGACAGC
AGTCCATGGTCTGTGGACAATGCCACGTT----GAGTA--TTATTTTTCCGGCAAA----
-----------------------GACAAAG---------CGGTAAAATTCCCATGGGATA
ACGGCACGAAAGTCGAA---------------------------GACATGGAGA------
---AATACTATGA---------------CGCCATTTCCTTCTCCG---ACTGGACCAACA
CCCTTTCCCGCGCACC-GATGCTGAAAGCCCAACATCCAGAGTATGAAACCTGGA---GC
GT---------TGGTATCCACGGTAAAA---------ACAACGTGA---CCTGTAT-CGA
CTGCCATATGCCG-----------------------------------------------
------------------------------------------------------------
------------------------------------------------------------
------------------------------------------------------------
------------------------------------------------------------
------------------------------------------------------------
------------------------------------------------------------
------------------------------------------------------------
------------------------------------------------------------
------------------------------------------------------------
------------------------------------------------------------
------------------------------------------------------------
------------------------------------------------------------
------------------------------------------------------------
------------------------------------------------------------
------------------------------------------------------------
------------------------------------------------------------
------------------------------------------------------------
------------------------------------------------------------
------------------------------------------------------------
------------------------------------------------------------
------------------------------------------------------------
------------------------------------------------------------
------------------------------------------------------------
------------------------------------------------------------
------------------------------------------------------------
------------------------------------------------------------
------------------------------------------------------------
------------------------------------------------------------
------------------------------------------------------------
----------------------------------------------------------
>Pectobacterium_wasabiae_WPP163
------------------------------------------------------------
------------------------------------------------------------
------------------------------------------------------------
------------------------------------------------------------
------------------------------------------------------------
------------------------------------------------------------
------------------------------------------------------------
---------------------------GCGTGCTGGAGCTGCAAAAGC------------
CCGGATGTGGCGCGGTTGATCCAGCAAGAGGGTGAAGAAGGGT----------ACTTTAA
AGG---TAAGTGGGCACGAGGCGG--GCCGGAGATTGCTAACGATCTCGGCTGTGCAGAC
TGCCATGACACCGCGTCACCTGATTTTGCGCAGGGTAAACCGGCGCTGACGTTGTCCCGC
CCTTATGCTGAACGTGCGATGGA---------------------------------AGCG
ATTGG-------------------TAAGCCGTTTG-ATCAAACCAGTCGGTTCGGACAGC
AGTCTATGGTCTGTGGGCAGTGCCACGTT----GAGTA--TTATTTTTCCGGTAAA----
-----------------------GACAAGG---------CCGTGAAGTTTCCATGGGATA
ACGGTACGAAAGTCGAA---------------------------GACATGGAGA------
---AATATTATGA---------------TGCTATCTCCTTCTCCG---ACTGGACCAACC
CTCTTTCCCGTACACC-GATGCTGAAAGCTCAACATCCAGAGTATGAAACCTGGA---GC
AT---------CGGTATCCACGGTAAAA---------ACAACGTGA---CCTGTAT-CGA
CTGCCATATGCCG-----------------------------------------------
------------------------------------------------------------
------------------------------------------------------------
------------------------------------------------------------
------------------------------------------------------------
------------------------------------------------------------
------------------------------------------------------------
------------------------------------------------------------
------------------------------------------------------------
------------------------------------------------------------
------------------------------------------------------------
------------------------------------------------------------
------------------------------------------------------------
------------------------------------------------------------
------------------------------------------------------------
------------------------------------------------------------
------------------------------------------------------------
------------------------------------------------------------
------------------------------------------------------------
------------------------------------------------------------
------------------------------------------------------------
------------------------------------------------------------
------------------------------------------------------------
------------------------------------------------------------
------------------------------------------------------------
------------------------------------------------------------
------------------------------------------------------------
------------------------------------------------------------
------------------------------------------------------------
------------------------------------------------------------
----------------------------------------------------------
>Pectobacterium_carotovorum_subsp._carotovorum_WPP14
------------------------------------------------------------
------------------------------------------------------------
------------------------------------------------------------
------------------------------------------------------------
------------------------------------------------------------
------------------------------------------------------------
------------------------------------------------------------
---------------------------GCGTGCTGGAGTTGTAAAAGC------------
CCAGATGTCGCCCGCTTGATCCAAAAGGAAGGTGAGGACGGCT----------ACTTCAA
AGG---CAAGTGGGCGCGAGGCGG--GCCGGAGATTACTAACGATCTCGGCTGTGCGGAC
TGCCATGATACCGCGTCCCCAGATTTTGCTCAGGGCAAACCGGCGCTGACGCTGTCCCGT
CCTTACGCAGAGCGCGCAATGGA---------------------------------AGCC
ATTGG-------------------CAAACCGTTTG-ATCAAGCCAGTCGATTTGGGCAGC
AATCGATGGTCTGTGGGCAATGCCACGTT----GAGTA--TTATTTTTCCGGTAAA----
-----------------------GACAAAA---------CGGTGAAATTCCCATGGGATA
ACGGCACGAAAGTCGAA---------------------------GACATGGAAA------
---AATACTATGA---------------CGCGATTTCCTTCTCCG---ACTGGACCAATT
CCCTTTCCCGTGCACC-GATGCTGAAAGCCCAACATCCAGAATATGAAACCTGGA---GC
AT---------TGGTATTCACGGTAAAA---------ACAACGTGA---CCTGTAT-CGA
CTGCCATATGCCG-----------------------------------------------
------------------------------------------------------------
------------------------------------------------------------
------------------------------------------------------------
------------------------------------------------------------
------------------------------------------------------------
------------------------------------------------------------
------------------------------------------------------------
------------------------------------------------------------
------------------------------------------------------------
------------------------------------------------------------
------------------------------------------------------------
------------------------------------------------------------
------------------------------------------------------------
------------------------------------------------------------
------------------------------------------------------------
------------------------------------------------------------
------------------------------------------------------------
------------------------------------------------------------
------------------------------------------------------------
------------------------------------------------------------
------------------------------------------------------------
------------------------------------------------------------
------------------------------------------------------------
------------------------------------------------------------
------------------------------------------------------------
------------------------------------------------------------
------------------------------------------------------------
------------------------------------------------------------
------------------------------------------------------------
----------------------------------------------------------
>Providencia_alcalifaciens_DSM_30120
------------------------------------------------------------
------------------------------------------------------------
------------------------------------------------------------
------------------------------------------------------------
------------------------------------------------------------
------------------------------------------------------------
------------------------------------------------------------
---------------------------GCATGTTGGAGCTGTAAAAGC------------
CCTGACGTCGCAAGGCTCATTCAAGAACATGGCGAAGATGGCT----------ATTTTAA
AGG---GAAATGGGCGAAAGGTGG--CCCTGAAGTTGTTAACGTACTCGGTTGTGCAGAT
TGCCATAAGACAGACTCACCAGAGTTTGCAAAAGGCAAACCAGAACTCACACTTTCCCGT
CCGTACGCTGAGCGCGCAATGGA---------------------------------AGCC
ATTGG-------------------AAAACCATTCG-ACAAAGCAAGTCGCTTCGACCAAC
AATCCATGGTATGCGGTCAATGCCACGTA----GAATA--CTACTTCTCAGGTGAA----
-----------------------ACCAAAG---------CGGTGAAATTCCCTTGGGATA
ACGGAACCAAAGTCGAA---------------------------GACATGGAGG------
---TGTACTACGA---------------TAATATTGCCTTCTCTG---ACTGGACAAACT
CCCTTTCTAAAGCCCC-AATGCTCAAAGCACAACACCCTGAATATGAAACTTGGA---GC
GC---------AGGTATTCACGGCAAGA---------ACAATGTCA---CTTGTAT-TGA
CTGTCATATGCCG-----------------------------------------------
------------------------------------------------------------
------------------------------------------------------------
------------------------------------------------------------
------------------------------------------------------------
------------------------------------------------------------
------------------------------------------------------------
------------------------------------------------------------
------------------------------------------------------------
------------------------------------------------------------
------------------------------------------------------------
------------------------------------------------------------
------------------------------------------------------------
------------------------------------------------------------
------------------------------------------------------------
------------------------------------------------------------
------------------------------------------------------------
------------------------------------------------------------
------------------------------------------------------------
------------------------------------------------------------
------------------------------------------------------------
------------------------------------------------------------
------------------------------------------------------------
------------------------------------------------------------
------------------------------------------------------------
------------------------------------------------------------
------------------------------------------------------------
------------------------------------------------------------
------------------------------------------------------------
------------------------------------------------------------
----------------------------------------------------------
>Providencia_rustigianii_DSM_4541
------------------------------------------------------------
------------------------------------------------------------
------------------------------------------------------------
------------------------------------------------------------
------------------------------------------------------------
------------------------------------------------------------
------------------------------------------------------------
---------------------------GCATGTTGGAGCTGTAAAAGC------------
CCTGATGTCGCAAGACTCATTCAGGAACATGGCGAAGATGGCT----------ACTTTAA
AGG---TAAATGGGCAAAAGGTGG--TCCAGAAGTTGTTAACGTATTAGGTTGTGCTGAC
TGCCATAAAACAGACTCTCCGGAGTTTGCGAAAGGCAAACCCGAATTAACCCTGTCACGT
CCTTACGCTGAACGCGCTATGGA---------------------------------AACC
ATCGG-------------------AAAACCTTTCG-ATAAAGCCAGTCGATTTGACCAAC
AATCGATGGTTTGCGGTCAATGCCACGTT----GAATA--CTATTTTTCTGGTGAA----
-----------------------AATAAAT---------CCGTAAAATTCCCTTGGGATA
ACGGTACGAAAGTCGAA---------------------------GATATGGAAG------
---TGTACTACGA---------------CAATATCGCCTTTTCTG---ATTGGACTAACA
CCCTATCAAAAGCACC-AATGATAAAAGCCCAGCATCCAGAATATGAAACATGGA---GT
GC---------AGGGATCCACGGTAAAA---------ATAATGTCA---CTTGTAT-TGA
CTGCCACATGCCT-----------------------------------------------
------------------------------------------------------------
------------------------------------------------------------
------------------------------------------------------------
------------------------------------------------------------
------------------------------------------------------------
------------------------------------------------------------
------------------------------------------------------------
------------------------------------------------------------
------------------------------------------------------------
------------------------------------------------------------
------------------------------------------------------------
------------------------------------------------------------
------------------------------------------------------------
------------------------------------------------------------
------------------------------------------------------------
------------------------------------------------------------
------------------------------------------------------------
------------------------------------------------------------
------------------------------------------------------------
------------------------------------------------------------
------------------------------------------------------------
------------------------------------------------------------
------------------------------------------------------------
------------------------------------------------------------
------------------------------------------------------------
------------------------------------------------------------
------------------------------------------------------------
------------------------------------------------------------
------------------------------------------------------------
----------------------------------------------------------
>Providencia_rettgeri_DSM_1131
------------------------------------------------------------
------------------------------------------------------------
------------------------------------------------------------
------------------------------------------------------------
------------------------------------------------------------
------------------------------------------------------------
------------------------------------------------------------
---------------------------GCATGTTGGAGCTGTAAAAGC------------
CCCGATGTGGCGAGGCTAATCCAAGAACATGGCGAAGATGGCT----------ATTTCGA
AGG---TAAGTGGGCAAAAGGTGG--CCCCGAAGTGGTTAATGTCTTAGGCTGTGCAGAT
TGTCATAAAACAGACTCTGCGGATTTTGCAAAAGGTAAACCAGAGCTAACGCTTTCACGC
CCTTATGCAGAGCGTGCAATGGA---------------------------------AGCG
ATTGG-------------------CAAACCGTTTG-ATAAAGCCAGTCGGTTCGACCAGC
AATCCATGGTGTGTGGCCAATGTCACGTG----GAATA--CTATTTCTCTGGCGAT----
-----------------------AAAAAAT---------CCGTGAAATTCCCATGGGATA
ACGGTACCAAAGTGGAA---------------------------GATATGGAAG------
---TCTACTACGA---------------CAACATTGGTTTCTCTG---ACTGGACCAACT
CATTGTCGAAAGCGCC-TATGCTAAAAGCCCAACACCCTGAATATGAAACTTGGA---GT
GC---------GGGTATTCATGGCAAAA---------ATAACGTGA---CCTGTAT-TGA
CTGCCATATGCCA-----------------------------------------------
------------------------------------------------------------
------------------------------------------------------------
------------------------------------------------------------
------------------------------------------------------------
------------------------------------------------------------
------------------------------------------------------------
------------------------------------------------------------
------------------------------------------------------------
------------------------------------------------------------
------------------------------------------------------------
------------------------------------------------------------
------------------------------------------------------------
------------------------------------------------------------
------------------------------------------------------------
------------------------------------------------------------
------------------------------------------------------------
------------------------------------------------------------
------------------------------------------------------------
------------------------------------------------------------
------------------------------------------------------------
------------------------------------------------------------
------------------------------------------------------------
------------------------------------------------------------
------------------------------------------------------------
------------------------------------------------------------
------------------------------------------------------------
------------------------------------------------------------
------------------------------------------------------------
------------------------------------------------------------
----------------------------------------------------------
>Providencia_stuartii_ATCC_25827
------------------------------------------------------------
------------------------------------------------------------
------------------------------------------------------------
------------------------------------------------------------
------------------------------------------------------------
------------------------------------------------------------
------------------------------------------------------------
---------------------------GCTTGTTGGAGCTGTAAAAGC------------
CCAGATGTCGCCAGACTTATCCAAGAGCAAGGGGAAGATGAAT----------ATTTCCA
CGG---TAAATGGGCTAAAGGTGG--GCCTGAAATTGTTAACGTACTAGGGTGTGCTGAC
TGCCACAAAACCGACTCTCCAGAATTCGCGCAAGGCCAGCCCGCTTTAACACTCACCCGT
CCTTATGCCGCTCGAGCCATGGA---------------------------------AGCG
ATTGG-------------------TAAACCCTTCG-ATAAAGCCAGTCGTTTTGATCAGC
AATCTATGGTGTGTGGGCAATGCCACGTT----GAGTA--CTACTTTGCAGGGGAA----
-----------------------AATAAAT---------CCGTCAAATTCCCTTGGGATA
ACGGTACGAAAGTGGAG---------------------------GATATAGAAG------
---TCTATTATGA---------------CAATATCGCCTTCTCTG---ACTGGACAAACT
CACTGTCGAAAGCCCC-TATGTTAAAAGCACAGCACCCAGAGTATGAAACATGGA---GT
GC---------GGGGATCCACGGTAAAA---------ACAACGTGA---CCTGTAT-CGA
CTGCCACATGCCT-----------------------------------------------
------------------------------------------------------------
------------------------------------------------------------
------------------------------------------------------------
------------------------------------------------------------
------------------------------------------------------------
------------------------------------------------------------
------------------------------------------------------------
------------------------------------------------------------
------------------------------------------------------------
------------------------------------------------------------
------------------------------------------------------------
------------------------------------------------------------
------------------------------------------------------------
------------------------------------------------------------
------------------------------------------------------------
------------------------------------------------------------
------------------------------------------------------------
------------------------------------------------------------
------------------------------------------------------------
------------------------------------------------------------
------------------------------------------------------------
------------------------------------------------------------
------------------------------------------------------------
------------------------------------------------------------
------------------------------------------------------------
------------------------------------------------------------
------------------------------------------------------------
------------------------------------------------------------
------------------------------------------------------------
----------------------------------------------------------
>Yersinia_bercovieri_ATCC_43970
------------------------------------------------------------
------------------------------------------------------------
------------------------------------------------------------
------------------------------------------------------------
------------------------------------------------------------
------------------------------------------------------------
------------------------------------------------------------
---------------------------GCCTGTTGGAGTTGTAAGAGT------------
CCGGATGTCGCCCGCTTGATCAATGAGCAGGGTGAAGAGGGCT----------ACTTCAA
GGG---AACATGGGCCAGAGGCGG--CCCAGAAGTGGTCAATCAGTTGGGATGTGCCGAT
TGCCATGATACCGCCTCGGCCGATTTTGCCGCCGGCAAACCCGCATTGGTGCTCTCTCGC
CCCTATACTGAACGCGCGCTGCA---------------------------------ATCC
ATCAA-------------------TCAGCCTTTCG-CGCACGCCAGCCGTCTGGATCAAC
AATCCATGGTGTGCAGTCAATGCCACGTT----GAGTA--TCACTTCGCGGGCAAA----
-----------------------GATAAAA---------CGGTAAAACTGCCATGGGATC
AAGGCACCGATGTGGAG---------------------------TCAATGGAGA------
---GATATTATGA---------------TGAAATTGCGTTCTCTG---ATTGGGTTCATC
CGCTGTCGAAAACCCC-AATGCTCAAAGCGCAGCATCCTGAGTATGAAACCTGGC---GT
GC---------AGGGATCCATGGCAAGA---------ATAATGTCA---GCTGCAT-CGA
TTGCCACATGCCG-----------------------------------------------
------------------------------------------------------------
------------------------------------------------------------
------------------------------------------------------------
------------------------------------------------------------
------------------------------------------------------------
------------------------------------------------------------
------------------------------------------------------------
------------------------------------------------------------
------------------------------------------------------------
------------------------------------------------------------
------------------------------------------------------------
------------------------------------------------------------
------------------------------------------------------------
------------------------------------------------------------
------------------------------------------------------------
------------------------------------------------------------
------------------------------------------------------------
------------------------------------------------------------
------------------------------------------------------------
------------------------------------------------------------
------------------------------------------------------------
------------------------------------------------------------
------------------------------------------------------------
------------------------------------------------------------
------------------------------------------------------------
------------------------------------------------------------
------------------------------------------------------------
------------------------------------------------------------
------------------------------------------------------------
----------------------------------------------------------
>Yersinia_mollaretii_ATCC_43969
------------------------------------------------------------
------------------------------------------------------------
------------------------------------------------------------
------------------------------------------------------------
------------------------------------------------------------
------------------------------------------------------------
------------------------------------------------------------
---------------------------GCCTGTTGGAGCTGTAAAAGT------------
CCGGATGTCGCCCGCTTGATCAATGAGCAGGGTGAAGAGGGCT----------ACTTCAA
GGG---GACATGGGCCAAAGGCGG--CCCGGAAGTGGTCAATCAACTGGGCTGTGCCGAC
TGTCATGATACCGCTACCGCCGATTTTGCGGCGGGTAAACCGGCACTGGTGTTGTCTCGC
CCCTACACAGAACGCGCGCTGCA---------------------------------ATCT
ATCAA-------------------TCAACCTTTCG-ATCATGCTAGCCGCATGGATCAAC
AATCCATGGTGTGCAGCCAGTGTCATGTT----GAGTA--TCACTTCGCGGGTAAA----
-----------------------GACAAAG---------CGGTGAAACTCCCATGGGATC
AAGGCACCGATGTGGAG---------------------------TCAATGGAGA------
---AATATTATGA---------------TGGAATTGCGTTCTCCG---ATTGGGTGCATC
CGCTGTCAAAAACCCC-GATGCTTAAAGCGCAACACCCGGAATATGAAACTTGGC---GC
GC---------AGGAATTCATGGCAAAA---------ATAATGTGA---GTTGCAT-TGA
TTGCCATATGCCG-----------------------------------------------
------------------------------------------------------------
------------------------------------------------------------
------------------------------------------------------------
------------------------------------------------------------
------------------------------------------------------------
------------------------------------------------------------
------------------------------------------------------------
------------------------------------------------------------
------------------------------------------------------------
------------------------------------------------------------
------------------------------------------------------------
------------------------------------------------------------
------------------------------------------------------------
------------------------------------------------------------
------------------------------------------------------------
------------------------------------------------------------
------------------------------------------------------------
------------------------------------------------------------
------------------------------------------------------------
------------------------------------------------------------
------------------------------------------------------------
------------------------------------------------------------
------------------------------------------------------------
------------------------------------------------------------
------------------------------------------------------------
------------------------------------------------------------
------------------------------------------------------------
------------------------------------------------------------
------------------------------------------------------------
----------------------------------------------------------
>Yersinia_enterocolitica_W22703
------------------------------------------------------------
------------------------------------------------------------
------------------------------------------------------------
------------------------------------------------------------
------------------------------------------------------------
------------------------------------------------------------
------------------------------------------------------------
---------------------------GCGTGCTGGAGTTGTAAAAGC------------
CCGGATGTCGCCCGTTTGATTAATGAGCAAGGGGAAGAGGGGT----------ATTTTAA
AGG---GACTTGGGCCAAAGGTGG--CCCGGAAGTGGTTAATCAATTGGGGTGTGCCGAT
TGCCATGATACTGCCTCGGCCGACTTTGAGGCAGGTAAACCGGCGCTAGTGCTATCACGG
CCCTATATTGAGCGCGCGCTGCA---------------------------------ATCT
ATTAA-------------------TAAACCCTTCG-AGCATGCCAGCCGTCTGGATCAAC
AATCCATGGTATGCAGCCAGTGCCATGTT----GAATA--TCACTTCGCCGGTAAA----
-----------------------GATAAAG---------CGGTGAAACTCCCGTGGGACC
AAGGTACTGACGTGGAG---------------------------TCAATGGAGA------
---AGTATTACGA---------------CGAAATTGCTTTTGCTG---ATTGGGTTCATC
CACTGTCAAAAACACC-GATGCTGAAAGCTCAGCACCCAGAATATGAAACCTGGC---GT
GC---------GGGTATTCACGGCAAAA---------ATAATGTCA---GTTGTAT-CGA
CTGCCATATGCCG-----------------------------------------------
------------------------------------------------------------
------------------------------------------------------------
------------------------------------------------------------
------------------------------------------------------------
------------------------------------------------------------
------------------------------------------------------------
------------------------------------------------------------
------------------------------------------------------------
------------------------------------------------------------
------------------------------------------------------------
------------------------------------------------------------
------------------------------------------------------------
------------------------------------------------------------
------------------------------------------------------------
------------------------------------------------------------
------------------------------------------------------------
------------------------------------------------------------
------------------------------------------------------------
------------------------------------------------------------
------------------------------------------------------------
------------------------------------------------------------
------------------------------------------------------------
------------------------------------------------------------
------------------------------------------------------------
------------------------------------------------------------
------------------------------------------------------------
------------------------------------------------------------
------------------------------------------------------------
------------------------------------------------------------
----------------------------------------------------------
>Yersinia_kristensenii_ATCC_33638
------------------------------------------------------------
------------------------------------------------------------
------------------------------------------------------------
------------------------------------------------------------
------------------------------------------------------------
------------------------------------------------------------
------------------------------------------------------------
---------------------------GCGTGTTGGAGCTGTAAAAGC------------
CCGGATGTCGCCCGCTTGATCAATGAACAAGGGGAAGAGGGCT----------ATTTCAA
AGG---AACCTGGGCCAGAGGTGG--CCCGGAAGTGGTCAATCAGTTGGGATGCGCCGAT
TGTCATGATACCGCCTCGGCCGATTTTGCAGCGGGCAAACCCGCATTGGTGCTATCACGT
CCCTATATTGATCGCGCGCTGCA---------------------------------ATCT
ATCAA-------------------CAAACCTTTCG-AACATGCCAGCCGCTTGGACCAAC
AATCTATGGTGTGCAGCCAGTGCCACGTG----GAATA--TCACTTCGCCGGTAAA----
-----------------------GACAAAG---------CGGTGAAACTCCCTTGGGATC
AAGGGACTGACGTGGAG---------------------------TCGATGGAGA------
---AATATTATGA---------------CGAAATTGCTTTCTCTG---ATTGGGTTCACC
CCCTGTCGAAAGCCCC-ACTGCTGAAAGCGCAACATCCTGAATACGAAACCTGGC---GT
GC---------AGGTATTCACGGTAAAA---------ATAATGTCA---GTTGCAT-TGA
TTGCCATATGCCG-----------------------------------------------
------------------------------------------------------------
------------------------------------------------------------
------------------------------------------------------------
------------------------------------------------------------
------------------------------------------------------------
------------------------------------------------------------
------------------------------------------------------------
------------------------------------------------------------
------------------------------------------------------------
------------------------------------------------------------
------------------------------------------------------------
------------------------------------------------------------
------------------------------------------------------------
------------------------------------------------------------
------------------------------------------------------------
------------------------------------------------------------
------------------------------------------------------------
------------------------------------------------------------
------------------------------------------------------------
------------------------------------------------------------
------------------------------------------------------------
------------------------------------------------------------
------------------------------------------------------------
------------------------------------------------------------
------------------------------------------------------------
------------------------------------------------------------
------------------------------------------------------------
------------------------------------------------------------
------------------------------------------------------------
----------------------------------------------------------
>Yersinia_frederiksenii_ATCC_33641
------------------------------------------------------------
------------------------------------------------------------
------------------------------------------------------------
------------------------------------------------------------
------------------------------------------------------------
------------------------------------------------------------
------------------------------------------------------------
---------------------------GCCTGCTGGAGCTGTAAAAGC------------
CCGGATGTCGCCCGCATGATTAATGAACAGGGTGAAGAAGGGT----------ACTTCAA
AGG---GACCTGGGCCAGGGGCGG--CCCGGAAGTTGTCAACCAGCTAGGATGTGCCGAT
TGCCATGATACTGCCACGGCTGATTTTGCCGCTGGAAAGCCCGCACTGGTGATCTCTCGT
CCTTATACTGAGCGCGCACTACA---------------------------------ATCT
ATCAA-------------------TAAACCTTTCG-AGCATGCCAGCCGCTTGGATCAAC
AATCCATGGTGTGCAGCCAATGCCATGTT----GAATA--TCACTTTGCCGGTAAA----
-----------------------GATAAAG---------CAGTGAAATTCCCATGGGATA
AAGGTACCGATGTGGGG---------------------------TCCATGGAGG------
---AATATTACGA---------------TGAAATCGCTTTCTCTG---ATTGGGTCCATC
CCCTTTCCAAAACCCC-GATGCTAAAAGCCCAACACCCAGAGTACGAAACCTGGC---GG
GC---------AGGCATTCACGGTAAAA---------ATAATGTCA---GTTGCAT-CGA
TTGCCATATGCCG-----------------------------------------------
------------------------------------------------------------
------------------------------------------------------------
------------------------------------------------------------
------------------------------------------------------------
------------------------------------------------------------
------------------------------------------------------------
------------------------------------------------------------
------------------------------------------------------------
------------------------------------------------------------
------------------------------------------------------------
------------------------------------------------------------
------------------------------------------------------------
------------------------------------------------------------
------------------------------------------------------------
------------------------------------------------------------
------------------------------------------------------------
------------------------------------------------------------
------------------------------------------------------------
------------------------------------------------------------
------------------------------------------------------------
------------------------------------------------------------
------------------------------------------------------------
------------------------------------------------------------
------------------------------------------------------------
------------------------------------------------------------
------------------------------------------------------------
------------------------------------------------------------
------------------------------------------------------------
------------------------------------------------------------
----------------------------------------------------------
>Yersinia_rohdei_ATCC_43380
------------------------------------------------------------
------------------------------------------------------------
------------------------------------------------------------
------------------------------------------------------------
------------------------------------------------------------
------------------------------------------------------------
------------------------------------------------------------
---------------------------GCATGTTGGAGCTGTAAAAGC------------
CCGGATGTTGCCCGCATGATTAATGAACAGGGCGAAGACGCGT----------ACTTCAA
AGG---CACATGGGCCAAAGGCGG--CCCAGAAGTCGTCAATCAGTTAGGTTGTGCTGAT
TGCCATGATACTGCCACGGCTGATTTTGCTGCTGGAAAACCCGCTTTGGTTCTCTCGCGC
CCTTATACCGAGCGGGCGCTGCA---------------------------------ATCT
ATCAA-------------------TAAACCTTTTG-AACATGCCAGTCGCTTGGATAAGC
AATCTATGGTGTGCAGCCAATGCCATGTT----GAATA--TCACTTTACGGGTAAA----
-----------------------GATAAAG---------CAGTGAAATACCCTTGGGATA
AAGGGACGGATGTGGAG---------------------------TCAATGGAGA------
---AGTATTACGA---------------CGAAATTGCTTTCGCTG---ATTGGATTCACC
CCTTATCAAAAACGCC-AATGTTGAAAGCCCAGCACCCTGAGTACGAAACCTGGC---GT
GC---------AGGTATTCACGGTAAAA---------ATAATGTCA---GCTGCAT-CGA
TTGTCATATGCCG-----------------------------------------------
------------------------------------------------------------
------------------------------------------------------------
------------------------------------------------------------
------------------------------------------------------------
------------------------------------------------------------
------------------------------------------------------------
------------------------------------------------------------
------------------------------------------------------------
------------------------------------------------------------
------------------------------------------------------------
------------------------------------------------------------
------------------------------------------------------------
------------------------------------------------------------
------------------------------------------------------------
------------------------------------------------------------
------------------------------------------------------------
------------------------------------------------------------
------------------------------------------------------------
------------------------------------------------------------
------------------------------------------------------------
------------------------------------------------------------
------------------------------------------------------------
------------------------------------------------------------
------------------------------------------------------------
------------------------------------------------------------
------------------------------------------------------------
------------------------------------------------------------
------------------------------------------------------------
------------------------------------------------------------
----------------------------------------------------------
>Edwardsiella_ictaluri_93-146
------------------------------------------------------------
------------------------------------------------------------
------------------------------------------------------------
------------------------------------------------------------
------------------------------------------------------------
------------------------------------------------------------
------------------------------------------------------------
---------------------------GCCTGCTGGAGCTGTAAGAGT------------
CCGGACGTGGCGCGGGTGATCGCGGAGCAGGGAGAAGCGGCCT----------ATTTCCA
CGG---TATGTGGGCGCGCGGCGG--GCCGGAGATCGTCAACGCCCTAGGCTGTGCCGAC
TGCCATAATACTGCCTCCGATGACTTTGCCGCCGGCAAACCGGCCCTGCAGCTGTCGCGC
CCCTACGCCGCGCGGGCGCTGGA---------------------------------GGCG
ATTGG-------------------CAAACCGTTCG-ATAAAGCCAACCGCATCGATCAGC
AGTCGATGGTATGCGGTCAGTGCCACGTG----GAGTA--CTACTTCTCCGGCAAG----
-----------------------GATAAAA---------CCGTCAAATTCCCCTGGGATC
AGGGCACCAGCGTCGAT---------------------------GAGATCGAGG------
---CCTATTACGA---------------CGGTATTGCCTTTACCG---ACTGGGTTAACC
CGCTCTCCAAGGCGCC-GATGCTGAAGGCGCAGCACCCGGATTATGAGACTTGGC---GC
GC---------CGGGATCCACGGACAGA---------ACAACATCT---CCTGCGT-CGA
TTGCCATATGCCG-----------------------------------------------
------------------------------------------------------------
------------------------------------------------------------
------------------------------------------------------------
------------------------------------------------------------
------------------------------------------------------------
------------------------------------------------------------
------------------------------------------------------------
------------------------------------------------------------
------------------------------------------------------------
------------------------------------------------------------
------------------------------------------------------------
------------------------------------------------------------
------------------------------------------------------------
------------------------------------------------------------
------------------------------------------------------------
------------------------------------------------------------
------------------------------------------------------------
------------------------------------------------------------
------------------------------------------------------------
------------------------------------------------------------
------------------------------------------------------------
------------------------------------------------------------
------------------------------------------------------------
------------------------------------------------------------
------------------------------------------------------------
------------------------------------------------------------
------------------------------------------------------------
------------------------------------------------------------
------------------------------------------------------------
----------------------------------------------------------
>Edwardsiella_tarda_ATCC_23685
------------------------------------------------------------
------------------------------------------------------------
------------------------------------------------------------
------------------------------------------------------------
------------------------------------------------------------
------------------------------------------------------------
------------------------------------------------------------
---------------------------GCCTGTTGGAGTTGTAAGAGC------------
CCCGACGTGGCGCGGGTGATCGCAGAACAGGGCGAGGATGCCT----------ACTACCA
TGG---TACCTGGGCGAGCGGCGG--GCCACAGATCGTCAATGCCTTGGGCTGCGCCGAT
TGCCACAACACCGCGTCGGCCGATTTTGCCGCCGGAAAACCGGCCTTGCACCTGTCGCGT
CCCTACGCGGTACGCGCCCTAGA---------------------------------GGCG
ATCGG-------------------CAAGCCCTTCG-AACAGGGTAATCGTTTCGATCAGC
AGTCGATGGTTTGCGGCCAGTGCCACGTG----GAGTA--TTACTTCTCCGGCAAG----
-----------------------GAGAAGC---------ACGTCAAGCTGCCTTGGGATA
AAGGGACCCAGGTCGAT---------------------------GAGATCGAGG------
---CCTATTACGA---------------CGGTATTGGCTTCACCG---ATTGGGTGAACC
CGCTCTCCAAGGCGCC-GATGTTAAAGGCGCAGCACCCCGAATATGAGACCTGGC---GC
GT---------CGGGATCCACGGCCAGA---------ATAATGTCT---CTTGCGT-CGA
TTGCCACATGCCC-----------------------------------------------
------------------------------------------------------------
------------------------------------------------------------
------------------------------------------------------------
------------------------------------------------------------
------------------------------------------------------------
------------------------------------------------------------
------------------------------------------------------------
------------------------------------------------------------
------------------------------------------------------------
------------------------------------------------------------
------------------------------------------------------------
------------------------------------------------------------
------------------------------------------------------------
------------------------------------------------------------
------------------------------------------------------------
------------------------------------------------------------
------------------------------------------------------------
------------------------------------------------------------
------------------------------------------------------------
------------------------------------------------------------
------------------------------------------------------------
------------------------------------------------------------
------------------------------------------------------------
------------------------------------------------------------
------------------------------------------------------------
------------------------------------------------------------
------------------------------------------------------------
------------------------------------------------------------
------------------------------------------------------------
----------------------------------------------------------
>Aeromonas_hydrophila_subsp._hydrophila_ATCC_7966
------------------------------------------------------------
------------------------------------------------------------
------------------------------------------------------------
------------------------------------------------------------
------------------------------------------------------------
------------------------------------------------------------
------------------------------------------------------------
---------------------------GCCTGCTGGAGCTGCAAAGGC------------
CCGGACGTGGCCCGCGTCATCGACGAGAAGGGTGAGGATGGCT----------ACTTCAA
GGG---GATGTGGGCAAAAGGCGG--CCCCGAGATCGTCAACACCATCGGCTGCGCCGAC
TGCCACGACACCGCCTCGAAAGAGTTCAAGGAGGGCAAACCTGCCTTGCACCTCTCCCGT
CCCTATGCCGACCGGGCCATGAC---------------------------------CGCC
ATCGG-------------------CAAGCCGTTCA-AGGAGCAGGGGCGCTTTGATCAGC
AGTCCCAGGTGTGCGGTCAGTGCCACGTG----GAGTA--CTACTTCAGCGGCCCG----
-----------------------ACCAAGG---------CGGTGAAATTCCCCTGGGACA
AGGGCACCACAGTGGAG---------------------------CAGATGGAGC------
---AGTATTACGA---------------TGAAATCGGCTTTGCCG---ACTGGACTCATG
CCCTCTCCAAGACCCC-CATGCTCAAAGCCCAGCACCCCGAGTACGAGACCTGGC---GC
GC---------CGGCATTCACGGCCAGA---------ACAACGTCG---CCTGCGT-CGA
CTGCCACATGCCC-----------------------------------------------
------------------------------------------------------------
------------------------------------------------------------
------------------------------------------------------------
------------------------------------------------------------
------------------------------------------------------------
------------------------------------------------------------
------------------------------------------------------------
------------------------------------------------------------
------------------------------------------------------------
------------------------------------------------------------
------------------------------------------------------------
------------------------------------------------------------
------------------------------------------------------------
------------------------------------------------------------
------------------------------------------------------------
------------------------------------------------------------
------------------------------------------------------------
------------------------------------------------------------
------------------------------------------------------------
------------------------------------------------------------
------------------------------------------------------------
------------------------------------------------------------
------------------------------------------------------------
------------------------------------------------------------
------------------------------------------------------------
------------------------------------------------------------
------------------------------------------------------------
------------------------------------------------------------
------------------------------------------------------------
----------------------------------------------------------
>Aeromonas_salmonicida_subsp._salmonicida_A449
------------------------------------------------------------
------------------------------------------------------------
------------------------------------------------------------
------------------------------------------------------------
------------------------------------------------------------
------------------------------------------------------------
------------------------------------------------------------
---------------------------GCCTGCTGGAGCTGCAAAGGC------------
CCGGATGTGGCCCGCGTCATCGATGAAAAAGGCGAAGATGGCT----------ACTTCAA
GGG---CATGTGGGCCAAGGGTGG--GTCGGAAATAGTCAACACCATAGGCTGCGCCGAC
TGCCACGACACGGCGTCGAAAGAGTTCAAGGAGGGCAAACCCGCCCTGCACCTCTCCCGT
CCCTATGCCGACCGCGCCATGAC---------------------------------CGCC
ATCGG-------------------CAAGCCGTTCA-AAGAGCAGGGACGTTTCGATCAGC
AATCCCAGGTGTGTGGCCAGTGTCACGTG----GAGTA--CTACTTCAGCGGCCCC----
-----------------------ACCAAGG---------CGGTGAAATTCCCCTGGGACA
AGGGCACCACGGTTGAG---------------------------CAGATGGAGC------
---AGTACTACGA---------------CGAGATTGGTTTCGCCG---ACTGGACCCACG
CCCTCTCCAAGACCCC-CATGCTCAAGGCCCAGCACCCTGAATACGAGACCTGGC---GC
GC---------AGGCATTCACGGCCAGA---------ACAACGTCG---CCTGTGT-CGA
CTGTCACATGCCC-----------------------------------------------
------------------------------------------------------------
------------------------------------------------------------
------------------------------------------------------------
------------------------------------------------------------
------------------------------------------------------------
------------------------------------------------------------
------------------------------------------------------------
------------------------------------------------------------
------------------------------------------------------------
------------------------------------------------------------
------------------------------------------------------------
------------------------------------------------------------
------------------------------------------------------------
------------------------------------------------------------
------------------------------------------------------------
------------------------------------------------------------
------------------------------------------------------------
------------------------------------------------------------
------------------------------------------------------------
------------------------------------------------------------
------------------------------------------------------------
------------------------------------------------------------
------------------------------------------------------------
------------------------------------------------------------
------------------------------------------------------------
------------------------------------------------------------
------------------------------------------------------------
------------------------------------------------------------
------------------------------------------------------------
----------------------------------------------------------
>Moritella_sp._PE36
------------------------------------------------------------
------------------------------------------------------------
------------------------------------------------------------
------------------------------------------------------------
------------------------------------------------------------
------------------------------------------------------------
------------------------------------------------------------
---------------------------TCTTGCTGGAGTTGTAAAAGC------------
CCTGATGTAGCGCGCTTTATTGAACAAAATGGTGAAGATGCTT----------ACTTCTC
AGG---TAAATGGGCGAAAGGGGG--TGCTGAGATTGTTAATGCCATTGGTTGTGCCGAT
TGTCATGATACCCGTAGCGACGCATTTAAAAATGGAGAACCCGCACTTAAATTGACTCGT
CCACACGTTGAACGAGCAATGGA---------------------------------AGTA
ATTGG-------------------TAAGCCATTTA-AAGAGCAAGGTCGCCTTGATCAAC
AAGCGCAAGTTTGTGCGCAATGCCACGTT----GAGTA--CTATTTCACAGGTCCA----
-----------------------ACTAAAG---------CCGTAAAATTCCCATGGGATA
AAGGTACCACAGTTGAC---------------------------CAAATGGAAG------
---AATACTATGA---------------CGAGATTGGTTTCAAAG---ATTGGACACATG
CAGTGTCTAAAACGCC-AATGTTAAAAGCACAGCATCCAGGTTATGAAACATGGC---GT
GA---------AGGTATCCATGGTAAAA---------ATAACGTAA---CGTGTGT-TGA
TTGCCATATGCCA-----------------------------------------------
------------------------------------------------------------
------------------------------------------------------------
------------------------------------------------------------
------------------------------------------------------------
------------------------------------------------------------
------------------------------------------------------------
------------------------------------------------------------
------------------------------------------------------------
------------------------------------------------------------
------------------------------------------------------------
------------------------------------------------------------
------------------------------------------------------------
------------------------------------------------------------
------------------------------------------------------------
------------------------------------------------------------
------------------------------------------------------------
------------------------------------------------------------
------------------------------------------------------------
------------------------------------------------------------
------------------------------------------------------------
------------------------------------------------------------
------------------------------------------------------------
------------------------------------------------------------
------------------------------------------------------------
------------------------------------------------------------
------------------------------------------------------------
------------------------------------------------------------
------------------------------------------------------------
------------------------------------------------------------
----------------------------------------------------------
>Aliivibrio_salmonicida_LFI1238
------------------------------------------------------------
------------------------------------------------------------
------------------------------------------------------------
------------------------------------------------------------
------------------------------------------------------------
------------------------------------------------------------
------------------------------------------------------------
---------------------------GCATGTTGGAGTTGTAAAAGC------------
CCCGACGTTGGTCGTGTTATTGAAGAGCAAGGCGAAGATGGCT----------ATTTCTC
AGG---TAAATGGGCACGTCTAGG--CAGTGAAATTCAAAACCCAATTGGGTGTGCCGAT
TGTCATGACACTCGCAGTGAAGAGTTCAAAAATGGTGGCCCTGCTTTAGCCATCACAAAA
CCTCATGTTGAACGTGCAATGAA---------------------------------TGCG
ATTGG-------------------CAAGCCTTTCG-ATGACCAATCTCGTTTAGATAAAC
AAGCCTCTGTTTGCGGTCAATGTCATGTT----GAATA--CTATTTCACAGGTAAG----
-----------------------ACTAAAG---------CCGTTAAGTTCCCTTGGGATA
AAGGGACAACCGTTGAT---------------------------GAAATGGAAG------
---AATACTACGA---------------CGAAATTGGGTTTAGTG---ATTGGACACACA
AAGTATCTAAAGCCCC-TATGCTAAAAGCACAACATCCAGGCTATGAAACATGGC---GA
GA---------AGGCATTCACGGTAAAA---------ACAAAGTGG---TTTGTGT-TGA
TTGTCATATGCCA-----------------------------------------------
------------------------------------------------------------
------------------------------------------------------------
------------------------------------------------------------
------------------------------------------------------------
------------------------------------------------------------
------------------------------------------------------------
------------------------------------------------------------
------------------------------------------------------------
------------------------------------------------------------
------------------------------------------------------------
------------------------------------------------------------
------------------------------------------------------------
------------------------------------------------------------
------------------------------------------------------------
------------------------------------------------------------
------------------------------------------------------------
------------------------------------------------------------
------------------------------------------------------------
------------------------------------------------------------
------------------------------------------------------------
------------------------------------------------------------
------------------------------------------------------------
------------------------------------------------------------
------------------------------------------------------------
------------------------------------------------------------
------------------------------------------------------------
------------------------------------------------------------
------------------------------------------------------------
------------------------------------------------------------
----------------------------------------------------------
>Vibrio_fischeri_ES114_2
------------------------------------------------------------
------------------------------------------------------------
------------------------------------------------------------
------------------------------------------------------------
------------------------------------------------------------
------------------------------------------------------------
------------------------------------------------------------
---------------------------GCATGTTGGAGCTGTAAAAGC------------
CCAGATGTTGGCCGAGTTATCGAAGAACAAGGCGAAGATGGTT----------ATTTCTC
AGG---AAAATGGGCTCGCTTAGG--CAGTGAAATCCAAAACCCTATCGGCTGTGCAGAT
TGCCATGATACTCGTAGTGAAGAATTTAAAAATGGTGGCCCTGCTCTTGCCTTAACTAAA
CCTCACGTTGAGCGTGCAATGGA---------------------------------TGCC
ATTGG-------------------TAAACCTTTTG-GTGATCAATCTCGTCTTGATCAAC
AAGCTGCGGTGTGTGGTCAGTGTCACGTA----GAATA--CTACTTCACAGGTAAA----
-----------------------ACTAAAG---------CCGTAAAATTCCCTTGGGACA
AAGGCACTACCGTTGAC---------------------------GAAATGGAAG------
---AATACTATGA---------------TGAGATCGGCTTTAAAG---ACTGGACTCACA
AAGTATCTAAAGCGCC-TATGTTAAAAGCGCAGCATCCTGGTTATGAAACATGGC---GT
GA---------TGGTATTCATGGCAAAA---------ACAAAGTAA---CTTGTGT-TGA
CTGTCATATGCCT-----------------------------------------------
------------------------------------------------------------
------------------------------------------------------------
------------------------------------------------------------
------------------------------------------------------------
------------------------------------------------------------
------------------------------------------------------------
------------------------------------------------------------
------------------------------------------------------------
------------------------------------------------------------
------------------------------------------------------------
------------------------------------------------------------
------------------------------------------------------------
------------------------------------------------------------
------------------------------------------------------------
------------------------------------------------------------
------------------------------------------------------------
------------------------------------------------------------
------------------------------------------------------------
------------------------------------------------------------
------------------------------------------------------------
------------------------------------------------------------
------------------------------------------------------------
------------------------------------------------------------
------------------------------------------------------------
------------------------------------------------------------
------------------------------------------------------------
------------------------------------------------------------
------------------------------------------------------------
------------------------------------------------------------
----------------------------------------------------------
>Vibrio_sp._MED222_2
------------------------------------------------------------
------------------------------------------------------------
------------------------------------------------------------
------------------------------------------------------------
------------------------------------------------------------
------------------------------------------------------------
------------------------------------------------------------
---------------------------GCGTGTTGGAGTTGTAAGAGC------------
CCAGATGTCGCTCGTGTTATCGAAGAGCGTGGTGAAGATGGTT----------ATTTTGA
AGG---TAAATGGGCGCGTCTTGG--CAACGAGATCATTAACCCTATTGGCTGTTCAGAC
TGTCACGATACCCAAAGCGAAGGCTTTAAGAATGGTGAGCCAGTATTGAAGGTGACTCGT
CCTTACGTTGAACGAGCATTTGA---------------------------------AACG
ATTGG-------------------TAAAAAGTTTG-ATGAACAAAGTCGTTTAGACCAAC
AAGCTTCTGTTTGTGCTCAGTGCCACGTG----GAATA--CTACTTCACAGGGCCA----
-----------------------ACCAAAG---------GTGTGAAATTCCCTTGGGACC
AAGGTACAACCGTTGGC---------------------------GACATGGAAC------
---GCTACTATGA---------------TGCAATCAACTTTAAAG---ATTGGACGCATA
AAGTATCGAAAGCACC-CATGCTGAAAGCGCAACACCCAGGTTTCGAAACATGGC---GC
GA---------AGGTATTCACGGCAAAA---------ACAAAGTTG---TTTGTGC-TGA
CTGTCATATGCCG-----------------------------------------------
------------------------------------------------------------
------------------------------------------------------------
------------------------------------------------------------
------------------------------------------------------------
------------------------------------------------------------
------------------------------------------------------------
------------------------------------------------------------
------------------------------------------------------------
------------------------------------------------------------
------------------------------------------------------------
------------------------------------------------------------
------------------------------------------------------------
------------------------------------------------------------
------------------------------------------------------------
------------------------------------------------------------
------------------------------------------------------------
------------------------------------------------------------
------------------------------------------------------------
------------------------------------------------------------
------------------------------------------------------------
------------------------------------------------------------
------------------------------------------------------------
------------------------------------------------------------
------------------------------------------------------------
------------------------------------------------------------
------------------------------------------------------------
------------------------------------------------------------
------------------------------------------------------------
------------------------------------------------------------
----------------------------------------------------------
>Vibrionales_bacterium_SWAT-3_2
------------------------------------------------------------
------------------------------------------------------------
------------------------------------------------------------
------------------------------------------------------------
------------------------------------------------------------
------------------------------------------------------------
------------------------------------------------------------
---------------------------GCGTGTTGGAGCTGTAAAAGC------------
CCAGACGTAGCTCGTGTAATTGAGGAGCGTGGTGAAGACGGCT----------ACTTCGA
AGG---CAAGTGGGCTCGTCTTGG--CAGCGAAATTGTAAATCCTATCGGTTGTGCAGAC
TGTCATGATACTCAGAGCGAAGGCTTTAAGAATGGCGAACCAGCACTAAAAGTTACTCGT
CCTTATGTTGAGCGTGCATTCGA---------------------------------TGCG
ATCGG-------------------CAAGAACTTCG-AAGAACAGGGTCGTTTTGATCAAC
AAGCCTCGGTTTGTGCGCAGTGCCACGTG----GAATA--CTATTTCACTGGTCCA----
-----------------------ACGAAAG---------GCGTTAAGTTCCCTTGGGATA
AAGGCACTCGTGTTGAG---------------------------CAAATGGAAG------
---AGTACTACGA---------------TGAGATCGGCTTTAAAG---ATTGGACTCACA
AAGTCTCTAAAGCACC-GATGCTAAAAGCTCAGCACCCAGGTTACGAAACTTGGC---GC
GA---------AGGCATTCACGGCAAGA---------ACAACGTTG---CTTGTGT-TGA
CTGTCATATGCCT-----------------------------------------------
------------------------------------------------------------
------------------------------------------------------------
------------------------------------------------------------
------------------------------------------------------------
------------------------------------------------------------
------------------------------------------------------------
------------------------------------------------------------
------------------------------------------------------------
------------------------------------------------------------
------------------------------------------------------------
------------------------------------------------------------
------------------------------------------------------------
------------------------------------------------------------
------------------------------------------------------------
------------------------------------------------------------
------------------------------------------------------------
------------------------------------------------------------
------------------------------------------------------------
------------------------------------------------------------
------------------------------------------------------------
------------------------------------------------------------
------------------------------------------------------------
------------------------------------------------------------
------------------------------------------------------------
------------------------------------------------------------
------------------------------------------------------------
------------------------------------------------------------
------------------------------------------------------------
------------------------------------------------------------
----------------------------------------------------------
>Vibrio_alginolyticus_40B
------------------------------------------------------------
------------------------------------------------------------
------------------------------------------------------------
------------------------------------------------------------
------------------------------------------------------------
------------------------------------------------------------
------------------------------------------------------------
---------------------------GCGTGCTGGAGCTGTAAAAGC------------
CCAGACGTTGCCCGCGTGATTGATGAACGTGGTGAAGACGGTT----------ATTTCGA
AGG---TAAATGGGCACGCTTAGG--CTCAGAAATCGTCAACCCTATCGGTTGTTCCGAT
TGCCACAACACAGGCTCTGAAGCCTTCAAGAAAGGCGAACCTGCGCTAGCACTGACTCGC
CCATACGTCGAGCGTGCTTTTGA---------------------------------TACT
ATTGG-------------------TAAAAACTTTG-ATGAACAGTCTCGCCTAGATAAGC
AAGCATCGGTCTGCGCTCAATGTCACGTT----GAATA--CTACTTCACCGGCCCA----
-----------------------ACTAAAG---------CGGTTAAATTCCCATGGGATA
TGGGCACCACCGTTAAT---------------------------GACATGGAGA------
---AATACTACGA---------------TGCGTTGAATTTCAAAG---ATTGGACGCATG
CCGTATCTAAAGCGCC-GATGCTAAAAGCGCAACATCCAGGTTTCGAAACTTGGA---GA
GC---------GGGTATTCATGGTAAAA---------ACAAAGTGG---TGTGTGT-GGA
CTGCCACATGCCT-----------------------------------------------
------------------------------------------------------------
------------------------------------------------------------
------------------------------------------------------------
------------------------------------------------------------
------------------------------------------------------------
------------------------------------------------------------
------------------------------------------------------------
------------------------------------------------------------
------------------------------------------------------------
------------------------------------------------------------
------------------------------------------------------------
------------------------------------------------------------
------------------------------------------------------------
------------------------------------------------------------
------------------------------------------------------------
------------------------------------------------------------
------------------------------------------------------------
------------------------------------------------------------
------------------------------------------------------------
------------------------------------------------------------
------------------------------------------------------------
------------------------------------------------------------
------------------------------------------------------------
------------------------------------------------------------
------------------------------------------------------------
------------------------------------------------------------
------------------------------------------------------------
------------------------------------------------------------
------------------------------------------------------------
----------------------------------------------------------
>Vibrio_sp._Ex25_2
------------------------------------------------------------
------------------------------------------------------------
------------------------------------------------------------
------------------------------------------------------------
------------------------------------------------------------
------------------------------------------------------------
------------------------------------------------------------
---------------------------GCTTGTTGGAGTTGTAAAAGC------------
CCAGATGTCGCCCGCGTAATTGAAGAGCGCGGTGAAGACGGCT----------ATTTTGA
AGG---TAAATGGGCGCGCTTGGG--CTCAGAAATCGTCAACCCTATCGGTTGTTCCGAC
TGTCACAGTACGGGTTCTGAAGCCTTCAAGAAAGGCGAACCCGCACTGGCACTGACTCGC
CCATACGTCGAGCGTGCTTTTGA---------------------------------CACC
ATCGG-------------------CAAAAATTTTG-ACCAACAATCTCGCTTAGATAAAC
AAGCGTCAGTCTGCGCTCAATGTCATGTC----GAGTA--CTACTTCACAGGTCCG----
-----------------------ACTAAAG---------CAGTCAAATTCCCATGGGACA
TGGGGACCAACGTCGCT---------------------------GATATGGAGA------
---AATACTACGA---------------CGCGTTGAACTTTAAAG---ATTGGACGCACG
CCGTTTCTAAAGCACC-AATGCTTAAGGCGCAACACCCAGGTTTCGAAACTTGGA---GA
GC---------GGGTATTCATGGCAAAA---------ACAAAGTGG---TGTGTGT-GGA
CTGTCACATGCCT-----------------------------------------------
------------------------------------------------------------
------------------------------------------------------------
------------------------------------------------------------
------------------------------------------------------------
------------------------------------------------------------
------------------------------------------------------------
------------------------------------------------------------
------------------------------------------------------------
------------------------------------------------------------
------------------------------------------------------------
------------------------------------------------------------
------------------------------------------------------------
------------------------------------------------------------
------------------------------------------------------------
------------------------------------------------------------
------------------------------------------------------------
------------------------------------------------------------
------------------------------------------------------------
------------------------------------------------------------
------------------------------------------------------------
------------------------------------------------------------
------------------------------------------------------------
------------------------------------------------------------
------------------------------------------------------------
------------------------------------------------------------
------------------------------------------------------------
------------------------------------------------------------
------------------------------------------------------------
------------------------------------------------------------
----------------------------------------------------------
>Vibrio_harveyi_ATCC_BAA-1116
------------------------------------------------------------
------------------------------------------------------------
------------------------------------------------------------
------------------------------------------------------------
------------------------------------------------------------
------------------------------------------------------------
------------------------------------------------------------
---------------------------GCCTGTTGGAGCTGTAAAAGC------------
CCTGACGTTGCTCGCGTGATTGATGAACGTGGTGAAGACGGTT----------ATTTCGA
AGG---TAAATGGGCACGATTGGG--CTCAGAAATCGTCAACCCTATTGGTTGTTCTGAC
TGTCACGACACTCGCTCTGAAGAATTTAAGAAAGGCGAACCAGCACTGGCGGTTACTCGC
CCTTATGTCGAGCGTGCTTTTGA---------------------------------TACT
ATTGG-------------------TAAAAACTTTG-ATGAACAATCTCGCCTACATAAGC
AAGCATCGGTCTGCGCTCAATGTCACGTT----GAATA--CTACTTCACCGGCCCG----
-----------------------ACTAAAG---------CGGTCAAATTCCCATGGGATA
TGGGCACCACCGTTAAT---------------------------GACATGGAGA------
---AATACTACGA---------------CGCGTTTAATTTCAAAG---ATTGGACGCATG
CAGTATCTAAAGCTCC-GATGCTAAAAGCACAACACCCAGGTTACGAAACGTGGC---GT
GA---------TGGCATCCATGGTAAAA---------ACAAAGTGG---TGTGTGT-GGA
CCGTCATATGCCT-----------------------------------------------
------------------------------------------------------------
------------------------------------------------------------
------------------------------------------------------------
------------------------------------------------------------
------------------------------------------------------------
------------------------------------------------------------
------------------------------------------------------------
------------------------------------------------------------
------------------------------------------------------------
------------------------------------------------------------
------------------------------------------------------------
------------------------------------------------------------
------------------------------------------------------------
------------------------------------------------------------
------------------------------------------------------------
------------------------------------------------------------
------------------------------------------------------------
------------------------------------------------------------
------------------------------------------------------------
------------------------------------------------------------
------------------------------------------------------------
------------------------------------------------------------
------------------------------------------------------------
------------------------------------------------------------
------------------------------------------------------------
------------------------------------------------------------
------------------------------------------------------------
------------------------------------------------------------
------------------------------------------------------------
----------------------------------------------------------
>Vibrio_parahaemolyticus_RIMD_2210633
------------------------------------------------------------
------------------------------------------------------------
------------------------------------------------------------
------------------------------------------------------------
------------------------------------------------------------
------------------------------------------------------------
------------------------------------------------------------
---------------------------GCGTGTTGGAGTTGTAAAAGT------------
CCTGATGTCGCTCGCGTGATAGAAGAGCGTGGCGAGGATGGCT----------ACTTCTC
TGG---TAAATGGGCACGTCTAGG--CTCAGAAATCGTCAATCCTATCGGATGTTCTGAT
TGTCACGACACTCGCTCAGAAAAATTCAACCAAGGCGAGCCAGAACTAGCACTAACCAGA
CCTTATGTTGAGCGAGCATTCGA---------------------------------TGTA
ATTGG-------------------AAAAAACTTTG-ATGATCAGTCGCGCCTTGATAAAC
AAGCGTCTGTGTGTGCTCAGTGCCATGTC----GAATA--CTACTTTACAGGACCA----
-----------------------ACGAAAG---------CGGTGAAATTCCCTTGGGATA
TGGGTACGACTGTCGGT---------------------------GACATGGAGA------
---AGTATTACGA---------------TGCGTTGGACTTTAAAG---ATTGGACTCACG
CCGTTTCTAAAGCACC-GATGCTAAAAGCACAGCACCCTGGGTTCGAGACTTGGC---GT
GA---------AGGGATTCACGGCAAAA---------ACAAAGTAG---TTTGCGT-CGA
CTGCCATATGCCG-----------------------------------------------
------------------------------------------------------------
------------------------------------------------------------
------------------------------------------------------------
------------------------------------------------------------
------------------------------------------------------------
------------------------------------------------------------
------------------------------------------------------------
------------------------------------------------------------
------------------------------------------------------------
------------------------------------------------------------
------------------------------------------------------------
------------------------------------------------------------
------------------------------------------------------------
------------------------------------------------------------
------------------------------------------------------------
------------------------------------------------------------
------------------------------------------------------------
------------------------------------------------------------
------------------------------------------------------------
------------------------------------------------------------
------------------------------------------------------------
------------------------------------------------------------
------------------------------------------------------------
------------------------------------------------------------
------------------------------------------------------------
------------------------------------------------------------
------------------------------------------------------------
------------------------------------------------------------
------------------------------------------------------------
----------------------------------------------------------
>Vibrio_vulnificus_CMCP6
------------------------------------------------------------
------------------------------------------------------------
------------------------------------------------------------
------------------------------------------------------------
------------------------------------------------------------
------------------------------------------------------------
------------------------------------------------------------
---------------------------GCTTGTTGGAGCTGTAAAAGC------------
CCAGATGTTGCCCGCGTCATTGATGAGCGTGGCGAAGATGGTT----------ACTTTGA
AGG---TAAGTGGGCACGTTTAGG--GGCGGAAATTGCTAATCCTATCGGCTGTGCTGAT
TGTCATGATACCCGAAGCGAGAAATTCAAAAATGGCGAACCTGAGCTAGCGCTGACCCGC
CCTTATGTAGAACGCGCTTTCCA---------------------------------AGCG
ATCAA-------------------CAAACCGTTTG-AGCAGCAATCCCGCTTAGACAAAC
AAGCATCGGTTTGTGCTCAGTGCCACGTT----GAATA--CTACTTTACTGGCCCA----
-----------------------ACCAAAG---------CCGTCAAATTCCCTTGGGATA
TGGGCACTGGCGTACAA---------------------------CAAATGGAAG------
---AGTACTATGA---------------CGCTCTAGGCTTTGCTG---ACTGGACGCATG
CGGTCTCGAAAGCACC-CATGTTAAAAGCGCAGCACCCAGGTTTTGAGACATGGC---GT
GA---------AGGCATTCATGGCAAGA---------ACAAAGTCG---TCTGTGT-GGA
CTGTCACATGCCA-----------------------------------------------
------------------------------------------------------------
------------------------------------------------------------
------------------------------------------------------------
------------------------------------------------------------
------------------------------------------------------------
------------------------------------------------------------
------------------------------------------------------------
------------------------------------------------------------
------------------------------------------------------------
------------------------------------------------------------
------------------------------------------------------------
------------------------------------------------------------
------------------------------------------------------------
------------------------------------------------------------
------------------------------------------------------------
------------------------------------------------------------
------------------------------------------------------------
------------------------------------------------------------
------------------------------------------------------------
------------------------------------------------------------
------------------------------------------------------------
------------------------------------------------------------
------------------------------------------------------------
------------------------------------------------------------
------------------------------------------------------------
------------------------------------------------------------
------------------------------------------------------------
------------------------------------------------------------
------------------------------------------------------------
----------------------------------------------------------
>Vibrio_brasiliensis_LMG_20546
------------------------------------------------------------
------------------------------------------------------------
------------------------------------------------------------
------------------------------------------------------------
------------------------------------------------------------
------------------------------------------------------------
------------------------------------------------------------
---------------------------GCTTGTTGGAGTTGTAAGAGC------------
CCTGACGTAGGTCGAGTGATCGATGAACGTGGTGAAGACGGCT----------ACTTTGA
GGG---TAAATGGGCTCGTCTGGG--TGACCAAATTGCTAACCCGATTGGCTGTGCAGAC
TGTCACGATACCCGCAGCGAAGAGTTCAAAAATGGAGAACCAGCACTCGCACTGGCAAAA
CCTTATGTAGAACGCGCGTTCCA---------------------------------GGCC
ATTGA-------------------TAAACCATTTG-AAAAACAATCCAGACTTGATCAGC
AAGCTTCTGTGTGTGGTCAGTGTCACGTC----GAGTA--CTACTTTACTGGACCA----
-----------------------AACAAGT---------CAGTCAAATTCCCTTGGGATA
AAGGAACCACTGTCGAT---------------------------GATATGGAAG------
---AGTATTACGA---------------CGCTCTAGGCTTCAAAG---ACTGGACTCACA
AAGTGTCTAAGGCACC-GATGCTCAAAGCTCAGCACCCTGGCTATGAAACCTGGC---GT
GA---------TGGCATCCACGGCAAAA---------ACAAAGTCG---CGTGTGT-TGA
CTGTCATATGCCT-----------------------------------------------
------------------------------------------------------------
------------------------------------------------------------
------------------------------------------------------------
------------------------------------------------------------
------------------------------------------------------------
------------------------------------------------------------
------------------------------------------------------------
------------------------------------------------------------
------------------------------------------------------------
------------------------------------------------------------
------------------------------------------------------------
------------------------------------------------------------
------------------------------------------------------------
------------------------------------------------------------
------------------------------------------------------------
------------------------------------------------------------
------------------------------------------------------------
------------------------------------------------------------
------------------------------------------------------------
------------------------------------------------------------
------------------------------------------------------------
------------------------------------------------------------
------------------------------------------------------------
------------------------------------------------------------
------------------------------------------------------------
------------------------------------------------------------
------------------------------------------------------------
------------------------------------------------------------
------------------------------------------------------------
----------------------------------------------------------
>Vibrio_orientalis_CIP_102891
------------------------------------------------------------
------------------------------------------------------------
------------------------------------------------------------
------------------------------------------------------------
------------------------------------------------------------
------------------------------------------------------------
------------------------------------------------------------
---------------------------GCATGTTGGAGCTGTAAGAGC------------
CCAGACGTAGGAAGAATCATTGATGAACGTGGTGAGGACGGAT----------ACTTTGA
AGG---TAAATGGGCACGCCTAGG--CGAACAAATTGTCAACCCAATTGGCTGTGCTGAC
TGTCATGACACTCGCAGCAAAGAGTTCGAAAATGGCGAACCTGCTCTAGCGCTAGCCAAA
CCTTATGTCGAGCGCGCCTTCGA---------------------------------AGCG
ATTGA-------------------TAAACCTTTTG-AACAGCAGTCTCGCCTCGACCAAC
AAGCCTCTGTCTGTGGTCAGTGTCACGTC----GAATA--CTACTTCGTTAAATCAG---
---------------------CGAAAAACG---------CGGTTAAATTCCCTTGGGATA
GAGGCACAACCGTTGAT---------------------------GATATGGAAG------
---AATACTACGA---------------CGCACTTGGCTTTAAAG---ACTGGACACACA
AAGTATCTAAAGCACC-AATGCTAAAAGCGCAACACCCTGGTTACGAAACTTGGC---GT
GA---------TGGTATCCACGGTAAAA---------ACAAAGTGG---CGTGTGT-GGA
TTGTCATATGCCA-----------------------------------------------
------------------------------------------------------------
------------------------------------------------------------
------------------------------------------------------------
------------------------------------------------------------
------------------------------------------------------------
------------------------------------------------------------
------------------------------------------------------------
------------------------------------------------------------
------------------------------------------------------------
------------------------------------------------------------
------------------------------------------------------------
------------------------------------------------------------
------------------------------------------------------------
------------------------------------------------------------
------------------------------------------------------------
------------------------------------------------------------
------------------------------------------------------------
------------------------------------------------------------
------------------------------------------------------------
------------------------------------------------------------
------------------------------------------------------------
------------------------------------------------------------
------------------------------------------------------------
------------------------------------------------------------
------------------------------------------------------------
------------------------------------------------------------
------------------------------------------------------------
------------------------------------------------------------
------------------------------------------------------------
----------------------------------------------------------
>Vibrio_parahaemolyticus_16
------------------------------------------------------------
------------------------------------------------------------
------------------------------------------------------------
------------------------------------------------------------
------------------------------------------------------------
------------------------------------------------------------
------------------------------------------------------------
---------------------------GCATGTTGGAGCTGTAAAAGC------------
CCTGATGTGGGGCGAGTCATTGACGAACGTGGAGAAGATGGCT----------ACTTCGA
AGG---TAAGTGGGCTCGCTTAGG--TGAAGAAATTGCCAATCCAATTGGCTGCGCCGAC
TGTCACGACACTCGTAGCGAGGGTTTCAAAAAGGGAGAGCCAGCACTAGCGCTTGCAAAA
CCTTATGTTGATCGCGCGTTCCA---------------------------------AGCC
ATCAA-------------------TAAACCGTTTG-AAAAACAGTCTCGCCTTGATCAAC
AAGCGTCGGTTTGTGCACAGTGCCACGTT----GAGTA--CTACTTCACTGGGCCA----
-----------------------ACCAAAG---------CGGTCAAGTTCCCTTGGGATA
TGGGCACCTCTGTCGAT---------------------------GAAATGGAAC------
---AGTACTATGA---------------CGCGCTCAACTTTAAAG---ACTGGACGCATA
AAGTCTCAAAAGCGCC-AATGCTAAAAGCTCAGCACCCTGGGTATGAGACGTGGC---GT
GA---------CGGCGTTCATGGTAAAA---------ACAAAGTGG---TCTGTGT-GGA
TTGCCATATGCCT-----------------------------------------------
------------------------------------------------------------
------------------------------------------------------------
------------------------------------------------------------
------------------------------------------------------------
------------------------------------------------------------
------------------------------------------------------------
------------------------------------------------------------
------------------------------------------------------------
------------------------------------------------------------
------------------------------------------------------------
------------------------------------------------------------
------------------------------------------------------------
------------------------------------------------------------
------------------------------------------------------------
------------------------------------------------------------
------------------------------------------------------------
------------------------------------------------------------
------------------------------------------------------------
------------------------------------------------------------
------------------------------------------------------------
------------------------------------------------------------
------------------------------------------------------------
------------------------------------------------------------
------------------------------------------------------------
------------------------------------------------------------
------------------------------------------------------------
------------------------------------------------------------
------------------------------------------------------------
------------------------------------------------------------
----------------------------------------------------------
>Vibrio_sinaloensis_DSM_21326_2
------------------------------------------------------------
------------------------------------------------------------
------------------------------------------------------------
------------------------------------------------------------
------------------------------------------------------------
------------------------------------------------------------
------------------------------------------------------------
---------------------------GCGTGTTGGAGCTGTAAAAGC------------
CCAGATGTCGGCCGCGTTATCGACGAGCGTGGCGAAGACGGCT----------ACTTTGA
GGG---TAAATGGGCTCGCTTAGG--CTCTGAAATTGCCAATCCTATCGGTTGTGCCGAT
TGTCACGACACTCGTAGCGAAGCGTTTAAAAAAGGCGAACCTGCTCTCGCCATTGCTAAA
CCTTATGTTGAGCGTGCATTCAA---------------------------------CGCC
ATCGA-------------------TAAACCCTTTG-AGCAGCAATCACGTTTGGATCAAC
AAGCGTCTGTTTGTGCTCAATGTCATGTT----GAATA--CTACTTCACAGGGCCA----
-----------------------ACTAAAG---------CGGTGAAGTTCCCATGGGATA
TGGGCACAACAGTCGAT---------------------------GATATGGAAG------
---AGTACTATGA---------------TGCACTCGGCTTTAAAG---ATTGGACTCATA
AAGTGTCAAAAGCGCC-AATGCTCAAAGCTCAGCACCCTGGCTATGAAACGTGGC---GT
GA---------TGGTATCCATGGTAAAA---------ACAAAGTCG---TGTGTGT-TGA
TTGCCACATGCCA-----------------------------------------------
------------------------------------------------------------
------------------------------------------------------------
------------------------------------------------------------
------------------------------------------------------------
------------------------------------------------------------
------------------------------------------------------------
------------------------------------------------------------
------------------------------------------------------------
------------------------------------------------------------
------------------------------------------------------------
------------------------------------------------------------
------------------------------------------------------------
------------------------------------------------------------
------------------------------------------------------------
------------------------------------------------------------
------------------------------------------------------------
------------------------------------------------------------
------------------------------------------------------------
------------------------------------------------------------
------------------------------------------------------------
------------------------------------------------------------
------------------------------------------------------------
------------------------------------------------------------
------------------------------------------------------------
------------------------------------------------------------
------------------------------------------------------------
------------------------------------------------------------
------------------------------------------------------------
------------------------------------------------------------
----------------------------------------------------------
>Vibrio_coralliilyticus_ATCC_BAA-450
------------------------------------------------------------
------------------------------------------------------------
------------------------------------------------------------
------------------------------------------------------------
------------------------------------------------------------
------------------------------------------------------------
------------------------------------------------------------
---------------------------GCTTGCTGGAGTTGTAAAAGC------------
CCTGATGTAGGCCGAGTGATCGATGAACGTGGCGAAGACGGCT----------ATTTCGA
TGG---CAAATGGGCACGACTTGG--CGATCAGATCGTTAACCCAATTGGCTGTGCTGAC
TGCCATGATACCCGCAGTGAATCATTCAAAAATGGCGAGCCCGCTTTAGCTATAACTAAG
CCCTATGTAGAACGTGCTTTCCA---------------------------------AGCT
ATCGA-------------------CAAACCTTTTG-AAGAACAGTCACGCCTCGACCAAC
AAGCGACAGTCTGTGCCCAATGTCACGTC----GAATA--CTACTTCACTGGGCCC----
-----------------------AAAAAAT---------CGGTCAAGTTCCCTTGGGATA
AAGGCACCAACGTCGCG---------------------------GCAATGGAAG------
---AGTACTATGA---------------CTCTATTGGCTTCAAAG---ACTGGACGCATA
AAGTATCGAAAGCACC-GATGTTGAAAGCACAGCACCCTGGCTATGAAACCTGGC---GT
GA---------CGGCATTCATGGTAAGA---------ACAAAGTTG---CCTGTGT-GGA
CTGCCATATGCCA-----------------------------------------------
------------------------------------------------------------
------------------------------------------------------------
------------------------------------------------------------
------------------------------------------------------------
------------------------------------------------------------
------------------------------------------------------------
------------------------------------------------------------
------------------------------------------------------------
------------------------------------------------------------
------------------------------------------------------------
------------------------------------------------------------
------------------------------------------------------------
------------------------------------------------------------
------------------------------------------------------------
------------------------------------------------------------
------------------------------------------------------------
------------------------------------------------------------
------------------------------------------------------------
------------------------------------------------------------
------------------------------------------------------------
------------------------------------------------------------
------------------------------------------------------------
------------------------------------------------------------
------------------------------------------------------------
------------------------------------------------------------
------------------------------------------------------------
------------------------------------------------------------
------------------------------------------------------------
------------------------------------------------------------
----------------------------------------------------------
>Vibrio_shilonii_AK1_2
------------------------------------------------------------
------------------------------------------------------------
------------------------------------------------------------
------------------------------------------------------------
------------------------------------------------------------
------------------------------------------------------------
------------------------------------------------------------
---------------------------GCATGTTGGAGCTGTAAAAGC------------
CCAGATGTTGGTCGTGTGATCGATGAACGTGGCGAAGATGGCT----------ACTTTGA
AGG---CAAATGGGCAAGACTAGG--TGCAGAAATCTCTAACCCTATCGGCTGCGCTGAC
TGTCACGATACTCGCAGTGACGCGTTTAAAAACGGCGAGCCTGCATTGGCAATCGCAAAG
CCGTATGTAGAACGTGCATTCGA---------------------------------AGCT
ATTGG-------------------CAAGAAGTTTG-ACGAACAATCTCGCTTAGACCAGC
AAGCATCTGTCTGTGCTCAGTGTCACGTA----GAGTA--CTACTTCACTGGCCCA----
-----------------------ACGAAAG---------CGGTTAAGTTCCCGTGGGATA
TGGGAACAACTGTTGGT---------------------------GAAATGGAAG------
---AGTACTACGA---------------TGCATTGAACTTCAAAG---ATTGGCAACATG
CAGTTTCTAAAGCGCC-AATGCTAAAAGCTCAACACCCAGGATACGAAACTTGGC---GT
GA---------TGGTATCCACGGTAAGA---------ACGGTGTAG---TTTGTGT-TGA
CTGTCATATGCCT-----------------------------------------------
------------------------------------------------------------
------------------------------------------------------------
------------------------------------------------------------
------------------------------------------------------------
------------------------------------------------------------
------------------------------------------------------------
------------------------------------------------------------
------------------------------------------------------------
------------------------------------------------------------
------------------------------------------------------------
------------------------------------------------------------
------------------------------------------------------------
------------------------------------------------------------
------------------------------------------------------------
------------------------------------------------------------
------------------------------------------------------------
------------------------------------------------------------
------------------------------------------------------------
------------------------------------------------------------
------------------------------------------------------------
------------------------------------------------------------
------------------------------------------------------------
------------------------------------------------------------
------------------------------------------------------------
------------------------------------------------------------
------------------------------------------------------------
------------------------------------------------------------
------------------------------------------------------------
------------------------------------------------------------
----------------------------------------------------------
>Vibrio_mimicus_VM573
------------------------------------------------------------
------------------------------------------------------------
------------------------------------------------------------
------------------------------------------------------------
------------------------------------------------------------
------------------------------------------------------------
------------------------------------------------------------
---------------------------GCCTGTTGGAGCTGTAAATCA------------
CCCGATGTGGCAAGAGTAATTGAAGAACGTGGTGAAGACGGCT----------ATTTCGA
AGG---TAAATGGGCGCGTTTGGG--TGAAGAAATTTCTAACCCGATTGGTTGTGCGGAC
TGCCATGACACGCGCAGTGAAGCGTTCAAAAATGGTGAACCGGCACTGAAAATCACCCGT
CCTTATGTAGAGCGTGCATATCA---------------------------------GGCA
ATTGG-------------------CAAGCCCTTTG-ATCAAATGTCACGCCTTGATCAAC
AAGCGGGCGTGTGTGGTCAGTGCCACGTG----GAATA--CTATTTCGCAGGCCCT----
-----------------------ACCAAGG---------CTGTGAAATTCCCTTGGGATA
TGGGTACCGATGTGGAT---------------------------TCTATGGAGC------
---GTTATTACGA---------------TGCGCTGAATTTCAGCG---ACTGGACGCACC
AACTCTCCAAAGCCCC-TATGATTAAGGCGCAGCACCCTGAGTATGAAACGTGGC---GT
GC---------TGGTATTCATGGCAAAA---------ATAATGTGG---TGTGTGC-GGA
TTGCCACATGCCT-----------------------------------------------
------------------------------------------------------------
------------------------------------------------------------
------------------------------------------------------------
------------------------------------------------------------
------------------------------------------------------------
------------------------------------------------------------
------------------------------------------------------------
------------------------------------------------------------
------------------------------------------------------------
------------------------------------------------------------
------------------------------------------------------------
------------------------------------------------------------
------------------------------------------------------------
------------------------------------------------------------
------------------------------------------------------------
------------------------------------------------------------
------------------------------------------------------------
------------------------------------------------------------
------------------------------------------------------------
------------------------------------------------------------
------------------------------------------------------------
------------------------------------------------------------
------------------------------------------------------------
------------------------------------------------------------
------------------------------------------------------------
------------------------------------------------------------
------------------------------------------------------------
------------------------------------------------------------
------------------------------------------------------------
----------------------------------------------------------
>Vibrio_sp._RC341
------------------------------------------------------------
------------------------------------------------------------
------------------------------------------------------------
------------------------------------------------------------
------------------------------------------------------------
------------------------------------------------------------
------------------------------------------------------------
---------------------------GCTTGTTGGAGCTGTAAATCA------------
CCCGATGTGGCAAGAGTGATCGAAGAACGTGGTGAGGACGGCT----------ATTTTGA
AGG---CAAATGGGCGCGTTTGGG--TGAAGAAATTTCTAACCCCATTGGTTGTGCGGAC
TGCCATGACACGCGCAGTGAAGCGTTCAAAAACGGTGAACCGGCACTGAAAGTCACCCGC
CCTTATGTCGAGCGTGCTTATCA---------------------------------AGCG
ATTGG-------------------TAAACCGTTTG-ATCAAATGTCACGTCTCGATCAAC
AAGCGGGCGTGTGTGGTCAGTGCCACGTG----GAATA--CTATTTCTCAGGCCCT----
-----------------------ACCAAGG---------CCGTAAAATTCCCTTGGGATA
TGGGGACCGATGTGGAC---------------------------TCCATGGAGC------
---GTTATTACGA---------------CGTACTGAATTTTAGTG---ACTGGACGCACC
AACTCTCCAAGGCTCC-TATGATTAAGGCGCAGCACCCTGAATATGAGACGTGGC---GT
GC---------TGGTATTCATGGCAAAA---------ATAATGTGG---TGTGTGC-AGA
TTGCCACATGCCT-----------------------------------------------
------------------------------------------------------------
------------------------------------------------------------
------------------------------------------------------------
------------------------------------------------------------
------------------------------------------------------------
------------------------------------------------------------
------------------------------------------------------------
------------------------------------------------------------
------------------------------------------------------------
------------------------------------------------------------
------------------------------------------------------------
------------------------------------------------------------
------------------------------------------------------------
------------------------------------------------------------
------------------------------------------------------------
------------------------------------------------------------
------------------------------------------------------------
------------------------------------------------------------
------------------------------------------------------------
------------------------------------------------------------
------------------------------------------------------------
------------------------------------------------------------
------------------------------------------------------------
------------------------------------------------------------
------------------------------------------------------------
------------------------------------------------------------
------------------------------------------------------------
------------------------------------------------------------
------------------------------------------------------------
----------------------------------------------------------
>Photobacterium_profundum_SS9
------------------------------------------------------------
------------------------------------------------------------
------------------------------------------------------------
------------------------------------------------------------
------------------------------------------------------------
------------------------------------------------------------
------------------------------------------------------------
---------------------------GCATGTTGGAGCTGTAAAAGC------------
CCTGATGTGGCACGCGTAATCGATGACCGTGGTGAAGATGGCT----------ACTTTGA
AGG---CAAATGGGCTCGTTTAGG--CGCTGAAATCAACAACGCGATTGGTTGTTCAGAT
TGTCATAACACGGGCAGCGAAGAGTTTGCCAAAGGTGGCCCTGCATTGCAGATGTCACGC
CCATACGCTGAACGCGCAATGGA---------------------------------AACC
ATCGG-------------------CAAAAAGTTTG-AAGATCAATCTCGCTTTGATCAAC
AAGCGCAAGTCTGTGGTCAATGTCACGTT----GAATA--CTACTTCACCGGTCCA----
-----------------------AAAAAAT---------CGGTCAAATTCCCTTGGGATA
AAGGCACATCTGTTGAT---------------------------GACATGGAAG------
---TGTACTACGA---------------CGAGATTGGCTTTAAAG---ATTGGACTCATG
GCGTTTCAAAAGCACC-GATGCTGAAAGCACAGCATCCTGGCTATGAAACATGGC---GT
GA---------AGGTATTCACGGCAAAA---------ACAATGTGA---CTTGTAT-TGA
CTGTCACATGCCT-----------------------------------------------
------------------------------------------------------------
------------------------------------------------------------
------------------------------------------------------------
------------------------------------------------------------
------------------------------------------------------------
------------------------------------------------------------
------------------------------------------------------------
------------------------------------------------------------
------------------------------------------------------------
------------------------------------------------------------
------------------------------------------------------------
------------------------------------------------------------
------------------------------------------------------------
------------------------------------------------------------
------------------------------------------------------------
------------------------------------------------------------
------------------------------------------------------------
------------------------------------------------------------
------------------------------------------------------------
------------------------------------------------------------
------------------------------------------------------------
------------------------------------------------------------
------------------------------------------------------------
------------------------------------------------------------
------------------------------------------------------------
------------------------------------------------------------
------------------------------------------------------------
------------------------------------------------------------
------------------------------------------------------------
----------------------------------------------------------
>Shewanella_pealeana_ATCC_700345
------------------------------------------------------------
------------------------------------------------------------
------------------------------------------------------------
------------------------------------------------------------
------------------------------------------------------------
------------------------------------------------------------
------------------------------------------------------------
---------------------------GCATGTTGGTCTTGTAAGAGC------------
CCTGATGTACCTCGTATGATCGAAGAGCAAGGTGAAGACGGTT----------ACTTCAA
AGG---TAAGTGGGCTAAAGGCGG--TGCAGAAATCGTTAACTCTATCGGTTGTTCTGAC
TGTCACGA---------------------AAAAGGTAAGTCTAAGCTACGTATCTCTCGT
CCATTCGCTGAGCGCGGCATGGA---------------------------------AGCT
CTTGG-------------------CACTCCATTCG-ATGAAGCTTCTCGTAAAGACAAGC
AATCAATGGTTTGTGGTCAGTGTCACGTA----GAGTA--CTACTTCGAAAAGACTG---
------CT------------GATAAGAAAGGC------TTCGTTAAGTTCCCATGGGACA
AGGGCACAACTGTTGAA---------------------------GATATGGAAG------
---CATACTATGA---------------TGCTATCGATTTCGCAG---ATTGGACTCACG
CCGTTTCTAAGACGCC-AATGCTAAAAGCACAGCACCCAGGTTATGAAACTTGGC---AG
CT---------AGGTATGCACGGTAAGA---------ACAATGTAA---GTTGTAC-TGA
CTGTCACATGCCT-----------------------------------------------
------------------------------------------------------------
------------------------------------------------------------
------------------------------------------------------------
------------------------------------------------------------
------------------------------------------------------------
------------------------------------------------------------
------------------------------------------------------------
------------------------------------------------------------
------------------------------------------------------------
------------------------------------------------------------
------------------------------------------------------------
------------------------------------------------------------
------------------------------------------------------------
------------------------------------------------------------
------------------------------------------------------------
------------------------------------------------------------
------------------------------------------------------------
------------------------------------------------------------
------------------------------------------------------------
------------------------------------------------------------
------------------------------------------------------------
------------------------------------------------------------
------------------------------------------------------------
------------------------------------------------------------
------------------------------------------------------------
------------------------------------------------------------
------------------------------------------------------------
------------------------------------------------------------
------------------------------------------------------------
----------------------------------------------------------
>Shewanella_woodyi_ATCC_51908
------------------------------------------------------------
------------------------------------------------------------
------------------------------------------------------------
------------------------------------------------------------
------------------------------------------------------------
------------------------------------------------------------
------------------------------------------------------------
---------------------------GCGTGTTGGTCTTGTAAAAGT------------
CCAGATGTACCTCGCATGATCGAAGAGCAAGGTGAAGATGGTT----------ACTTCTC
TGG---AAAGTGGTACAAAGGCGG--AGCAGAGATCGTCAACACTATCGGTTGTAGTGAT
TGTCACGA---------------------AAAAGGTAAGTCTAAGCTACGTATCTCTCGT
CCATTCGCAGAGCGCGGCATGGA---------------------------------AGCG
ATTGG-------------------TACACCATTTG-ATAAAGCATCTCGTAAAGATAAGC
AGTCTATGGTGTGTGGCCAGTGTCACGTA----GAGTA--CTACTTCGAGAAGACTG---
------CC------------GATAAGAAAGGT------TTTGTTAAGTTCCCATGGGACA
AGGGCACCACTGTTGAA---------------------------GATATGGAAG------
---CATACTATGA---------------TGCTATCGATTTCGCAG---ACTGGACTCACA
AAGTCTCTAAAACACC-AATGTTGAAAGCTCAACACCCAGGCTATGAAACTTGGC---AG
CT---------AGGTATGCACGGTAAGA---------ACAACGTAA---GCTGTAC-TGA
CTGTCACATGCCT-----------------------------------------------
------------------------------------------------------------
------------------------------------------------------------
------------------------------------------------------------
------------------------------------------------------------
------------------------------------------------------------
------------------------------------------------------------
------------------------------------------------------------
------------------------------------------------------------
------------------------------------------------------------
------------------------------------------------------------
------------------------------------------------------------
------------------------------------------------------------
------------------------------------------------------------
------------------------------------------------------------
------------------------------------------------------------
------------------------------------------------------------
------------------------------------------------------------
------------------------------------------------------------
------------------------------------------------------------
------------------------------------------------------------
------------------------------------------------------------
------------------------------------------------------------
------------------------------------------------------------
------------------------------------------------------------
------------------------------------------------------------
------------------------------------------------------------
------------------------------------------------------------
------------------------------------------------------------
------------------------------------------------------------
----------------------------------------------------------
>Shewanella_halifaxensis_HAW-EB4
------------------------------------------------------------
------------------------------------------------------------
------------------------------------------------------------
------------------------------------------------------------
------------------------------------------------------------
------------------------------------------------------------
------------------------------------------------------------
---------------------------GCATGTTGGTCTTGTAAGAGC------------
CCAGACGTACCTCGCATGATTGAAGAGCAAGGTGAAGACGGTT----------ACTTCAA
AGG---TAAGTGGGCAAAAGGTGG--TGATGAGATCGTAAACACTATCGGTTGTTCTGAC
TGTCACGA---------------------AAAAGGTAAGTCTAAACTACGTATCTCTCGT
CCATTCGCTGAGCGCGCAATGGA---------------------------------AAGC
ATTGG-------------------CACTCCATTCG-ACGAAGCTTCTCGTAAAGACAAGC
AATCAATGGTTTGTGGTCAGTGCCACGTA----GAGTA--CTACTTCGAAAAGACTG---
------CT------------GATCAGAAAGGC------TTTGTTAAGTTCCCATGGGACA
AGGGTACGACTGTTGAA---------------------------GATATGGAAG------
---CATATTATGA---------------CGGTATCGACTTTGCAG---ATTGGACTCACG
CCGTTTCTAAGACGCC-AATGCTAAAAGCACAGCACCCAGGTTATGAAACTTGGC---AG
CT---------AGGTATGCACGGTAAGA---------ACAACGTAA---GTTGTAC-TGA
CTGTCACATGCCT-----------------------------------------------
------------------------------------------------------------
------------------------------------------------------------
------------------------------------------------------------
------------------------------------------------------------
------------------------------------------------------------
------------------------------------------------------------
------------------------------------------------------------
------------------------------------------------------------
------------------------------------------------------------
------------------------------------------------------------
------------------------------------------------------------
------------------------------------------------------------
------------------------------------------------------------
------------------------------------------------------------
------------------------------------------------------------
------------------------------------------------------------
------------------------------------------------------------
------------------------------------------------------------
------------------------------------------------------------
------------------------------------------------------------
------------------------------------------------------------
------------------------------------------------------------
------------------------------------------------------------
------------------------------------------------------------
------------------------------------------------------------
------------------------------------------------------------
------------------------------------------------------------
------------------------------------------------------------
------------------------------------------------------------
----------------------------------------------------------
>Shewanella_loihica_PV-4_2
------------------------------------------------------------
------------------------------------------------------------
------------------------------------------------------------
------------------------------------------------------------
------------------------------------------------------------
------------------------------------------------------------
------------------------------------------------------------
---------------------------GCATGTTGGTCATGTAAGAGC------------
CCAGACGTGCCTCGCGTGATCGAAGAGCAGGGCGAAGATGGCT----------ACTTCAC
TGG---TAAGTGGTACAAAGGTGG--CGCAGAAATCGTGAACACTATCGGTTGTTCTGAC
TGTCACGA---------------------GAAAGGCTCTTCTAAACTACGTATGTCTCGT
CCATTCGCCGAGCGCGCCATGGC---------------------------------AACA
CTAGG-------------------CACGCCATTTG-ACAAGGCTTCTAAGAAAGACAAGC
AGTCTATGGTGTGTGGTCAGTGTCACGTA----GAGTA--CTACTTCGAGAAGACCA---
------AA------------GATCGCAAAGGT------TTTGTTAAGTTCCCTTGGGATA
TGGGCACAACTGTTGAG---------------------------CAGATGGAAG------
---TCTACTACGA---------------CAACATGGAGTTCAAAG---ACTGGACTCACG
CCGTATCTAAGACTCC-TATGCTGAAAGCACAGCACCCTGGTTATGAAACTTGGC---AG
CT---------AGGCGTACACGGTAAGA---------ACAACGTTA---CTTGTAC-CGA
CTGTCATATGCCT-----------------------------------------------
------------------------------------------------------------
------------------------------------------------------------
------------------------------------------------------------
------------------------------------------------------------
------------------------------------------------------------
------------------------------------------------------------
------------------------------------------------------------
------------------------------------------------------------
------------------------------------------------------------
------------------------------------------------------------
------------------------------------------------------------
------------------------------------------------------------
------------------------------------------------------------
------------------------------------------------------------
------------------------------------------------------------
------------------------------------------------------------
------------------------------------------------------------
------------------------------------------------------------
------------------------------------------------------------
------------------------------------------------------------
------------------------------------------------------------
------------------------------------------------------------
------------------------------------------------------------
------------------------------------------------------------
------------------------------------------------------------
------------------------------------------------------------
------------------------------------------------------------
------------------------------------------------------------
------------------------------------------------------------
----------------------------------------------------------
>Shewanella_piezotolerans_WP3_6
------------------------------------------------------------
------------------------------------------------------------
------------------------------------------------------------
------------------------------------------------------------
------------------------------------------------------------
------------------------------------------------------------
------------------------------------------------------------
---------------------------GCATGTTGGTCTTGTAAGAGC------------
CCAGACGTACCTCGTATGATCGAAGAACAAGGTGAAGATGGTT----------ATTTCAC
TGG---CAAGTGGGCTAAAGGCGG--TCCTGAAATTGTCAATGTTCTAGGGTGTTCTGAT
TGTCACGA---------------------AAAAGGTAAGTCGAAGCTACGTATCTCTCGT
CCATTTGGCGAGCGTGCTATGGA---------------------------------AACA
CTAGG-------------------CACTCCATTTG-ATAAAGCTTCTCGCAAAGACAAGC
AATCAATGGTTTGTGGTCAGTGTCACGTC----GAGTA--CTACTTCGAGAAGACTA---
------AA------------GATAAGAAAGGT------TTCGTTAAGTTCCCTTGGGATA
ACGGCACTACAGTTGAG---------------------------CAGATGGAAG------
---TCTACTATGA---------------CAACATCGAATTCTCTG---ATTGGACTCACG
CCGTTTCTAAAACACC-AATGCTGAAAGCACAGCACCCTGGTTATGAAACTTGGC---AG
TT---------AGGTGTACACGGTAAGA---------ACAACGTAA---GTTGTAC-TGA
CTGTCACATGCCT-----------------------------------------------
------------------------------------------------------------
------------------------------------------------------------
------------------------------------------------------------
------------------------------------------------------------
------------------------------------------------------------
------------------------------------------------------------
------------------------------------------------------------
------------------------------------------------------------
------------------------------------------------------------
------------------------------------------------------------
------------------------------------------------------------
------------------------------------------------------------
------------------------------------------------------------
------------------------------------------------------------
------------------------------------------------------------
------------------------------------------------------------
------------------------------------------------------------
------------------------------------------------------------
------------------------------------------------------------
------------------------------------------------------------
------------------------------------------------------------
------------------------------------------------------------
------------------------------------------------------------
------------------------------------------------------------
------------------------------------------------------------
------------------------------------------------------------
------------------------------------------------------------
------------------------------------------------------------
------------------------------------------------------------
----------------------------------------------------------
>Shewanella_frigidimarina_NCIMB_400
------------------------------------------------------------
------------------------------------------------------------
------------------------------------------------------------
------------------------------------------------------------
------------------------------------------------------------
------------------------------------------------------------
------------------------------------------------------------
---------------------------GCATGTTGGAGCTGTAAAAGC------------
CCTGACGTACCTCGCGTGATTGAAGAGCAAGGTGAAGATGGTT----------ACTTTAG
CGG---TAAGTGGGCTAAAGGCGG--ACCTGAAATCGTTAATGTTCTTGGTTGTGCCGAT
TGTCATGA---------------------AAAAGGCTCATCTAAGTTACGTATGTCACGT
CCGTTTGCTGAACGCGCCATGAC---------------------------------AACA
TTGAA-------------------TACTCCATTTG-ATAAAGCTTCTCGTAAAGACAAGC
AGTCAATGGTGTGTGCTCAATGTCACGTT----GAATA--CTATTTCGAGAAAACAG---
------CA------------GAACGTCCTGGT------TTTGTTAAATTCCCTTGGGATA
TGGGTACCACTGTTGAG---------------------------CAAATGGAAG------
---TGTATTACGA---------------CAGCATGGAGTTCTCTG---ATTGGACTCACG
CAGTGTCTAAAACACC-TATGCTAAAAGCACAACACCCTGGTTATGAAACTTGGA---AG
TT---------GGGTGTTCACGGTCAAA---------ATAACGTGA---GCTGTGT-TGA
TTGTCATATGCCT-----------------------------------------------
------------------------------------------------------------
------------------------------------------------------------
------------------------------------------------------------
------------------------------------------------------------
------------------------------------------------------------
------------------------------------------------------------
------------------------------------------------------------
------------------------------------------------------------
------------------------------------------------------------
------------------------------------------------------------
------------------------------------------------------------
------------------------------------------------------------
------------------------------------------------------------
------------------------------------------------------------
------------------------------------------------------------
------------------------------------------------------------
------------------------------------------------------------
------------------------------------------------------------
------------------------------------------------------------
------------------------------------------------------------
------------------------------------------------------------
------------------------------------------------------------
------------------------------------------------------------
------------------------------------------------------------
------------------------------------------------------------
------------------------------------------------------------
------------------------------------------------------------
------------------------------------------------------------
------------------------------------------------------------
----------------------------------------------------------
>Shewanella_benthica_KT99_2
------------------------------------------------------------
------------------------------------------------------------
------------------------------------------------------------
------------------------------------------------------------
------------------------------------------------------------
------------------------------------------------------------
------------------------------------------------------------
---------------------------GCATGTTGGTCTTGTAAGAGC------------
CCGGATGTACCTCGCATGATCGAAGAGCAAGGGGAAGACGGTT----------ATTTTAC
GGG---TAAGTGGTACAAAGGCGG--CGCCGAAATCGTCAACACTATCGGTTGTAGTGAT
TGTCATGT---------------------GAGCGGTAAGTCTAAGTTACGTATCTCTCGT
CCTTTCGCCGAGCGCGCCATGGA---------------------------------AACG
ATTGG-------------------TACGCCATTCG-ATGAAGCTTCTCGTAAAGATAAGC
AGTCTATGGTCTGTGGCCAATGTCATGTC----GAATA--CTACTTCGAGAAGACTA---
------AA------------GATAAGAAAGGT------TTTGTTAAGTTCCCTTGGGATC
AAGGCATGACCGTAGAT---------------------------GCAGCCGAAG------
---CCTATTATGA---------------TGGGATTCAGTTTTCTG---ATTGGACTCACA
AGATCTCTAAGGCACC-TATGTTGAAAGCACAGCATCCTGGTTATGAAACTTGGA---AG
CT---------TGGCGTACATGGGCAGA---------ACAATGTAA---GTTGTAC-CGA
TTGTCACATGCCT-----------------------------------------------
------------------------------------------------------------
------------------------------------------------------------
------------------------------------------------------------
------------------------------------------------------------
------------------------------------------------------------
------------------------------------------------------------
------------------------------------------------------------
------------------------------------------------------------
------------------------------------------------------------
------------------------------------------------------------
------------------------------------------------------------
------------------------------------------------------------
------------------------------------------------------------
------------------------------------------------------------
------------------------------------------------------------
------------------------------------------------------------
------------------------------------------------------------
------------------------------------------------------------
------------------------------------------------------------
------------------------------------------------------------
------------------------------------------------------------
------------------------------------------------------------
------------------------------------------------------------
------------------------------------------------------------
------------------------------------------------------------
------------------------------------------------------------
------------------------------------------------------------
------------------------------------------------------------
------------------------------------------------------------
----------------------------------------------------------
>Shewanella_sediminis_HAW-EB3_2
------------------------------------------------------------
------------------------------------------------------------
------------------------------------------------------------
------------------------------------------------------------
------------------------------------------------------------
------------------------------------------------------------
------------------------------------------------------------
---------------------------GCATGTTGGTCTTGTAAGAGC------------
CCTGATGTACCGCGTGTTATCGAAGAGCAAGGTGAAGATGGTT----------ACTTCAC
TGG---TAAGTGGTATAAAGGCGG--CGCTGAAATCGTTAACACTATCGGTTGTGGCGAT
TGTCATGA---------------------AAAAGGTAAGTCTAAGTTACGTGTCTCTCGT
CCATTCGCCGAGCGCGCATTTGA---------------------------------AACA
CTAGA-------------------CACTCCATTTG-CTAAGGCGTCTAAGAAAGACAAGC
AGTCAATGGTTTGTGCTCAGTGTCACGTA----GAGTA--CTACTTCGAGAAGACTA---
------AA------------GATAAGAAAGGT------TTCGTTAAGTTCCCTTGGGATC
AGGGCGTTACTGTTGAA---------------------------GCGATGGAAA------
---CTTACTACGA---------------TAACCTTGAGTTTAAAG---ACTGGACTCATA
AGGTATCTAAGACGCC-TATGCTAAAAGCACAGCATCCTGGTTATGAAACTTGGA---AG
CT---------GGGTGTACACGGTCAGA---------ACAACGTAA---GCTGTAC-TGA
TTGTCACATGCCT-----------------------------------------------
------------------------------------------------------------
------------------------------------------------------------
------------------------------------------------------------
------------------------------------------------------------
------------------------------------------------------------
------------------------------------------------------------
------------------------------------------------------------
------------------------------------------------------------
------------------------------------------------------------
------------------------------------------------------------
------------------------------------------------------------
------------------------------------------------------------
------------------------------------------------------------
------------------------------------------------------------
------------------------------------------------------------
------------------------------------------------------------
------------------------------------------------------------
------------------------------------------------------------
------------------------------------------------------------
------------------------------------------------------------
------------------------------------------------------------
------------------------------------------------------------
------------------------------------------------------------
------------------------------------------------------------
------------------------------------------------------------
------------------------------------------------------------
------------------------------------------------------------
------------------------------------------------------------
------------------------------------------------------------
----------------------------------------------------------
>Shewanella_baltica_OS155
------------------------------------------------------------
------------------------------------------------------------
------------------------------------------------------------
------------------------------------------------------------
------------------------------------------------------------
------------------------------------------------------------
------------------------------------------------------------
---------------------------GCTTGTTGGAGCTGTAAGAGC------------
CCAGATGTGCCGCGTTTGATTGAAGAACAAGGCGAAGATGGTT----------ACTTCAA
AGG---CAAATGGGCAAAAGGCGG--CCCAGAAGTGGTGAACACCATAGGCTGCGGTGAC
TGCCATGA---------------------AAAAGGCACGCCTAAACTACGTATCTCTCGC
CCCTTTGCTGAACGTGGTATGGA---------------------------------AGCA
TTAGG-------------------CACACCCTTTG-CCAAAGCGTCTAAAAAAGACAAGC
AATCAATGGTCTGTGGTCAGTGCCACGTT----GAATA--CTACTTCGAGAAAAAAG---
------AA------------GGCAGAAAAGGT------TTCGTTAAATTCCCTTGGGATA
TGGGCACAACCGTTGAG---------------------------CAAATGGAAA------
---CCTATTACGA---------------CGGTATTGAGTTCTCAG---ATTGGACGCATG
CGCTGTCTAAAACCCC-TATGTTAAAAGCGCAGCACCCTGGCTATGAAACTTGGA---AA
CT---------CGGTGTTCATGGTAAGA---------ATGATGTGA---GCTGTGT-TGA
TTGTCACATGCCA-----------------------------------------------
------------------------------------------------------------
------------------------------------------------------------
------------------------------------------------------------
------------------------------------------------------------
------------------------------------------------------------
------------------------------------------------------------
------------------------------------------------------------
------------------------------------------------------------
------------------------------------------------------------
------------------------------------------------------------
------------------------------------------------------------
------------------------------------------------------------
------------------------------------------------------------
------------------------------------------------------------
------------------------------------------------------------
------------------------------------------------------------
------------------------------------------------------------
------------------------------------------------------------
------------------------------------------------------------
------------------------------------------------------------
------------------------------------------------------------
------------------------------------------------------------
------------------------------------------------------------
------------------------------------------------------------
------------------------------------------------------------
------------------------------------------------------------
------------------------------------------------------------
------------------------------------------------------------
------------------------------------------------------------
----------------------------------------------------------
>Shewanella_baltica_OS183
------------------------------------------------------------
------------------------------------------------------------
------------------------------------------------------------
------------------------------------------------------------
------------------------------------------------------------
------------------------------------------------------------
------------------------------------------------------------
---------------------------GCTTGTTGGAGCTGTAAGAGC------------
CCTGATGTACCTCGCTTAATTGAAGAGCAAGGTGAAGATGGTT----------ACTTTAA
AGG---TAAATGGGCCAAAGGCGG--CCCAGAAGTCGTCAATACAATAGGCTGCGGCGAC
TGCCATGA---------------------GAAAGGCACGCCTAAACTGCGTATCTCTCGC
CCCTTTGCTGAACGTGGTATGGA---------------------------------GGCA
TTAGG-------------------TACACCGTTTG-CCAAAGCGTCTAAAAAAGACAAGC
AATCTATGGTCTGCGGTCAGTGTCACGTT----GAATA--CTATTTCGAGAAAAAAG---
------AA------------GGCAGAAAAGGT------TTCGTTAAATTCCCTTGGGATA
TGGGCACAACCGTTGAG---------------------------CAAATGGAAA------
---CCTATTACGA---------------CGGTATTGAGTTCTCAG---ATTGGACGCATG
CGCTGTCTAAAACCCC-TATGTTAAAAGCGCAGCATCCTGGCTATGAAACTTGGA---AA
CT---------CGGTGTTCATGGTAAGA---------ATGATGTGA---GCTGTGT-TGA
TTGCCACATGCCA-----------------------------------------------
------------------------------------------------------------
------------------------------------------------------------
------------------------------------------------------------
------------------------------------------------------------
------------------------------------------------------------
------------------------------------------------------------
------------------------------------------------------------
------------------------------------------------------------
------------------------------------------------------------
------------------------------------------------------------
------------------------------------------------------------
------------------------------------------------------------
------------------------------------------------------------
------------------------------------------------------------
------------------------------------------------------------
------------------------------------------------------------
------------------------------------------------------------
------------------------------------------------------------
------------------------------------------------------------
------------------------------------------------------------
------------------------------------------------------------
------------------------------------------------------------
------------------------------------------------------------
------------------------------------------------------------
------------------------------------------------------------
------------------------------------------------------------
------------------------------------------------------------
------------------------------------------------------------
------------------------------------------------------------
----------------------------------------------------------
>Shewanella_sp._ANA-3
------------------------------------------------------------
------------------------------------------------------------
------------------------------------------------------------
------------------------------------------------------------
------------------------------------------------------------
------------------------------------------------------------
------------------------------------------------------------
---------------------------GCATGTTGGAGCTGTAAGAGC------------
CCTGATGTACCTCGTCTGATCGAAGAACAAGGCGAAGAGGGTT----------ACTTCAA
AGG---CAAGTGGGCTAAAGGTGG--TCCAGAAGTCGTTAACACTATCGGTTGTAGCGAC
TGCCACGA---------------------AAAAGGCACCCCAAAACTACGCATTTCACGT
CCATTCGCTGAGCGCGCAATGGA---------------------------------AACT
ATCGG-------------------CACACCATTCG-ACAAAGCTTCGAAGAAAGACAAGC
AATCTATGGTTTGCGGTCAGTGCCACGTT----GAATA--CTATTTCGAGAAGAAAG---
------AC------------GATCGCAAAGGT------TTCGTAAAATTCCCATGGGATT
CAGGTACTACTGTTGAA---------------------------CAAATGGAAG------
---CTTACTACGA---------------TGCTATCGAGTTCTCTG---ACTGGACTCATG
CGCTGTCTAAGACACC-AATGCTGAAGGCACAACACCCTGGTTATGAAACTTGGA---AA
CT---------GGGCGTACACGGTAAGA---------ATGATGTGA---GCTGTGT-TGA
CTGTCACATGCCT-----------------------------------------------
------------------------------------------------------------
------------------------------------------------------------
------------------------------------------------------------
------------------------------------------------------------
------------------------------------------------------------
------------------------------------------------------------
------------------------------------------------------------
------------------------------------------------------------
------------------------------------------------------------
------------------------------------------------------------
------------------------------------------------------------
------------------------------------------------------------
------------------------------------------------------------
------------------------------------------------------------
------------------------------------------------------------
------------------------------------------------------------
------------------------------------------------------------
------------------------------------------------------------
------------------------------------------------------------
------------------------------------------------------------
------------------------------------------------------------
------------------------------------------------------------
------------------------------------------------------------
------------------------------------------------------------
------------------------------------------------------------
------------------------------------------------------------
------------------------------------------------------------
------------------------------------------------------------
------------------------------------------------------------
----------------------------------------------------------
>Shewanella_sp._MR-4
------------------------------------------------------------
------------------------------------------------------------
------------------------------------------------------------
------------------------------------------------------------
------------------------------------------------------------
------------------------------------------------------------
------------------------------------------------------------
---------------------------GCATGTTGGAGCTGTAAGAGC------------
CCTGACGTACCTCGCCTGATTGAAGAACAAGGTGAAGATGGTT----------ACTTCAA
AGG---CAAGTGGGCTAAAGGTGG--CCCAGAAGTGGTGAACACAATCGGTTGTAGCGAC
TGCCACGA---------------------AAAAGGCACGCCAAAACTGCGTATTTCACGC
CCATTCGCTGAACGTGGTATGGA---------------------------------AGCA
TTAGG-------------------CACTCCATTCG-ACAAAGCCTCGAAGAAAGACAAGC
AATCTATGGTTTGCGGTCAGTGTCACGTT----GAATA--CTACTTCGAGAAGAAAG---
------AT------------GATCGTAAAGGC------TTCGTAAAATTCCCTTGGGATT
CAGGTACTACTGTTGAA---------------------------CAAATGGAAG------
---CTTACTACGA---------------CGCTATCGAGTTCTCTG---ACTGGACTCATT
CACTGTCTAAAACCCC-AATGTTGAAGGCGCAGCACCCTGGTTATGAAACCTGGA---AA
AT---------GGGCGTACACGGTAAGA---------ACGATGTGA---GCTGTGT-TGA
CTGTCACATGCCT-----------------------------------------------
------------------------------------------------------------
------------------------------------------------------------
------------------------------------------------------------
------------------------------------------------------------
------------------------------------------------------------
------------------------------------------------------------
------------------------------------------------------------
------------------------------------------------------------
------------------------------------------------------------
------------------------------------------------------------
------------------------------------------------------------
------------------------------------------------------------
------------------------------------------------------------
------------------------------------------------------------
------------------------------------------------------------
------------------------------------------------------------
------------------------------------------------------------
------------------------------------------------------------
------------------------------------------------------------
------------------------------------------------------------
------------------------------------------------------------
------------------------------------------------------------
------------------------------------------------------------
------------------------------------------------------------
------------------------------------------------------------
------------------------------------------------------------
------------------------------------------------------------
------------------------------------------------------------
------------------------------------------------------------
----------------------------------------------------------
>Shewanella_amazonensis_SB2B
------------------------------------------------------------
------------------------------------------------------------
------------------------------------------------------------
------------------------------------------------------------
------------------------------------------------------------
------------------------------------------------------------
------------------------------------------------------------
---------------------------GCTTGCTGGAGCTGTAAGAGC------------
CCTGACGTGCCCCGTCTGATTGAAGAACAGGGCGAATCAGGCT----------ATTTCAC
CGG---TAAGTGGGCAAAAGGCGG--CGCCGAAGTGGCCAACACCATCGGTTGCAGCGAC
TGTCACGA---------------------AAAAGGCACCCCTAAACTGCGCCTGTCTCGT
CCTTTTGCTTCCCGCGCCATGGA---------------------------------AGCC
ATTGG-------------------TACCCCATTCG-ACAAGGCTTCCAAGCAGGACAAAG
AATCCATGGTGTGCGCCCAGTGCCACGTG----GAGTA--CTACTTCGAGAAGACTG---
------AC------------GATCGCAAAGGT------TTCGTGAAGTTCCCATGGGACG
GCGGCACCACAGTGGAA---------------------------AACATGGAAG------
---TCTATTATGA---------------CGCCATCCAGTTTGCCG---ACTGGACCCACG
CTGTGTCCAAAACCCC-AATGCTGAAAGCGCAGCACCCAGGTTATGAAACCTGGA---AA
CT---------GGGTACTCACGGTCAAA---------ACAACGTGT---CCTGTGT-TGA
CTGTCACATGCCG-----------------------------------------------
------------------------------------------------------------
------------------------------------------------------------
------------------------------------------------------------
------------------------------------------------------------
------------------------------------------------------------
------------------------------------------------------------
------------------------------------------------------------
------------------------------------------------------------
------------------------------------------------------------
------------------------------------------------------------
------------------------------------------------------------
------------------------------------------------------------
------------------------------------------------------------
------------------------------------------------------------
------------------------------------------------------------
------------------------------------------------------------
------------------------------------------------------------
------------------------------------------------------------
------------------------------------------------------------
------------------------------------------------------------
------------------------------------------------------------
------------------------------------------------------------
------------------------------------------------------------
------------------------------------------------------------
------------------------------------------------------------
------------------------------------------------------------
------------------------------------------------------------
------------------------------------------------------------
------------------------------------------------------------
----------------------------------------------------------
>Shewanella_pealeana_ATCC_700345_3
------------------------------------------------------------
------------------------------------------------------------
------------------------------------------------------------
------------------------------------------------------------
------------------------------------------------------------
------------------------------------------------------------
------------------------------------------------------------
---------------------------GCCTGCTGGAGTTGTAAGAGC------------
CCAGATGTTCCGAGAGTTATCGAGGGACAAGGCGAAGGGGAGT----------ATTTCAG
TGG---TAAGTGGGCTAAAGGTGG--CCCTGAAATCGTCAATGTGATTGGCTGTGCAGAT
TGTCATAA---------------------ACCTGGGACATCAAAGTTAAGAGTTGCACGA
CCCTTTGCCGAACGCGCCTTTGA---------------------------------AGCG
ATAGG-------------------TACACCGTTTG-ATAAGGCTGAAAAGAGCGAAAAGC
AAAATATGGTGTGCGGACAGTGTCATGTA----GAGTA--TTACTTTGAGAAAACGG---
------CT------------GAGCACCCAAAC------TGGGTTAAGTTCCCTTGGGATA
ACGGCACCACGGTAGAG---------------------------AATATGGAAG------
---CGTATTATGA---------------CAAGTTGAAGTTCAAAG---ATTGGACTCATC
AACTGTCAAAAGCACC-AATGTTAAAAGCTCAGCATCCTGGCTATGAAACCACAG---CG
CT---------AGGTATGCACGGAGATA---------TGGGCGTAT---CTTGTAC-CGA
TTGTCATATGCCG-----------------------------------------------
------------------------------------------------------------
------------------------------------------------------------
------------------------------------------------------------
------------------------------------------------------------
------------------------------------------------------------
------------------------------------------------------------
------------------------------------------------------------
------------------------------------------------------------
------------------------------------------------------------
------------------------------------------------------------
------------------------------------------------------------
------------------------------------------------------------
------------------------------------------------------------
------------------------------------------------------------
------------------------------------------------------------
------------------------------------------------------------
------------------------------------------------------------
------------------------------------------------------------
------------------------------------------------------------
------------------------------------------------------------
------------------------------------------------------------
------------------------------------------------------------
------------------------------------------------------------
------------------------------------------------------------
------------------------------------------------------------
------------------------------------------------------------
------------------------------------------------------------
------------------------------------------------------------
------------------------------------------------------------
----------------------------------------------------------
>Shewanella_halifaxensis_HAW-EB4_4
------------------------------------------------------------
------------------------------------------------------------
------------------------------------------------------------
------------------------------------------------------------
------------------------------------------------------------
------------------------------------------------------------
------------------------------------------------------------
---------------------------GCCTGTTGGAGTTGTAAGAGC------------
CCTGATGTGCCACGATTGATTGAGGAAGAGGGGGAAACTGGGT----------ACTTCAA
AGG---TAAATGGGCCAAGGGAGG--TCCAGAGATTGTTAATAATATAGGATGTGCAGAC
TGCCATGA---------------------ACCTGGCACCTCAAAATTAAGGATCGCACGT
CCATTTGCTGAGCGTGCTTTTGC---------------------------------TGCA
ATTGG-------------------AACGCCGTTTG-ATGAGGCTGAGAAGAGCCAGAAAC
AAAACATGGTATGTGGGCAGTGCCATGTG----GAATA--TTACTTTGAAAAAACAG---
------CA------------GAACATCCTAAT------TGGGTTAAATTCCCTTGGGATG
ATGGTACGACAGTCGAA---------------------------GATATGGAAG------
---CTTATTACGA---------------TAAGATTAACTTTACAG---ATTGGACACATC
AAATATCAAAAGCGCC-AATGTTAAAAGCCCAGCATCCAGGTTATGAGACTACTG---CA
CA---------GGGAATTCATGGTGAGA---------TGGGAATAT---CATGTAC-CGA
TTGTCATATGCCG-----------------------------------------------
------------------------------------------------------------
------------------------------------------------------------
------------------------------------------------------------
------------------------------------------------------------
------------------------------------------------------------
------------------------------------------------------------
------------------------------------------------------------
------------------------------------------------------------
------------------------------------------------------------
------------------------------------------------------------
------------------------------------------------------------
------------------------------------------------------------
------------------------------------------------------------
------------------------------------------------------------
------------------------------------------------------------
------------------------------------------------------------
------------------------------------------------------------
------------------------------------------------------------
------------------------------------------------------------
------------------------------------------------------------
------------------------------------------------------------
------------------------------------------------------------
------------------------------------------------------------
------------------------------------------------------------
------------------------------------------------------------
------------------------------------------------------------
------------------------------------------------------------
------------------------------------------------------------
------------------------------------------------------------
----------------------------------------------------------
>Ferrimonas_balearica_DSM_9799_5
------------------------------------------------------------
------------------------------------------------------------
------------------------------------------------------------
------------------------------------------------------------
------------------------------------------------------------
------------------------------------------------------------
------------------------------------------------------------
---------------------------GCATGCTGGTCCTGTAAGTCG------------
CCGGACGTGCCCCGTTACATCGAGGCCAATGGCGAGGACGCCT----------ACTTCAA
GGG---CAAGTGGGCCCGGGGCGG--TAACGAGATCACCCATGAGATCGGTTGCGGCAAC
TGCCACGA---------------------CAACAATGCCC---GCCTGCGCGTTTCGGTG
CCCTTTGCAGACCGCGCGATGGA---------------------------------GACC
ATTGG-------------------CATGCCCTGGG-ATAAGGCCAGCAAGTCTGACCGTC
AGTCCATGGTGTGTGGCCAGTGCCACGTA----GAGTA--CTACTTC------ACGC---
------CG------------GACAAGAAG---------TTCGTCAAATTCCCCTGGGATA
ACGGCCTGAGCGCCGAC---------------------------GAGATGGAGA------
---AGTACTACGA---------------CGCGATCCAGTTCTCCG---ACTGGACCCACG
GATTGTCCAAGGCGCC-GATGCTGAAAGCACAGCACCCCGGTTTCGAAACCTGGA---AA
AC---------CGGCACCCACGGCCGCA---------ACGACGTGT---CCTGCAC-CGA
TTGCCATATGCCG-----------------------------------------------
------------------------------------------------------------
------------------------------------------------------------
------------------------------------------------------------
------------------------------------------------------------
------------------------------------------------------------
------------------------------------------------------------
------------------------------------------------------------
------------------------------------------------------------
------------------------------------------------------------
------------------------------------------------------------
------------------------------------------------------------
------------------------------------------------------------
------------------------------------------------------------
------------------------------------------------------------
------------------------------------------------------------
------------------------------------------------------------
------------------------------------------------------------
------------------------------------------------------------
------------------------------------------------------------
------------------------------------------------------------
------------------------------------------------------------
------------------------------------------------------------
------------------------------------------------------------
------------------------------------------------------------
------------------------------------------------------------
------------------------------------------------------------
------------------------------------------------------------
------------------------------------------------------------
------------------------------------------------------------
----------------------------------------------------------
>Shewanella_piezotolerans_WP3_3
------------------------------------------------------------
------------------------------------------------------------
------------------------------------------------------------
------------------------------------------------------------
------------------------------------------------------------
------------------------------------------------------------
------------------------------------------------------------
---------------------------GCTTGTTGGTCATGTAAAGGT------------
CCAGACGTTCCCCGACTAATTACCGAACAAGGGGAGGATGGAT----------TTTTTAA
TAA---TACTTGGAGCTCAGCTGG--TGCAGAAATAGTGAATACTATTGGTTGTCAGGAT
TGTCATGA---------------------GCCAGGTTCGTCTAAGCTTCGGGTATCCAGG
CCTTTTGCTCAACGTGCGATGGA---------------------------------TAAG
ATAGGTAAAG------------------AGTGGGA-CAGT-GCATCGAAAACTGACAGAA
AGTCTATGGTATGTGGGCAGTGTCACGTT----GAATA--TTACTTTGAGAAGG------
------GT------------AGTAAAAAAGC------------AGCTTTCCCATGGGACA
ATGGCGTTGAAGCCGAC---------------------------AATGTAGAAG------
---AGTTTTTCGA---------------CTCTATAGATTTTGTTG---ATTGGACACATC
AAATCTCAAAAACTCC-CATGCTTAAAGCCCAGCACCCAGATTATGAGACATGGA---GT
TC---------AGGCGTTCATGGCCAAA---------ACAATGTCA---CTTGTAT-CGA
TTGCCATATGCCT-----------------------------------------------
------------------------------------------------------------
------------------------------------------------------------
------------------------------------------------------------
------------------------------------------------------------
------------------------------------------------------------
------------------------------------------------------------
------------------------------------------------------------
------------------------------------------------------------
------------------------------------------------------------
------------------------------------------------------------
------------------------------------------------------------
------------------------------------------------------------
------------------------------------------------------------
------------------------------------------------------------
------------------------------------------------------------
------------------------------------------------------------
------------------------------------------------------------
------------------------------------------------------------
------------------------------------------------------------
------------------------------------------------------------
------------------------------------------------------------
------------------------------------------------------------
------------------------------------------------------------
------------------------------------------------------------
------------------------------------------------------------
------------------------------------------------------------
------------------------------------------------------------
------------------------------------------------------------
------------------------------------------------------------
----------------------------------------------------------
>Actinobacillus_minor_202
------------------------------------------------------------
------------------------------------------------------------
------------------------------------------------------------
------------------------------------------------------------
------------------------------------------------------------
------------------------------------------------------------
------------------------------------------------------------
---------------------------GCGTGCTGGACTTGTAAAGGT------------
CCGGATGTAGCACGTTTAATCGAAGAGAAAGGTGAACGTGGTT----------ACTTTGA
TCC---AAAATGGGCGAAATATGG--TGCGGAAATCGTAAACTCAATTGGTTGTGCAGAC
TGTCACGACACCAAATCAAAAGATTTCCAAGAGGGCAAACCGGCATTACGCATTGCACGT
CCTCACGTATTACGTGCTTTAGA---------------------------------AACA
GTAGG-------------------TTGGAAATTTG-AAGACCTCGACAAACACGGCAAAC
GTGCTGCTGTCTGTGCAAACTGCCACGTG----GAATA--CTACTTCAAAGA--------
-------T------------AAGAAAGATG------------TAACCTTCCCATGGGATA
AAGGCGTGGATGTTGAT---------------------------AGCATTGAGA------
---AATATTATGA---------------TGAAATCCAATTTACAG---ACTGGACACATA
AATTATCTCGTGCACC-GATGTTAAAAGCTCAGCACCCTGATTTTGAAATTTGGG---CT
CA---------GGGTGTTCACGGTAAAA---------ATGGTGTAA---CGTGTAT-CGA
CTGCCATATGCCG-----------------------------------------------
------------------------------------------------------------
------------------------------------------------------------
------------------------------------------------------------
------------------------------------------------------------
------------------------------------------------------------
------------------------------------------------------------
------------------------------------------------------------
------------------------------------------------------------
------------------------------------------------------------
------------------------------------------------------------
------------------------------------------------------------
------------------------------------------------------------
------------------------------------------------------------
------------------------------------------------------------
------------------------------------------------------------
------------------------------------------------------------
------------------------------------------------------------
------------------------------------------------------------
------------------------------------------------------------
------------------------------------------------------------
------------------------------------------------------------
------------------------------------------------------------
------------------------------------------------------------
------------------------------------------------------------
------------------------------------------------------------
------------------------------------------------------------
------------------------------------------------------------
------------------------------------------------------------
------------------------------------------------------------
----------------------------------------------------------
>Actinobacillus_minor_NM305
------------------------------------------------------------
------------------------------------------------------------
------------------------------------------------------------
------------------------------------------------------------
------------------------------------------------------------
------------------------------------------------------------
------------------------------------------------------------
---------------------------GCGTGTTGGACTTGTAAAGGT------------
CCAGATGTAGCACGTTTAATCGAAGAAAAAGGTGAACGTGGTT----------ACTTTGA
TCC---AAAATGGGCGAAATATGG--TGCGGAAATCGTAAACTCAATTGGTTGTGCAGAC
TGCCACGACACAAAATCAAAAGATTTCCAAGAGGGTAAACCAGCATTACGTATTGCGCGC
CCTCATGTATTACGTGCTTTAGA---------------------------------AACA
GTAGG-------------------TTGGAAATTTG-AAGACCTCGACAAGCATGGCAAAC
GTGTAGCGGTTTGTGCAAACTGCCACGTT----GAGTA--TTACTTCAAAGA--------
-------T------------AAGAAAGATG------------TTACTTTCCCATGGAATA
ACGGTGTGGACGTTGGT---------------------------AGTATTGAGA------
---AATACTATGA---------------TGAACGTCAATTTACAG---ACTGGACACATA
AATTATCTCGTGCTCC-AATGTTAAAAGCACAACACCCTGATTTTGAAATTTGGG---CG
CA---------AGGGGTTCATGGTAAAA---------ATGGCGTGA---CTTGTAT-CGA
CTGCCATATGCCG-----------------------------------------------
------------------------------------------------------------
------------------------------------------------------------
------------------------------------------------------------
------------------------------------------------------------
------------------------------------------------------------
------------------------------------------------------------
------------------------------------------------------------
------------------------------------------------------------
------------------------------------------------------------
------------------------------------------------------------
------------------------------------------------------------
------------------------------------------------------------
------------------------------------------------------------
------------------------------------------------------------
------------------------------------------------------------
------------------------------------------------------------
------------------------------------------------------------
------------------------------------------------------------
------------------------------------------------------------
------------------------------------------------------------
------------------------------------------------------------
------------------------------------------------------------
------------------------------------------------------------
------------------------------------------------------------
------------------------------------------------------------
------------------------------------------------------------
------------------------------------------------------------
------------------------------------------------------------
------------------------------------------------------------
----------------------------------------------------------
>Actinobacillus_pleuropneumoniae_L20
------------------------------------------------------------
------------------------------------------------------------
------------------------------------------------------------
------------------------------------------------------------
------------------------------------------------------------
------------------------------------------------------------
------------------------------------------------------------
---------------------------GCTTGTTGGACATGTAAAGGT------------
CCTGATGTTGCACGTTTAATCGAAGAAAAAGGTGAACGTGGTT----------ATTTTGA
TCC---TAAATGGGCGAAATACGG--TGCGGAAATCGTAAACTCAATCGGTTGTGCAGAC
TGTCATGACACAACATCGAAAGAGTTTGAAGAAGGCAAACCTGCATTACGTGTTGCTCGT
CCACATGTATTACGTGCGTTAGA---------------------------------AACT
GTAGG-------------------TTGGAAATTTG-AAGACTTAGATAAACATGGCAAAC
GTACCGCAGTATGTGCAAACTGCCACGTA----GAGTA--CTACTTCAAAGG--------
-------C------------AAAACAGACG------------TAACTTTCCCATGGGATA
AAGGTGTAGATGTCGAT---------------------------AGTATCGAAA------
---AATACTACGA---------------TGAAATTCAATTTGCTG---ACTGGACTCACG
CATTATCTAAAGCACC-AATGTTAAAAACTCAGCACCCGGATTTTGAAATCTGGT---CG
CA---------AGGTGTTCATGGTAAAA---------ACGGCGTAA---CTTGTAT-TGA
CTGCCATATGCCG-----------------------------------------------
------------------------------------------------------------
------------------------------------------------------------
------------------------------------------------------------
------------------------------------------------------------
------------------------------------------------------------
------------------------------------------------------------
------------------------------------------------------------
------------------------------------------------------------
------------------------------------------------------------
------------------------------------------------------------
------------------------------------------------------------
------------------------------------------------------------
------------------------------------------------------------
------------------------------------------------------------
------------------------------------------------------------
------------------------------------------------------------
------------------------------------------------------------
------------------------------------------------------------
------------------------------------------------------------
------------------------------------------------------------
------------------------------------------------------------
------------------------------------------------------------
------------------------------------------------------------
------------------------------------------------------------
------------------------------------------------------------
------------------------------------------------------------
------------------------------------------------------------
------------------------------------------------------------
------------------------------------------------------------
----------------------------------------------------------
>Actinobacillus_ureae_ATCC_25976
------------------------------------------------------------
------------------------------------------------------------
------------------------------------------------------------
------------------------------------------------------------
------------------------------------------------------------
------------------------------------------------------------
------------------------------------------------------------
---------------------------GCTTGTTGGACATGTAAAGGT------------
CCAGATGTGCCTCGCTTAATCGAAGAAAAAGGTGAACGTGGTT----------ATTTTGA
TCC---TAAATGGGCAAAATACGG--TGCTGAAATCGTAAACTCAATCGGTTGTGCAGAC
TGTCATGACACAAAATCTAAAGAGTTTGAAGAAGGCAAACCAGCATTACGTGTTGCTCGT
CCACATGTATTACGTGCGTTAGA---------------------------------AACG
GTAGG-------------------TTGGAAATTCG-AAGATTTAGATAAACATGGTAAAC
GTGTTGCGGTATGTGCGAACTGTCACGTT----GAGTA--TTACTTCAAAGG--------
-------T------------AAAACAGACG------------TAACTTTCCCATGGGATA
AAGGCGTAGATGTCGCT---------------------------AGTATTGAGA------
---AATACTATGA---------------TGAAATTGAATTCGCTG---ACTGGACGCATG
CTTTATCTAAAGCACC-TATGTTAAAAGCACAACATCCGGATTTTGAAGTTTGGT---CT
CA---------AGGTGTACATGGTAAAA---------ATGGTGTAA---CTTGTAT-CGA
CTGTCATATGCCG-----------------------------------------------
------------------------------------------------------------
------------------------------------------------------------
------------------------------------------------------------
------------------------------------------------------------
------------------------------------------------------------
------------------------------------------------------------
------------------------------------------------------------
------------------------------------------------------------
------------------------------------------------------------
------------------------------------------------------------
------------------------------------------------------------
------------------------------------------------------------
------------------------------------------------------------
------------------------------------------------------------
------------------------------------------------------------
------------------------------------------------------------
------------------------------------------------------------
------------------------------------------------------------
------------------------------------------------------------
------------------------------------------------------------
------------------------------------------------------------
------------------------------------------------------------
------------------------------------------------------------
------------------------------------------------------------
------------------------------------------------------------
------------------------------------------------------------
------------------------------------------------------------
------------------------------------------------------------
------------------------------------------------------------
----------------------------------------------------------
>Mannheimia_haemolytica_PHL213
------------------------------------------------------------
------------------------------------------------------------
------------------------------------------------------------
------------------------------------------------------------
------------------------------------------------------------
------------------------------------------------------------
------------------------------------------------------------
---------------------------GCTTGTTGGACATGTAAAGGC------------
CCTGATGTTCCACGCTTAATTGAGGAGAAAGGTGAGCGAGGAT----------ATTTTGA
TCC---TAAATGGGCGAAATATGG--TGCTGAAATTGTAAACTCAATAGGTTGTGCAGAC
TGCCATGACACGACATCAGAAGAGTTTAAACAAGGTAAACCTGCACTACGTGTTGCACGT
CCTCACGTATTACGTGCATTGAA---------------------------------TACG
GTTGG-------------------TTGGAAGTTTG-AGGATTTAGATAAACATGGTAAAC
GCCCTGCTGTGTGCGCTAACTGCCATGTG----GAGTA--CTATTTCAAAAA--------
-------T------------AAAACAGATG------------TAACTTTCCCTTGGGATA
AAGGTGTAGATGTAGAT---------------------------AGCATTGAAA------
---AATACTACGA---------------TGAAATCAATTTTACAG---ACTGGACTCATG
CTTTATCGAAAGCTCC-GATGCTAAAAACGCAGCACCCAGATTTTGAAGTTTGGT---CA
CA---------AGGTACACATGGGAAAA---------ATGGTGTAA---CCTGTAT-TGA
TTGCCATATGCCA-----------------------------------------------
------------------------------------------------------------
------------------------------------------------------------
------------------------------------------------------------
------------------------------------------------------------
------------------------------------------------------------
------------------------------------------------------------
------------------------------------------------------------
------------------------------------------------------------
------------------------------------------------------------
------------------------------------------------------------
------------------------------------------------------------
------------------------------------------------------------
------------------------------------------------------------
------------------------------------------------------------
------------------------------------------------------------
------------------------------------------------------------
------------------------------------------------------------
------------------------------------------------------------
------------------------------------------------------------
------------------------------------------------------------
------------------------------------------------------------
------------------------------------------------------------
------------------------------------------------------------
------------------------------------------------------------
------------------------------------------------------------
------------------------------------------------------------
------------------------------------------------------------
------------------------------------------------------------
------------------------------------------------------------
----------------------------------------------------------
>Haemophilus_ducreyi_35000HP
------------------------------------------------------------
------------------------------------------------------------
------------------------------------------------------------
------------------------------------------------------------
------------------------------------------------------------
------------------------------------------------------------
------------------------------------------------------------
---------------------------GCTTGTTGGACATGTAAAGGC------------
CCTGATGTACCTCGCTTAATTGAAGAAAAAGGCGAACGGGGTT----------ATTTTGA
TCC---TAAATGGGCAAAATATGG--TGCAGAAATTGTTAATTCCATTGGTTGTGCTGAC
TGTCACGACACAACTTCAAAAGCGTTTGAAGAAGGGAAACCGGCGTTACGTGTTGCGCGT
CCTCATGTATTACGTGCATTAGA---------------------------------ATCT
GTAGG-------------------ATGGAGATTTG-AAGATTTAGATAAACATGGTAAGC
GTGTGGCAGTGTGTAGTAATTGTCACGTT----GAATA--TTATTTCAAAGA--------
-------T------------AAAAAAGATG------------TTACTTTCCCATGGGCGA
AAGGTGTTGATGTAGAT---------------------------AGTATTGAAA------
---AATATTACGA---------------TGAATCTCAATTTACGG---ATTGGACTCACG
CATTATCTAAAGCGCC-TATGTTAAAAACTCAGCATCCAGATTTTGAGGTTTGGT---CA
CA---------AGGAGTACACGGTAAAA---------ATGGTGTTA---CGTGTAT-TGA
TTGCCATATGCCA-----------------------------------------------
------------------------------------------------------------
------------------------------------------------------------
------------------------------------------------------------
------------------------------------------------------------
------------------------------------------------------------
------------------------------------------------------------
------------------------------------------------------------
------------------------------------------------------------
------------------------------------------------------------
------------------------------------------------------------
------------------------------------------------------------
------------------------------------------------------------
------------------------------------------------------------
------------------------------------------------------------
------------------------------------------------------------
------------------------------------------------------------
------------------------------------------------------------
------------------------------------------------------------
------------------------------------------------------------
------------------------------------------------------------
------------------------------------------------------------
------------------------------------------------------------
------------------------------------------------------------
------------------------------------------------------------
------------------------------------------------------------
------------------------------------------------------------
------------------------------------------------------------
------------------------------------------------------------
------------------------------------------------------------
----------------------------------------------------------
>Haemophilus_parasuis_29755
------------------------------------------------------------
------------------------------------------------------------
------------------------------------------------------------
------------------------------------------------------------
------------------------------------------------------------
------------------------------------------------------------
------------------------------------------------------------
---------------------------GCGTGCTGGGCGTGTAAAAGT------------
CCAGATGTGCCACGTATGATCGCAGAAAAAGGCGAAGTTGGTT----------ATTTTGA
TGC---AAAATGGGCTAAATATGG--TTCAGAAATTGTCAATCCTATTGGTTGTGCGGAC
TGCCACGATACCACTTCACAAGAATTTAAAGATGGCAAAGCGGCACTGCGTGTTGCTCGC
CCACACGTTTTGCGTGCGTTAGA---------------------------------AGTT
ATCGG-------------------TTGGAAATTCG-ATACACTGGATAAACACGGAAAAC
GTGCCGCAGTATGTTCTAACTGTCACGTT----GAATA--CTATTTTGCGGG--------
-------T------------AAAGAAAAAG---------CGGTGACATTCCCTTGGGATA
AAGGTGTAGATGTTGAT---------------------------AGCATTGAAA------
---AATACTTTGA---------------TGAAATCAAATTCACTG---ACTGGGTTCACG
GCTTATCAAAAGCACC-AATGCTAAAAGCACAACACCCAGACTTTGAAACTTGGG---CA
TT---------AGGTACACACGGTAAAA---------ACGGTGTAA---CCTGTAT-CGA
CTGCCATATGCCA-----------------------------------------------
------------------------------------------------------------
------------------------------------------------------------
------------------------------------------------------------
------------------------------------------------------------
------------------------------------------------------------
------------------------------------------------------------
------------------------------------------------------------
------------------------------------------------------------
------------------------------------------------------------
------------------------------------------------------------
------------------------------------------------------------
------------------------------------------------------------
------------------------------------------------------------
------------------------------------------------------------
------------------------------------------------------------
------------------------------------------------------------
------------------------------------------------------------
------------------------------------------------------------
------------------------------------------------------------
------------------------------------------------------------
------------------------------------------------------------
------------------------------------------------------------
------------------------------------------------------------
------------------------------------------------------------
------------------------------------------------------------
------------------------------------------------------------
------------------------------------------------------------
------------------------------------------------------------
------------------------------------------------------------
----------------------------------------------------------
>Actinobacillus_succinogenes_130Z
------------------------------------------------------------
------------------------------------------------------------
------------------------------------------------------------
------------------------------------------------------------
------------------------------------------------------------
------------------------------------------------------------
------------------------------------------------------------
---------------------------GCTTGCTGGACCTGTAAAGGT------------
CCCGATGTGCCGCGTTTAATCGCCGAATGGGGTGAAGAAGGTT----------ACTTCAG
CGG---TAAATGGGCGAAAGCCGG--TACGGAAATTGTTAACAGTATCGGTTGTGCGGAC
TGTCACGATACTCAGTCTCAAGAATTTAGAGACGGTAAACCGGCATTACGCGTCGCCCGA
CCTCATGTTTTACGTGCGTTGGA---------------------------------CTCA
GTGGG-------------------TAAAACCTTTG-CGACTTCAGATCGTACCGATCAAC
GCGCAGCGGTTTGTGCTAACTGTCACGTA----GAATA--TTATTTCGATAAAAGCA---
------CG------------GGCGCCAATA---------ATGTAGTATTTCCATGGCATA
AAGGTCATGACGTAGAC---------------------------AGTATGGAAA------
---AATACTATGA---------------CGAAATCGAATTCTCCG---ACTGGACTCACT
CCATGTCTAAAGCACC-GATGCTGAAAGCTCAACACCCTGATTTCGAAACCTGGT---CA
AT---------GGGTACGCACGGTAAAA---------ACGGGGTAA---CCTGTAT-CGA
CTGTCACATGGCG-----------------------------------------------
------------------------------------------------------------
------------------------------------------------------------
------------------------------------------------------------
------------------------------------------------------------
------------------------------------------------------------
------------------------------------------------------------
------------------------------------------------------------
------------------------------------------------------------
------------------------------------------------------------
------------------------------------------------------------
------------------------------------------------------------
------------------------------------------------------------
------------------------------------------------------------
------------------------------------------------------------
------------------------------------------------------------
------------------------------------------------------------
------------------------------------------------------------
------------------------------------------------------------
------------------------------------------------------------
------------------------------------------------------------
------------------------------------------------------------
------------------------------------------------------------
------------------------------------------------------------
------------------------------------------------------------
------------------------------------------------------------
------------------------------------------------------------
------------------------------------------------------------
------------------------------------------------------------
------------------------------------------------------------
----------------------------------------------------------
>Mannheimia_succiniciproducens_MBEL55E
------------------------------------------------------------
------------------------------------------------------------
------------------------------------------------------------
------------------------------------------------------------
------------------------------------------------------------
------------------------------------------------------------
------------------------------------------------------------
---------------------------GCTTGCTGGACCTGTAAAGGT------------
CCGGATGTTCCTCGTTTAATTGCCGAATGGGGCGAAGAAGGTT----------ACTTCTC
CGG---CAAATGGGCAAAAGGCGG--CGCTGAAGTTGTAAACAGCATCGGTTGTGCCGAC
TGTCACGATACTCAATCTCAAGATTTTAAAGACGGTAAACCTGCATTACGCGTTGCCCGT
CCGCATGTTTTACGTGCGTTGGA---------------------------------TACG
GTTGG-------------------TAAAACCTTTG-CCACTTCCGATCGTACGGATCAAC
GCGCCGGGGTTTGTGCTAACTGCCACGTT----GAATA--TTATTTCGATAAAAGCA---
------CC------------GGTGCAAACA---------ACGTAGTTTTCCCATGGTATA
AAGGTCGTGACGTAGAT---------------------------AGTATCGAAA------
---AATACTACGA---------------TGAAATCGGTTTTAAAG---ACTGGGAACACT
CAATTTCTAAAGCGCC-AATGTTAAAAGCGCAACACCCTGATTTTGAAACCTGGT---CA
AT---------GGGTACGCACGGTAAAA---------ACGGCGTAA---CCTGTGT-TGA
TTGCCACATGGCT-----------------------------------------------
------------------------------------------------------------
------------------------------------------------------------
------------------------------------------------------------
------------------------------------------------------------
------------------------------------------------------------
------------------------------------------------------------
------------------------------------------------------------
------------------------------------------------------------
------------------------------------------------------------
------------------------------------------------------------
------------------------------------------------------------
------------------------------------------------------------
------------------------------------------------------------
------------------------------------------------------------
------------------------------------------------------------
------------------------------------------------------------
------------------------------------------------------------
------------------------------------------------------------
------------------------------------------------------------
------------------------------------------------------------
------------------------------------------------------------
------------------------------------------------------------
------------------------------------------------------------
------------------------------------------------------------
------------------------------------------------------------
------------------------------------------------------------
------------------------------------------------------------
------------------------------------------------------------
------------------------------------------------------------
----------------------------------------------------------
>Haemophilus_parainfluenzae_ATCC_33392
------------------------------------------------------------
------------------------------------------------------------
------------------------------------------------------------
------------------------------------------------------------
------------------------------------------------------------
------------------------------------------------------------
------------------------------------------------------------
---------------------------GCGTGTTGGACTTGTAAAGGG------------
CCAGACGTTCCACGTTTAATCGCGGAATGGGGTGAAGATGGTT----------ACTTTGG
TGC---TAAATGGGCTAAAGGTGG--CGCAGAAATTGTAAACTCAATCGGTTGTGCTGAC
TGTCACGACACCACTTCAAAAGACTTTGCAGAAGGCAAACCTGCATTACGTATTGCTCGT
CCACACGTTCTTCGTGCATTGGATCACTTAAACACTG---CACTTCAAGCAAAAGCGAAA
GCTGAAGGTAAAGAGCAAC-CGAATTTAAGCTTTA-ACACAGCAGCTCGCACTGAAAAAC
GCGCTGAAATCTGTGCAAACTGCCACGTT----GAATA--CTACTTCGCAGG--------
-------C------------GACTTAAAAC---------AAGTAACCTTCCCTTGGAACA
ACGGCCAAACTGTTGAT---------------------------GACATCGAAA------
---AATACTACGA---------------TGATATCGGTTTCAGTG---ACTGGACTCACT
CTCTTTCTAAAGCACC-AATGTTAAAAGCGCAACACCCTGACTTTGAAATTTGGT---CT
TT---------AGGTATGCACGGTAAAA---------ACGGCGTAA---CTTGTAT-CGA
CTGTCACATGCCT-----------------------------------------------
------------------------------------------------------------
------------------------------------------------------------
------------------------------------------------------------
------------------------------------------------------------
------------------------------------------------------------
------------------------------------------------------------
------------------------------------------------------------
------------------------------------------------------------
------------------------------------------------------------
------------------------------------------------------------
------------------------------------------------------------
------------------------------------------------------------
------------------------------------------------------------
------------------------------------------------------------
------------------------------------------------------------
------------------------------------------------------------
------------------------------------------------------------
------------------------------------------------------------
------------------------------------------------------------
------------------------------------------------------------
------------------------------------------------------------
------------------------------------------------------------
------------------------------------------------------------
------------------------------------------------------------
------------------------------------------------------------
------------------------------------------------------------
------------------------------------------------------------
------------------------------------------------------------
------------------------------------------------------------
----------------------------------------------------------
>Aggregatibacter_segnis_ATCC_33393
------------------------------------------------------------
------------------------------------------------------------
------------------------------------------------------------
------------------------------------------------------------
------------------------------------------------------------
------------------------------------------------------------
------------------------------------------------------------
---------------------------GCATGTTGGACTTGTAAAGGT------------
CCGGACGTTCCACGTTTAATCGCGGAATGGGGTGAAGATGGCT----------ACTTTAG
TGG---TAAATGGGCTAAAGGTGG--TGCAGAAGTGGTGAACTCAATCGGTTGTGCTGAC
TGTCACGACACCACATCAAAAGACTTTGCTGAAGGCAAACCTGCATTACGTATTGCTCGT
CCACACGTTCTTCGTGCATTAGATCACTTAAATAATG---CACTTCAAGCAAAAGCAAAA
GCTGAAGGTAAAGAACAAA-CTAACTTAAGCTTTA-ACACAGCTGCTCGCACTGAAAAAC
GTGCTGAAATCTGTGCAAACTGTCACGTT----GAATA--CTACTTCGCGGG--------
-------C------------GACTTAAAAC---------AAGTGACCTTCCCATGGGATA
ACGGTCAAACTGTTGAT---------------------------GATATCGAAA------
---AATACTACGA---------------TGACATCGGTTTCACCG---ACTGGACGCACT
CTCTTTCTAAAGCACC-AATGTTAAAAGCACAACACCCTGACTTTGAAATTTGGT---CT
TT---------AGGTATGCACGGTAAAA---------ACGGCGTAA---CTTGTAT-CGA
CTGTCACATGCCT-----------------------------------------------
------------------------------------------------------------
------------------------------------------------------------
------------------------------------------------------------
------------------------------------------------------------
------------------------------------------------------------
------------------------------------------------------------
------------------------------------------------------------
------------------------------------------------------------
------------------------------------------------------------
------------------------------------------------------------
------------------------------------------------------------
------------------------------------------------------------
------------------------------------------------------------
------------------------------------------------------------
------------------------------------------------------------
------------------------------------------------------------
------------------------------------------------------------
------------------------------------------------------------
------------------------------------------------------------
------------------------------------------------------------
------------------------------------------------------------
------------------------------------------------------------
------------------------------------------------------------
------------------------------------------------------------
------------------------------------------------------------
------------------------------------------------------------
------------------------------------------------------------
------------------------------------------------------------
------------------------------------------------------------
----------------------------------------------------------
>Aggregatibacter_aphrophilus_NJ8700
------------------------------------------------------------
------------------------------------------------------------
------------------------------------------------------------
------------------------------------------------------------
------------------------------------------------------------
------------------------------------------------------------
------------------------------------------------------------
---------------------------GCTTGCTGGACTTGTAAAGGT------------
CCGGATGTACCACGTTTAATCGCTGAGTGGGGTGAAGAAGGCT----------ACTTCAG
TGG---TAAATGGGCGAAAGGTGG--TGCCGAAGTAGTGAATGCTATTGGTTGTGCTGAT
TGTCACGATACTACCTCTAAAGACTTTGCCGTAGGCAAGCCAGCTCTACGCATTGCCCGT
CCTCACGTGCTTCGTGCGTTAGATCACTTAAATAATG---CACTTCAAGCGAAAGCTAAA
GCAGAAGGTAAAACTCAAC-CTAATTTAAGTTTCG-GCACAGCTGCTCGTACAGAACAAC
GTGCTGAAATTTGTGCTAACTGTCACGTT----GAATA--CTATTTCGCGGG--------
-------T------------GACTTAAAAC---------AAGTTACCTTCCCGTGGAATA
ACGGTCAAACCGTTGAT---------------------------GATATCGAAA------
---AATACTACGA---------------TGATATTGGTTTCAGTG---ACTGGACTCACT
CTCTTTCTAAAGCACC-AATGTTAAAAGCTCAACACCCTGACTTTGAAATTTGGT---CT
TT---------AGGTATGCACGGTAAAA---------ACGGTGTAA---CCTGTAT-TGA
TTGTCACATGCCT-----------------------------------------------
------------------------------------------------------------
------------------------------------------------------------
------------------------------------------------------------
------------------------------------------------------------
------------------------------------------------------------
------------------------------------------------------------
------------------------------------------------------------
------------------------------------------------------------
------------------------------------------------------------
------------------------------------------------------------
------------------------------------------------------------
------------------------------------------------------------
------------------------------------------------------------
------------------------------------------------------------
------------------------------------------------------------
------------------------------------------------------------
------------------------------------------------------------
------------------------------------------------------------
------------------------------------------------------------
------------------------------------------------------------
------------------------------------------------------------
------------------------------------------------------------
------------------------------------------------------------
------------------------------------------------------------
------------------------------------------------------------
------------------------------------------------------------
------------------------------------------------------------
------------------------------------------------------------
------------------------------------------------------------
----------------------------------------------------------
>Haemophilus_parainfluenzae_T3T1
------------------------------------------------------------
------------------------------------------------------------
------------------------------------------------------------
------------------------------------------------------------
------------------------------------------------------------
------------------------------------------------------------
------------------------------------------------------------
---------------------------GCATGTTGGACTTGTAAAGGC------------
CCAGACGTTCCACGTTTAATCGCGGAATGGGGTGAAGATGGCT----------ACTTTAG
CGG---TAAATGGGCTAAAGCCGG--CGCAGAAGTGGTTAACTCAATCGGTTGTGCTGAC
TGTCACGATACGACATCAAAAGACTTTGCTGAAGGCAAACCTGCATTACGTATTGCTCGT
CCACACGTTCTTCGTGCATTGGATCACTTAAATAATG---CACTTCAAGCAAAAGCAAAA
GCTGAAGGAAAAACCCAAC-CAGTATTAAGTTTCA-ATGGCGCAGCCCGTACCGAGCAAC
GTGCTGAAGTTTGTGCTAACTGTCACGTT----GAATA--CTACTTCGCAGG--------
-------T------------GATTTAAAAC---------AAGTAACCTTCCCTTGGGATA
ACGGTCAAACTGTTGAT---------------------------GACATCGAAA------
---AATACTACGA---------------TGATATCGGTTTCAGTG---ACTGGACTCACT
CTCTTTCTAAAGCACC-AATGTTAAAAGCTCAACACCCTGACTTTGAAATTTGGT---CT
TT---------AGGTATGCATGGTAAAA---------ACGGCGTAA---CTTGTAT-CGA
CTGTCACATGCCT-----------------------------------------------
------------------------------------------------------------
------------------------------------------------------------
------------------------------------------------------------
------------------------------------------------------------
------------------------------------------------------------
------------------------------------------------------------
------------------------------------------------------------
------------------------------------------------------------
------------------------------------------------------------
------------------------------------------------------------
------------------------------------------------------------
------------------------------------------------------------
------------------------------------------------------------
------------------------------------------------------------
------------------------------------------------------------
------------------------------------------------------------
------------------------------------------------------------
------------------------------------------------------------
------------------------------------------------------------
------------------------------------------------------------
------------------------------------------------------------
------------------------------------------------------------
------------------------------------------------------------
------------------------------------------------------------
------------------------------------------------------------
------------------------------------------------------------
------------------------------------------------------------
------------------------------------------------------------
------------------------------------------------------------
----------------------------------------------------------
>Aggregatibacter_actinomycetemcomitans_D11S-1
------------------------------------------------------------
------------------------------------------------------------
------------------------------------------------------------
------------------------------------------------------------
------------------------------------------------------------
------------------------------------------------------------
------------------------------------------------------------
---------------------------GCGTGTTGGACCTGTAAAGGT------------
CCGGATGTGCCGCGTTTAATCGCCGAATGGGGAGAAGAAGGCT----------ATTTCAA
TGG---TAAATGGGCAAAAGGCGG--GGCGGAAGTGGTGAATGCCATCGGTTGTGCCGAC
TGTCACGACACGACCTCTAAAGAGTTTGCTGAAGGTAAACCGGCATTGCGAATTGCCCGT
CCACACGTTATTCGTGCTTTGGATCATTTAAACAATG---CGTTGCAAGCCCGAGCGAAA
GCGGAAGGCAAAACACAGC-CTGATTTACGTTTCG-GCACTGCCGCCCGCACCGAAAAAC
GGGCGGAAATTTGTGCGAACTGTCACGTT----GAATA--TTATTTCGCAGG--------
-------T------------GACTTGAAAC---------AAGTGACTTTCCCATGGAATA
ACGGTCAAACCGTCGAT---------------------------GACATGGAAA------
---AATACTACGA---------------TGACATCGGGTTCACCG---ACTTCACTCATA
TCTTATCCAAAGCGCC-GATCTTAAAAGCACAACACCCTGACTTTGAAATTTGGT---CT
TT---------AGGTATGCACGGTAAAA---------ACGGCGTGA---CCTGTAT-CGA
TTGCCACATGCCG-----------------------------------------------
------------------------------------------------------------
------------------------------------------------------------
------------------------------------------------------------
------------------------------------------------------------
------------------------------------------------------------
------------------------------------------------------------
------------------------------------------------------------
------------------------------------------------------------
------------------------------------------------------------
------------------------------------------------------------
------------------------------------------------------------
------------------------------------------------------------
------------------------------------------------------------
------------------------------------------------------------
------------------------------------------------------------
------------------------------------------------------------
------------------------------------------------------------
------------------------------------------------------------
------------------------------------------------------------
------------------------------------------------------------
------------------------------------------------------------
------------------------------------------------------------
------------------------------------------------------------
------------------------------------------------------------
------------------------------------------------------------
------------------------------------------------------------
------------------------------------------------------------
------------------------------------------------------------
------------------------------------------------------------
----------------------------------------------------------
>Haemophilus_influenzae_F3031
------------------------------------------------------------
------------------------------------------------------------
------------------------------------------------------------
------------------------------------------------------------
------------------------------------------------------------
------------------------------------------------------------
------------------------------------------------------------
---------------------------GCATGTTGGACATGTAAAGGT------------
CCTGATGTTCCACGTTTAATCGCGGAATGGGGTGAGAAAGATT----------ATTTCAA
TGC---GAAATGGGCAAAGGGAGG--GCCTGAAATCGTGAACTCAATTGGCTGTGCTGAC
TGTCACGACACAACCTCTAAAGATTTTGCTGAAGGCAAACCAGCATTACGTATTGCTCGT
CCACACGTATTACGCGCCCTTGATGCTTTAGAAAAAG---CCACTGCTGAAAAAGATAAA
GCAGAAGGTCGCCCACACA-ACAATTTAAGTTTCA-ACACGGCGGCGCGTACTGAAAAAC
GTGCAGAAATTTGCGCAAACTGCCATGTT----GAATA--CTATTTTGCAGG--------
-------G------------GACATCAAGC---------AAGTAACTTTCCCTTGGGATA
ATGGTCAAACCGTAGAT---------------------------GATATTGAAA------
---AATATTATGA---------------TGATATTGGTTTCACTG---ACTGGACTCACT
CACTTTCTAAAGCACC-AATGTTAAAAGCACAACACCCTGACTTTGAAATTTGGT---CT
TT---------AGGTATGCACGGTAAAA---------ATGGGGTAA---CTTGTGT-AGA
TTGCCATATGCCA-----------------------------------------------
------------------------------------------------------------
------------------------------------------------------------
------------------------------------------------------------
------------------------------------------------------------
------------------------------------------------------------
------------------------------------------------------------
------------------------------------------------------------
------------------------------------------------------------
------------------------------------------------------------
------------------------------------------------------------
------------------------------------------------------------
------------------------------------------------------------
------------------------------------------------------------
------------------------------------------------------------
------------------------------------------------------------
------------------------------------------------------------
------------------------------------------------------------
------------------------------------------------------------
------------------------------------------------------------
------------------------------------------------------------
------------------------------------------------------------
------------------------------------------------------------
------------------------------------------------------------
------------------------------------------------------------
------------------------------------------------------------
------------------------------------------------------------
------------------------------------------------------------
------------------------------------------------------------
------------------------------------------------------------
----------------------------------------------------------
>Haemophilus_influenzae_22.1-21
------------------------------------------------------------
------------------------------------------------------------
------------------------------------------------------------
------------------------------------------------------------
------------------------------------------------------------
------------------------------------------------------------
------------------------------------------------------------
---------------------------GCATGTTGGACATGTAAAGGC------------
CCTGATGTTCCACGTTTAATCGCGGAATGGGGGGAAAAAGATT----------ATTTCAA
TGC---GAAATGGGCAAAAGGTGG--ACCTGAAATCGTGAACTCAATTGGTTGTGCTGAC
TGTCACGATACAACCTCTAAAGATTTTGCAGAAGGCAAACCAGCATTACGTATTGCTCGT
CCACACGTATTACGCGCACTTGACGCTTTAGAAAAAG---CCACTGCAGCAAAAGATAAA
GCGGAAGGTCGCCCACATA-ACAATTTAAGCTTCA-ACTCGGCAGCACGTACTGAAAAAC
GCGCTGAAATCTGTGCAAACTGCCACGTA----GAATA--CTACTTCGCTGG--------
-------C------------GACATAAAGC---------AAGTAACCTTTCCTTGGGATA
ATGGTCAAACCGCAGAT---------------------------GATATTGAAA------
---AATATTATGA---------------TGATATTGGTTTCACTG---ACTGGACTCACT
CACTTTCTAAAGCACC-AATGTTAAAAGCACAACACCCTGACTTTGAAATTTGGT---CT
TT---------AGGTATGCACGGTAAAA---------ATGGGGTAA---CTTGTGT-AGA
TTGCCATATGCCG-----------------------------------------------
------------------------------------------------------------
------------------------------------------------------------
------------------------------------------------------------
------------------------------------------------------------
------------------------------------------------------------
------------------------------------------------------------
------------------------------------------------------------
------------------------------------------------------------
------------------------------------------------------------
------------------------------------------------------------
------------------------------------------------------------
------------------------------------------------------------
------------------------------------------------------------
------------------------------------------------------------
------------------------------------------------------------
------------------------------------------------------------
------------------------------------------------------------
------------------------------------------------------------
------------------------------------------------------------
------------------------------------------------------------
------------------------------------------------------------
------------------------------------------------------------
------------------------------------------------------------
------------------------------------------------------------
------------------------------------------------------------
------------------------------------------------------------
------------------------------------------------------------
------------------------------------------------------------
------------------------------------------------------------
----------------------------------------------------------
>Pasteurella_dagmatis_ATCC_43325
------------------------------------------------------------
------------------------------------------------------------
------------------------------------------------------------
------------------------------------------------------------
------------------------------------------------------------
------------------------------------------------------------
------------------------------------------------------------
---------------------------GCTTGTTGGACTTGTAAAAGC------------
CCAGACGTTCCTCGTTTAATCGCAGAGCGTGGTGAAGCGGGCT----------ATTTCGG
TGC---AACTTGGGGAAGCGGCGG--TTCAGAAATTGTGAATCCAATTGGCTGTGCAGAT
TGTCACGATACCACATCGAAAGATTTTGCTGAAGGTAAACCAGCATTACGTATCGCTCGC
CCTCACGTATTACGTCCTTTAGA---------------------------------AAAA
ATTAA-------------------TAAGAAATTTG-CGGATGCAGATAGAACAGATCAAC
GAGCAGCGCTTTGTGCAAATTGCCACGTG----GAATA--CTATTTTGCAGG--------
-------G------------GATTTGAAAC---------AAGTGACATTCCCTTGGGACA
ACGGTATTAGCGTTGAT---------------------------GAAATGGAAA------
---AATATTACGA---------------CGATATCGGTTTTGTTG---ACTGGACACATG
CCCTTTCAAAAGCGCC-AATGTTAAAAGCACAGCACCCTGACTATGAAACTTGGA---TG
TT---------AGGTGTTCATGGTAAAA---------ATGGTGTGA---CTTGTAT-TGA
CTGCCATATGCCA-----------------------------------------------
------------------------------------------------------------
------------------------------------------------------------
------------------------------------------------------------
------------------------------------------------------------
------------------------------------------------------------
------------------------------------------------------------
------------------------------------------------------------
------------------------------------------------------------
------------------------------------------------------------
------------------------------------------------------------
------------------------------------------------------------
------------------------------------------------------------
------------------------------------------------------------
------------------------------------------------------------
------------------------------------------------------------
------------------------------------------------------------
------------------------------------------------------------
------------------------------------------------------------
------------------------------------------------------------
------------------------------------------------------------
------------------------------------------------------------
------------------------------------------------------------
------------------------------------------------------------
------------------------------------------------------------
------------------------------------------------------------
------------------------------------------------------------
------------------------------------------------------------
------------------------------------------------------------
------------------------------------------------------------
----------------------------------------------------------
>Pasteurella_multocida_subsp._multocida_str._Pm70
------------------------------------------------------------
------------------------------------------------------------
------------------------------------------------------------
------------------------------------------------------------
------------------------------------------------------------
------------------------------------------------------------
------------------------------------------------------------
---------------------------GCATGTTGGTCTTGTAAAAGT------------
CCCGATGTGCCTCGCTTAATTGCTGAGCGCGGTGAAGCGGGTT----------ATTTTGG
GGC---AACATGGGCAAGTGGTGG--CTCAGAAGTCGTGAACCCGATTGGCTGTGCAGAT
TGTCATGACACCACCTCAAAAGACTTTGCGGAAGGCAAACCCGCCTTACGTATTGCGCGT
CCTTACGTGTTACGTGCCTTAGA---------------------------------AAAA
ATTGA-------------------TCATAAATTTG-ATACCTCAGACCGGACAGATCAGC
GTGCTGCATTGTGTGCAAACTGTCATGTG----GAATA--CTATTTCGCGGG--------
-------T------------GATTTAAAAC---------AAGTGACGTTCCCATGGGATA
ATGGTATCACCGTGGAC---------------------------GCCATGGAGA------
---AATATTACGA---------------TGACATCGGTTTTGTGG---ATTGGACACATG
CTGTTTCGAAAGCACC-AATGTTAAAAGCACAACACCCTGATTATGAAACCTGGA---TG
CT---------CGGTGTGCATGGTAAAA---------ATGGAGTGA---CTTGTAT-TGA
CTGCCATATGCCA-----------------------------------------------
------------------------------------------------------------
------------------------------------------------------------
------------------------------------------------------------
------------------------------------------------------------
------------------------------------------------------------
------------------------------------------------------------
------------------------------------------------------------
------------------------------------------------------------
------------------------------------------------------------
------------------------------------------------------------
------------------------------------------------------------
------------------------------------------------------------
------------------------------------------------------------
------------------------------------------------------------
------------------------------------------------------------
------------------------------------------------------------
------------------------------------------------------------
------------------------------------------------------------
------------------------------------------------------------
------------------------------------------------------------
------------------------------------------------------------
------------------------------------------------------------
------------------------------------------------------------
------------------------------------------------------------
------------------------------------------------------------
------------------------------------------------------------
------------------------------------------------------------
------------------------------------------------------------
------------------------------------------------------------
----------------------------------------------------------
>Gallibacterium_anatis_UMN179
------------------------------------------------------------
------------------------------------------------------------
------------------------------------------------------------
------------------------------------------------------------
------------------------------------------------------------
------------------------------------------------------------
------------------------------------------------------------
---------------------------GCTTGTTGGACCTGTAAAAGT------------
CCGGATGTTGCGCGTTTAATTACTGAAAAAGGTGAAGACGGCT----------ATTTCGG
TGC---AAAATGGGCAAAATGGGG--CAATGAAATCGTTAATCCTATCGGTTGCGCCGAC
TGCCACGACACTAATTCAAAAGAATTCGCTGAAGGTCAACCGGCGTTACGCATTGCACGT
CCTCACGTTTTACGTGCGTTAGA---------------------------------TAAA
ATTGA-------------------TTGGAATTTTG-AACGTTCCGATAAAACCGATAAAC
GTGCTGCCATTTGTGCTAACTGCCACGTT----GAATA--TTTCTTCGCCGG--------
-------C------------GATAAAAAAA---------TTGTCACTTTCCCTTGGCAGA
ACGGTGTCAGCGTTGAG---------------------------CAAATGGAAA------
---AATATTACGA---------------TGATCTCCAATTTAAAG---ATTGGACTCATT
CACTCTCCAAAGCACC-AATGTTAAAAGCACAACACCCTGATTTTGAAACTTGGA---CG
AT---------GGGAATGCACGGTAAAA---------ACGGGGTAA---CCTGTGT-TGA
TTGCCATATGGCA-----------------------------------------------
------------------------------------------------------------
------------------------------------------------------------
------------------------------------------------------------
------------------------------------------------------------
------------------------------------------------------------
------------------------------------------------------------
------------------------------------------------------------
------------------------------------------------------------
------------------------------------------------------------
------------------------------------------------------------
------------------------------------------------------------
------------------------------------------------------------
------------------------------------------------------------
------------------------------------------------------------
------------------------------------------------------------
------------------------------------------------------------
------------------------------------------------------------
------------------------------------------------------------
------------------------------------------------------------
------------------------------------------------------------
------------------------------------------------------------
------------------------------------------------------------
------------------------------------------------------------
------------------------------------------------------------
------------------------------------------------------------
------------------------------------------------------------
------------------------------------------------------------
------------------------------------------------------------
------------------------------------------------------------
----------------------------------------------------------
>Shewanella_piezotolerans_WP3
------------------------------------------------------------
------------------------------------------------------------
------------------------------------------------------------
------------------------------------------------------------
------------------------------------------------------------
------------------------------------------------------------
------------------------------------------------------------
---------------------------AGTTGCTGGTCTTGTAAAACT------------
CCAGATGTCGCCCGCATGTACGATAAAGTTGGAGAAGATAACT----------TCTCAAA
TAA---CAATTGGTCGACATGGGG--CCATGAGATGTCTAACACTATTGGTTGTGCAGAT
TGTCACCA---------------------GTTAGGCAGCGCGGAGATCCGAATGAGCCGC
CCATATGCTGAGCGAGCTATGCA---------------------------------AGCC
ATAGG-------------------CAAGGATTTTG-CGGAGCAAACATCAACTATGCAGG
CGAGCCAAACTTGTGCTCAGTGCCATGTA----GAGTA--TTACTTTGATGGTAAGGACA
ATAAAAAAGTCCGTTACCCTTGGGATCATTGGGTACCTGGTGTTAAAACCGACTACAAAG
AAGTCGTTAACTATAAAGGCTCAGACGGCCTATATGAAGGTTTTGCAGCAGAAGCGCAAC
TCGCTTACTTTGA---------------CCAAATAGGCTTCAAAG---ACTGGACTAACG
CTATTTCAGGAGTGCC-ATCAATAAAAGCACAACATCCTGAATTTGAAAACATGATGGAT
AG---------AACTGACCATGCGATGTCTAGCCATATGGAATTTG---GTTGCAC-CAC
ATGTCATATGCCT-----------------------------------------------
------------------------------------------------------------
------------------------------------------------------------
------------------------------------------------------------
------------------------------------------------------------
------------------------------------------------------------
------------------------------------------------------------
------------------------------------------------------------
------------------------------------------------------------
------------------------------------------------------------
------------------------------------------------------------
------------------------------------------------------------
------------------------------------------------------------
------------------------------------------------------------
------------------------------------------------------------
------------------------------------------------------------
------------------------------------------------------------
------------------------------------------------------------
------------------------------------------------------------
------------------------------------------------------------
------------------------------------------------------------
------------------------------------------------------------
------------------------------------------------------------
------------------------------------------------------------
------------------------------------------------------------
------------------------------------------------------------
------------------------------------------------------------
------------------------------------------------------------
------------------------------------------------------------
------------------------------------------------------------
----------------------------------------------------------
>Shewanella_sediminis_HAW-EB3_4
------------------------------------------------------------
------------------------------------------------------------
------------------------------------------------------------
------------------------------------------------------------
------------------------------------------------------------
------------------------------------------------------------
------------------------------------------------------------
---------------------------AACTGCTGGTCTTGTAAAACA------------
CCCGATATCGCTCGCATGTATGACAAGGTGGGGGAAGCTAATT----------TCTCTGA
CAA---TAGCTGGTCAACCTGGGG--CCACGAAATGTCTAATTCAATCGGTTGCGCCGAT
TGTCATGA---------------------GTTAGGCAGTGATGAAATCAGAATTAGTCGT
CCCTATGCCGCTCGAGCAATGAA---------------------------------ATCG
ATTGG-------------------CAAAGACTTTT-CCAAGCAAACACAGACTATGCAAG
CCAGCCAGACTTGTGCTCAATGCCATATT----GAATA--CTACTTCGAAGGTTCTGACA
GTAAGAAAGTTCGCTACCCTTGGGATCATTGGGTGCCAGGTGTGAAAACTGATTATAAAG
AGGTTGTGAACTACACCGGGACTGATGGCCTTTATCAAGGTTTTGCGGCTGAAGCCAAGC
TTGCTTACTATGA---------------TCAGCGTAACTTCAAAG---ACTGGACCAACG
CCATTTCGGGCGTACC-ATCGCTCAAAGCACAACATCCTGAATATGAAAACATGTTAGAT
CG---------AACTGAACATGCGATGGATAATCACTTAGAGTTTG---GTTGTAC-GAC
TTGTCATATGCCT-----------------------------------------------
------------------------------------------------------------
------------------------------------------------------------
------------------------------------------------------------
------------------------------------------------------------
------------------------------------------------------------
------------------------------------------------------------
------------------------------------------------------------
------------------------------------------------------------
------------------------------------------------------------
------------------------------------------------------------
------------------------------------------------------------
------------------------------------------------------------
------------------------------------------------------------
------------------------------------------------------------
------------------------------------------------------------
------------------------------------------------------------
------------------------------------------------------------
------------------------------------------------------------
------------------------------------------------------------
------------------------------------------------------------
------------------------------------------------------------
------------------------------------------------------------
------------------------------------------------------------
------------------------------------------------------------
------------------------------------------------------------
------------------------------------------------------------
------------------------------------------------------------
------------------------------------------------------------
------------------------------------------------------------
----------------------------------------------------------
>Shewanella_sediminis_HAW-EB3_5
------------------------------------------------------------
------------------------------------------------------------
------------------------------------------------------------
------------------------------------------------------------
------------------------------------------------------------
------------------------------------------------------------
------------------------------------------------------------
---------------------------TCTTGCTGGTCTTGTAAGTCT------------
CCAGACGTTGCTCGCATGTACGATCTTGTCGGCGAAGACAAGT----------TTGCTAA
CAA---CAGCTGGTCCACTTGGGG--CCATGAAATGAGTAACTCCGTTGGTTGTGCCGAT
TGTCATGA---------------------GTTGGGTGGAATCGACTTACGTCTAAGCCGT
CCATACGCTGACCGTGCTATGAC---------------------------------TAAA
GTTGG-------------------CCTAACGTTCG-AGGAGCAAGATCACAACGGTCAAG
CCAGTCAAACCTGTGCTCAGTGTCACGTT----GAATA--CTATTTCGATGGCACAGACA
GTAAAAAGGTTCGCTACCCATGGGATCATTGGGTACCAGGTGTAGAAACCGATTACGCCA
GCGTCGTTAGCTACACAGGTGACGACATGCTTTATAAAGGTTTCGCTGCCGAAGCTCAGT
TAGCCTACTACGA---------------TAACATCAACTTTAAAG---ACTGGACTAACG
CGATATCTGGTACTCC-TTCGCTAAAAACACAGCATCCTGAATATGAGAACTTAATGGAT
AG---------AACATCTCATGTGATGCCTAACCATCTTGAGTTCA---GCTGTAA-TAC
TTGTCACATGCCG-----------------------------------------------
------------------------------------------------------------
------------------------------------------------------------
------------------------------------------------------------
------------------------------------------------------------
------------------------------------------------------------
------------------------------------------------------------
------------------------------------------------------------
------------------------------------------------------------
------------------------------------------------------------
------------------------------------------------------------
------------------------------------------------------------
------------------------------------------------------------
------------------------------------------------------------
------------------------------------------------------------
------------------------------------------------------------
------------------------------------------------------------
------------------------------------------------------------
------------------------------------------------------------
------------------------------------------------------------
------------------------------------------------------------
------------------------------------------------------------
------------------------------------------------------------
------------------------------------------------------------
------------------------------------------------------------
------------------------------------------------------------
------------------------------------------------------------
------------------------------------------------------------
------------------------------------------------------------
------------------------------------------------------------
----------------------------------------------------------
>Ferrimonas_balearica_DSM_9799
------------------------------------------------------------
------------------------------------------------------------
------------------------------------------------------------
------------------------------------------------------------
------------------------------------------------------------
------------------------------------------------------------
------------------------------------------------------------
---------------------------AGTTGCTGGGGCTGTAAGACT------------
CCAGACATCGCTCGCATGTACGACGAAGTGGGTGAAGCCAACT----------TCTCTAA
CAA---CAGCTGGTCCACCTGGGG--CCATGAGATGGCCAACACCATCGGTTGTGCCGAT
TGTCACGA---------------------GCTGGGTGAAGACCAGATCCGCCTCTCCCGC
CCCTACACCGACCGTGCCATGAC---------------------------------CACC
ATTGG-------------------CCGCACCTTCG-AAGCGCAGGATGCGGGTGAAAAAG
CCAATCAGGTGTGTGCACAGTGCCACGTG----GAGTA--CTACTTCGACGGCACCGACT
CCAAGAAAGTGAAGTACCCCTGGGACCACTGGGTACCGGGTGTAAACACCAACTATGCCT
CTGTCGTCAGTTACGAGGGCACTGACGGTCTGTATGAAGGCTTTGCTGCCGAAGCGCAGC
TGGCCTACTTTGA---------------CGCCAAAGGCTACAAGG---ATTGGACCAACG
CCATCTCCGGTACGCC-GAACCTGAAGACTCAGCACCCTGAGTACGAAAACCTGGTCGAC
CG---------CACCAGCCACACCATGTCCAGCCACCTCGACTTCA---CCTGTGC-CAC
TTGCCACATGCCG-----------------------------------------------
------------------------------------------------------------
------------------------------------------------------------
------------------------------------------------------------
------------------------------------------------------------
------------------------------------------------------------
------------------------------------------------------------
------------------------------------------------------------
------------------------------------------------------------
------------------------------------------------------------
------------------------------------------------------------
------------------------------------------------------------
------------------------------------------------------------
------------------------------------------------------------
------------------------------------------------------------
------------------------------------------------------------
------------------------------------------------------------
------------------------------------------------------------
------------------------------------------------------------
------------------------------------------------------------
------------------------------------------------------------
------------------------------------------------------------
------------------------------------------------------------
------------------------------------------------------------
------------------------------------------------------------
------------------------------------------------------------
------------------------------------------------------------
------------------------------------------------------------
------------------------------------------------------------
------------------------------------------------------------
----------------------------------------------------------
>Shewanella_piezotolerans_WP3_2
------------------------------------------------------------
------------------------------------------------------------
------------------------------------------------------------
------------------------------------------------------------
------------------------------------------------------------
------------------------------------------------------------
------------------------------------------------------------
---------------------------AGCTGCTGGTCTTGTAAATCT------------
CCAGATGTTGGCCGTATGTTTGAAGAGGTCGGAGAAGGTAAAT----------TTGCTGA
CAA---TGGCTGGTCAGTGTGGGG--CGAAGAGATGCCAAACACAATCGGCTGTGCAGAC
TGTCATGA---------------------GTTGGGTGAAAACACGCTAAGACTAAGCCGT
CCGTATGCTTCTCGTGCTATGGA---------------------------------TGTG
ATTGA-------------------TAAAACATTCA-CTGCAGAAAATCACGACAGCCAAG
CAGGCCAAACATGTGCCCAGTGTCATGTT----GAATA--CTATTTCGACGGCAATGACT
CCAAGAAAGTACGCTACCCGTGGGATCATTGGGTACCAGGTGTTAAAACAGATTATAAAG
AAGTGGTCAGCTATACTGGAACAGATGGTTTGTATGAAGGTTTCGCCGCCGAAGCGCAAT
TGGCTTTCTACGA---------------CGAGAAGAGCTTTAAAG---ATTGGACCAACG
CTATCTCTGGTGCCCC-ATCACTAAAAGCGCAGCATCCAGAATATGAAAACATGATGGAT
CG---------AACTGACCATGTGATGTCAAACCACTTAGATTTCA---GCTGTAA-TAC
TTGTCACATGCCG-----------------------------------------------
------------------------------------------------------------
------------------------------------------------------------
------------------------------------------------------------
------------------------------------------------------------
------------------------------------------------------------
------------------------------------------------------------
------------------------------------------------------------
------------------------------------------------------------
------------------------------------------------------------
------------------------------------------------------------
------------------------------------------------------------
------------------------------------------------------------
------------------------------------------------------------
------------------------------------------------------------
------------------------------------------------------------
------------------------------------------------------------
------------------------------------------------------------
------------------------------------------------------------
------------------------------------------------------------
------------------------------------------------------------
------------------------------------------------------------
------------------------------------------------------------
------------------------------------------------------------
------------------------------------------------------------
------------------------------------------------------------
------------------------------------------------------------
------------------------------------------------------------
------------------------------------------------------------
------------------------------------------------------------
----------------------------------------------------------
>Ferrimonas_balearica_DSM_9799_2
------------------------------------------------------------
------------------------------------------------------------
------------------------------------------------------------
------------------------------------------------------------
------------------------------------------------------------
------------------------------------------------------------
------------------------------------------------------------
---------------------------GCGTGCTGGTCCTGTAAGTCT------------
CCTGACGTTGCCCGTATGTACCAGGAAGTGGGTGAAGGCAACT----------TCAACGA
CCA---CAAATTCGGTAAGTGGGG--CCACGAAATGGGCAACGCCATCGGTTGTGCTGAC
TGTCACGA---------------------AAGCGGCACTCCGAAGCTGACCCTGTCCCGC
CCGTACGCTGAGCGCGCCATGGA---------------------------------GAAA
GTGGA-------------------CCTGACCTTCT-CCGAGCAGTCCCGCGACATGAAAG
CGGCGCAAACCTGTGGCCAGTGTCACGTT----GAGTA--CTACTTCGACAAGAACGACC
ACAACAACGTGCGCTTCCCGTGGGA--------------------GAAC-----------
--------------------------------------GGTTTCACTGCTGAAGGTGCTG
AGAAGTACTTTGA---------------CAGCATCGGCTTTGCCG---ACTGGACCCACA
AGATCTCCAAAGCCCC-GATGCTGAAAGCTCAGCACCCGGAGTTTGAGACCTGGGCCACC
AG---------CGTTCACGCTGAGATG------------GATGTGA---CCTGTAT-CAC
CTGTCACATGCCG-----------------------------------------------
------------------------------------------------------------
------------------------------------------------------------
------------------------------------------------------------
------------------------------------------------------------
------------------------------------------------------------
------------------------------------------------------------
------------------------------------------------------------
------------------------------------------------------------
------------------------------------------------------------
------------------------------------------------------------
------------------------------------------------------------
------------------------------------------------------------
------------------------------------------------------------
------------------------------------------------------------
------------------------------------------------------------
------------------------------------------------------------
------------------------------------------------------------
------------------------------------------------------------
------------------------------------------------------------
------------------------------------------------------------
------------------------------------------------------------
------------------------------------------------------------
------------------------------------------------------------
------------------------------------------------------------
------------------------------------------------------------
------------------------------------------------------------
------------------------------------------------------------
------------------------------------------------------------
------------------------------------------------------------
----------------------------------------------------------
>Shewanella_halifaxensis_HAW-EB4_2
------------------------------------------------------------
------------------------------------------------------------
------------------------------------------------------------
------------------------------------------------------------
------------------------------------------------------------
------------------------------------------------------------
------------------------------------------------------------
---------------------------AGCTGCTGGACCTGCAAAACA------------
CCCGATGCTCCAAGGTTAATGAAAGAGCTAGGTATTGAAGGTT----------TTTCTGC
CAA---AAACTTTACTGATGTTGG--GACTGAAGTTAATAGCGTGGTGTACTGCACCGAT
TGTCATGT---------------------GGATGGCAAGGCTGAGTTGGCGCTGCCGCGC
CCCCATGCCCAAGATGCGATGGC---------------------------------CAAG
GTGCA-------------------TCTACCGTTCG-ATAAGCAAGATGCCAATATGCAAG
GGGCACAGGTTTGTGGTCAGTGTCATGTG----ACTTA--CTATTTTCAACCTGAGCGCA
GTGACAAGGT-CAATATCCCATGGATCTTT------------------------------
--------------------------------------GGTAACAATGTCGACGATATCG
AGAAGTATTACGA---------------TACCCGCCGTTTCTATG---AGTGGATCCATC
CCATCTCGAAAACACC-GATCCTAAAGGCGCGTCATCCTGAGTTTGAACATTGGG---TG
AG---------AAGTGAACATGCCGAGG---------CGGGAGTGA---CTTGTAT-TAC
CTGTCATATGCCC-----------------------------------------------
------------------------------------------------------------
------------------------------------------------------------
------------------------------------------------------------
------------------------------------------------------------
------------------------------------------------------------
------------------------------------------------------------
------------------------------------------------------------
------------------------------------------------------------
------------------------------------------------------------
------------------------------------------------------------
------------------------------------------------------------
------------------------------------------------------------
------------------------------------------------------------
------------------------------------------------------------
------------------------------------------------------------
------------------------------------------------------------
------------------------------------------------------------
------------------------------------------------------------
------------------------------------------------------------
------------------------------------------------------------
------------------------------------------------------------
------------------------------------------------------------
------------------------------------------------------------
------------------------------------------------------------
------------------------------------------------------------
------------------------------------------------------------
------------------------------------------------------------
------------------------------------------------------------
------------------------------------------------------------
----------------------------------------------------------
>Shewanella_pealeana_ATCC_700345_2
------------------------------------------------------------
------------------------------------------------------------
------------------------------------------------------------
------------------------------------------------------------
------------------------------------------------------------
------------------------------------------------------------
------------------------------------------------------------
---------------------------AGCTGCTGGACCTGTAAAACC------------
CCCGATGCGCCAAGACTGATGAAAGAGTTAGGTGTTGAAGGTT----------TTTCTGC
CAA---AAACTTTACCGATGTTGG--CACTGAAGTTAATAGTGTGGTCTATTGCACCGAT
TGTCACGT---------------------TGACGGCAAGGCCGAGCTGGCTCTGCCACGG
CCGCATGCCCAAGATGCGATGGC---------------------------------AAAA
GTGCA-------------------CCTGCCTTTCG-ATAAGCAAGATGCCAATATGCAAG
GAGCACAGGTTTGTGGTCAGTGTCATGTG----ACTTA--CTATTTCCAACCCGAGCGCA
GTGACAAGGT-CAATATACCGTGGATCTTC------------------------------
--------------------------------------GGTAACAATGTTGACGATATAG
AGAAGTATTACGA---------------TACCCGTCGCTTCTATG---AGTGGATCCATC
CTATTTCGAAAACACC-CATCTTAAAGGCGCGACACCCTGAGTTTGAGCACTGGG---TG
AG---------AAGTGAGCACGCCGAGG---------CTGGGGTAA---CCTGTAT-TAC
CTGCCATATGCCG-----------------------------------------------
------------------------------------------------------------
------------------------------------------------------------
------------------------------------------------------------
------------------------------------------------------------
------------------------------------------------------------
------------------------------------------------------------
------------------------------------------------------------
------------------------------------------------------------
------------------------------------------------------------
------------------------------------------------------------
------------------------------------------------------------
------------------------------------------------------------
------------------------------------------------------------
------------------------------------------------------------
------------------------------------------------------------
------------------------------------------------------------
------------------------------------------------------------
------------------------------------------------------------
------------------------------------------------------------
------------------------------------------------------------
------------------------------------------------------------
------------------------------------------------------------
------------------------------------------------------------
------------------------------------------------------------
------------------------------------------------------------
------------------------------------------------------------
------------------------------------------------------------
------------------------------------------------------------
------------------------------------------------------------
----------------------------------------------------------
>Shewanella_piezotolerans_WP3_5
------------------------------------------------------------
------------------------------------------------------------
------------------------------------------------------------
------------------------------------------------------------
------------------------------------------------------------
------------------------------------------------------------
------------------------------------------------------------
---------------------------AGCTGCTGGACGTGTAAAACA------------
CCTGATGCTCCGCGGTTAATGAATGAGTTGGGGATTGAAGGCT----------TTTCAGC
GAA---GAACTTCACGGAAGTGGG--TAAAGAGGTCAATAGTGTCGTTTACTGCACGGAT
TGCCATGT---------------------AGATGGTAAGGCTGAGCTAGCATTGCCGCGA
CCACATGCTCAGGATGCGATGGC---------------------------------TAAA
GTACA-------------------TCTTCCTTTTG-ATAAGCAGAATAACAACATGAAGG
GTGCACAGGTTTGTGGCCAATGTCATGTC----ACTTA--TTACTTTCAACCAGAGCGTA
GCAATAAAGT-TAATATCCCATGGATCTTT------------------------------
--------------------------------------GGCAATAATGTCGATGATATTG
AAAAGTACTATGA---------------TACCCGTCGTTTCTATG---AATGGATCCATC
CTATATCTCAAACACC-TATCTTAAAGGCACGTCATCCAGAGTTTGAGCATTGGA---GT
CG---------AAGTAAACATGCTGAGG---------CCGGTGTTA---CCTGTAT-TAC
TTGTCATATGCCA-----------------------------------------------
------------------------------------------------------------
------------------------------------------------------------
------------------------------------------------------------
------------------------------------------------------------
------------------------------------------------------------
------------------------------------------------------------
------------------------------------------------------------
------------------------------------------------------------
------------------------------------------------------------
------------------------------------------------------------
------------------------------------------------------------
------------------------------------------------------------
------------------------------------------------------------
------------------------------------------------------------
------------------------------------------------------------
------------------------------------------------------------
------------------------------------------------------------
------------------------------------------------------------
------------------------------------------------------------
------------------------------------------------------------
------------------------------------------------------------
------------------------------------------------------------
------------------------------------------------------------
------------------------------------------------------------
------------------------------------------------------------
------------------------------------------------------------
------------------------------------------------------------
------------------------------------------------------------
------------------------------------------------------------
----------------------------------------------------------
>Shewanella_sediminis_HAW-EB3
------------------------------------------------------------
------------------------------------------------------------
------------------------------------------------------------
------------------------------------------------------------
------------------------------------------------------------
------------------------------------------------------------
------------------------------------------------------------
---------------------------AGCTGCTGGACCTGTAAATCT------------
CCGGATGTTCCTCGTTTAATCGGTGAGCTTGGTGTCGAAGGCT----------TTTCGGC
AAA---AAACTTTACCGATCTGGG--CACCGAAATCCAGAGTGTGGTCTACTGCACCGAT
TGTCATGT---------------------TAAAGGCTCTGCCAAGCTGGCATTGCCACGT
CCACATGCACAAGACGCCATGAC---------------------------------TAAG
GCTCA-------------------TATACCGTTCG-ATAAACAAGATATCAACATGCAGG
GGGCACAGGTCTGTGGTCAATGTCATGTG----AGCTA--CTATTTTCAGCCAGAACGCA
GTAACAAGGT-CAATATTCCCTGGATCTTT------------------------------
--------------------------------------GGCAACAATGCCGATGACATCG
AGAAGTATTACGA---------------TACCAGACGCTTCTATG---AGTGGATCCACC
CTATCTCTAAAACGCC-TATCCTCAAGGCGCGTCACCCTGAGTTTGAGCACTGGA---GT
CG---------AAGTGAACATGCCAAGC---------AGGGCGTAA---CTTGCAT-TAC
CTGTCATATGCCG-----------------------------------------------
------------------------------------------------------------
------------------------------------------------------------
------------------------------------------------------------
------------------------------------------------------------
------------------------------------------------------------
------------------------------------------------------------
------------------------------------------------------------
------------------------------------------------------------
------------------------------------------------------------
------------------------------------------------------------
------------------------------------------------------------
------------------------------------------------------------
------------------------------------------------------------
------------------------------------------------------------
------------------------------------------------------------
------------------------------------------------------------
------------------------------------------------------------
------------------------------------------------------------
------------------------------------------------------------
------------------------------------------------------------
------------------------------------------------------------
------------------------------------------------------------
------------------------------------------------------------
------------------------------------------------------------
------------------------------------------------------------
------------------------------------------------------------
------------------------------------------------------------
------------------------------------------------------------
------------------------------------------------------------
----------------------------------------------------------
>Shewanella_benthica_KT99
------------------------------------------------------------
------------------------------------------------------------
------------------------------------------------------------
------------------------------------------------------------
------------------------------------------------------------
------------------------------------------------------------
------------------------------------------------------------
---------------------------AGTTGCTGGACTTGTAAGACG------------
CCCGATGCACCACGTTTAATGAATGAGCTTGGTGTGCAGGGTT----------TTTCGGG
GAA---AAACTTCACCGACCTCGG--CAGTGAGATTAAGAGTGTGGTCTACTGCACCGAT
TGCCATGT---------------------AAAAGGCTCTGATAAACTGGCGTTGCCTAGG
CCTCACGCGCAAGATGCCATGAC---------------------------------TAAA
ATTCA-------------------TCTGCCATTCG-ATAAACAAGACATTAGCATGCAAG
GCGCTCAGGTGTGTGGTCAATGTCATGTG----AGCTA--TTACTTTCAGCCAGAGAATA
GTAACAAGGT-CAACATTCCCTGGATATTT------------------------------
--------------------------------------GGTAACGACGCCGACAAGATTG
AGAAGTACTACGA---------------TACCCGTCGCTTCTATG---AGTGGATCCATC
CTATCTCTAAGACCCC-AATCCTCAAGGCCCGCCACCCAGAATTTGAACATTGGA---GT
CG---------CAGTAAGCATGCTAAGC---------GTGGCGTCA---CCTGTAT-CAC
CTGTCATATGCCG-----------------------------------------------
------------------------------------------------------------
------------------------------------------------------------
------------------------------------------------------------
------------------------------------------------------------
------------------------------------------------------------
------------------------------------------------------------
------------------------------------------------------------
------------------------------------------------------------
------------------------------------------------------------
------------------------------------------------------------
------------------------------------------------------------
------------------------------------------------------------
------------------------------------------------------------
------------------------------------------------------------
------------------------------------------------------------
------------------------------------------------------------
------------------------------------------------------------
------------------------------------------------------------
------------------------------------------------------------
------------------------------------------------------------
------------------------------------------------------------
------------------------------------------------------------
------------------------------------------------------------
------------------------------------------------------------
------------------------------------------------------------
------------------------------------------------------------
------------------------------------------------------------
------------------------------------------------------------
------------------------------------------------------------
----------------------------------------------------------
>Shewanella_loihica_PV-4
------------------------------------------------------------
------------------------------------------------------------
------------------------------------------------------------
------------------------------------------------------------
------------------------------------------------------------
------------------------------------------------------------
------------------------------------------------------------
---------------------------AGCTGCTGGACCTGTAAGTCC------------
CCCGACGTGCCAAGGCTTATCGATGAGCTGGGGGTCGAAGGCT----------TCTCGGC
GAA---GAACTTCACCGATCTCGG--CACCGAGATGAACAGTGTGGTCTACTGCAGTGAC
TGTCATGA---------------------GCAGGGCAAGGCGGAGTTGAGCCTGCCGCGT
CCTCACGCCCGCGACGCCATGGC---------------------------------CAAG
GTCCA-------------------TCTGCCCTTCG-ACAAGCAGGATGAGGCGATGCAGG
GGGCGCAGGTGTGTGGCCAGTGCCATGTG----ACCTA--CTACTTTCAGCCGGAGCGCA
GCAACAAGGT-TAACATTCCCTGGATCTTC------------------------------
--------------------------------------GGCAGCAGCGCGGATCTTATTG
AAAAATATTACGA---------------CACTCGCCGCTTCTACG---AGTGGATCCATC
CCGTTTCTAAGACGCC-CATCCTCAAGGCGCGTCATCCTGAGTTTGAGCATTGGA---GC
CG---------CAGCGAACACGCCAAGG---------TGGGCGTCA---CCTGTGT-GAC
CTGCCACATGCCG-----------------------------------------------
------------------------------------------------------------
------------------------------------------------------------
------------------------------------------------------------
------------------------------------------------------------
------------------------------------------------------------
------------------------------------------------------------
------------------------------------------------------------
------------------------------------------------------------
------------------------------------------------------------
------------------------------------------------------------
------------------------------------------------------------
------------------------------------------------------------
------------------------------------------------------------
------------------------------------------------------------
------------------------------------------------------------
------------------------------------------------------------
------------------------------------------------------------
------------------------------------------------------------
------------------------------------------------------------
------------------------------------------------------------
------------------------------------------------------------
------------------------------------------------------------
------------------------------------------------------------
------------------------------------------------------------
------------------------------------------------------------
------------------------------------------------------------
------------------------------------------------------------
------------------------------------------------------------
------------------------------------------------------------
----------------------------------------------------------
>Shewanella_frigidimarina_NCIMB_400_2
------------------------------------------------------------
------------------------------------------------------------
------------------------------------------------------------
------------------------------------------------------------
------------------------------------------------------------
------------------------------------------------------------
------------------------------------------------------------
---------------------------AGTTGTTGGACCTGTAAAACA------------
CCCGATGCACCAAGATTGATTAAAGAAATGGGTATTCAAGGTT----------TTTCAGG
TGC---CAATTTTGTCGATTTAGG--CCGTGAAATCAAATCCGTTGTTTACTGTAGTGAT
TGTCATGT---------------------TGATGGCAGTGCTAAACTCGCATTACCACGC
CCTCATGCTCAAAATGCGATGGA---------------------------------GAAA
ATCAA-------------------ACTGCCTTTTG-ATAAGCAAGACCGCAGCATGCAAG
GCGCTCAGGTTTGTGGTCAATGTCATGTG----AGTTA--TTATTTCCAGCCTGAAAATA
ATAACAAAGT-TAATATTCCATGGATTTTT------------------------------
--------------------------------------GGTAGCACTGCTGATGAAATTG
AAAAGTATTACGA---------------CACTCGTCGCTTTTACG---AATGGATCCACC
CAATCTCTAAAACCCC-AATATTAAAAGCGCGTCATCCAGAGTTTGAGCATTGGA---GT
CG---------TTCGGCTCACGCTAAGC---------AAGGTGTGA---CGTGTAT-AAC
CTGTCATATGCCA-----------------------------------------------
------------------------------------------------------------
------------------------------------------------------------
------------------------------------------------------------
------------------------------------------------------------
------------------------------------------------------------
------------------------------------------------------------
------------------------------------------------------------
------------------------------------------------------------
------------------------------------------------------------
------------------------------------------------------------
------------------------------------------------------------
------------------------------------------------------------
------------------------------------------------------------
------------------------------------------------------------
------------------------------------------------------------
------------------------------------------------------------
------------------------------------------------------------
------------------------------------------------------------
------------------------------------------------------------
------------------------------------------------------------
------------------------------------------------------------
------------------------------------------------------------
------------------------------------------------------------
------------------------------------------------------------
------------------------------------------------------------
------------------------------------------------------------
------------------------------------------------------------
------------------------------------------------------------
------------------------------------------------------------
----------------------------------------------------------
>Shewanella_putrefaciens_200
------------------------------------------------------------
------------------------------------------------------------
------------------------------------------------------------
------------------------------------------------------------
------------------------------------------------------------
------------------------------------------------------------
------------------------------------------------------------
---------------------------AGTTGCTGGACCTGTAAAACA------------
CCTGATGCACCCAGATTGATAGAACAATTGGGATTTGAAGGGT----------ACTCAGC
CAA---AAACTTTACCGATTTGGG--CAAAGAGATCCAAAGTGTCGTCTATTGCAGCGAT
TGCCATGA---------------------GTCTGGTACACAGAAATTAGCCTTACCTCGC
CCACATGCTCAAGATGCAATGGC---------------------------------CAAA
GTTCA-------------------CTTGCCATTCG-ATAAACAAGATAAAAATATGCAAG
GCGCACAGGTGTGCGGTCAGTGTCATGTG----ACTTA--TTATTTCCGTCCAGAAAAAA
GTAATGTCGT-TAATATTCCTTGGATTTTT------------------------------
--------------------------------------GGTAGTACCGCTGATGATATTG
AAAAATATTACGA---------------CACTCGCCGCTTTTTTG---AATGGATCCACC
CCATTTCAAAAACGCC-CATACTCAAAGCACGTCATCCTGAGTTTGAGCACTGGA---GT
CG---------TAGTAAACACGCCGAAG---------TCGGTGTCA---CTTGCAT-TAC
TTGCCATATGCCA-----------------------------------------------
------------------------------------------------------------
------------------------------------------------------------
------------------------------------------------------------
------------------------------------------------------------
------------------------------------------------------------
------------------------------------------------------------
------------------------------------------------------------
------------------------------------------------------------
------------------------------------------------------------
------------------------------------------------------------
------------------------------------------------------------
------------------------------------------------------------
------------------------------------------------------------
------------------------------------------------------------
------------------------------------------------------------
------------------------------------------------------------
------------------------------------------------------------
------------------------------------------------------------
------------------------------------------------------------
------------------------------------------------------------
------------------------------------------------------------
------------------------------------------------------------
------------------------------------------------------------
------------------------------------------------------------
------------------------------------------------------------
------------------------------------------------------------
------------------------------------------------------------
------------------------------------------------------------
------------------------------------------------------------
----------------------------------------------------------
>Shewanella_sp._ANA-3_2
------------------------------------------------------------
------------------------------------------------------------
------------------------------------------------------------
------------------------------------------------------------
------------------------------------------------------------
------------------------------------------------------------
------------------------------------------------------------
---------------------------AGCTGCTGGACCTGTAAAAGC------------
CCAGACGCACCAAGGCTCATTGGCGAACTTGGCTTTGAAGGCT----------ATGCCGC
CAA---AAACTTTACCGACCTTGG--CGCCGAAATGAAAAGCGTGGTGTATTGCAGCGAT
TGCCACGA---------------------ATCGGGCAGCGCAAAACTCACGCTTCCCCGC
CCCCATGCCAAGGATGCAATGGC---------------------------------AAAA
ATCCA-------------------CCTTCCCTTCG-AGCAACAAAATGCCACTATGCAGA
GCGCTCAAGTTTGTGGACAATGCCACGTT----ACCTA--CTATTTCCGCCCCGAGAAAA
GTAACGTCGT-GAATATTCCATGGATCTTC------------------------------
--------------------------------------GGCAATACGGCCGATGAGATTG
AAAAATACTACGA---------------CACTCGCCGCTTCTATG---AATGGGTCCATC
CACTGTCGAAAGCCCC-GATGCTTAAAGCCCGCCACCCAGAATTTGAGCACTGGA---GT
CG---------CAGTAAACACGCTGAAG---------TGGGGGTCA---CCTGCGT-CAC
CTGCCATATGCCA-----------------------------------------------
------------------------------------------------------------
------------------------------------------------------------
------------------------------------------------------------
------------------------------------------------------------
------------------------------------------------------------
------------------------------------------------------------
------------------------------------------------------------
------------------------------------------------------------
------------------------------------------------------------
------------------------------------------------------------
------------------------------------------------------------
------------------------------------------------------------
------------------------------------------------------------
------------------------------------------------------------
------------------------------------------------------------
------------------------------------------------------------
------------------------------------------------------------
------------------------------------------------------------
------------------------------------------------------------
------------------------------------------------------------
------------------------------------------------------------
------------------------------------------------------------
------------------------------------------------------------
------------------------------------------------------------
------------------------------------------------------------
------------------------------------------------------------
------------------------------------------------------------
------------------------------------------------------------
------------------------------------------------------------
----------------------------------------------------------
>Ferrimonas_balearica_DSM_9799_4
------------------------------------------------------------
------------------------------------------------------------
------------------------------------------------------------
------------------------------------------------------------
------------------------------------------------------------
------------------------------------------------------------
------------------------------------------------------------
---------------------------AGCTGCTGGACCTGCAAAACC------------
CCAGATGCGCCCCGCCTGATGGCCGAGATGGGCGAGCAGGCGT----------TTGCCGC
CAG---CCAGTTCACCAGCCTGGG--CATGGAGATGAGCAACACCGTCGGCTGCGCCGAC
TGTCATAA---------------------ACCGGGCAGTGAAGCGCTGCAACTGGCCCGT
CCCCACGCCAGGCACGCCATGGA---------------------------------GAAG
ATCCA-------------------CCTGCCATTTG-ATCAGCAGGATGGGGCGATGCAGG
GGGCCCAAACCTGCGGCCAGTGCCATGTG----ACTTA--CTACTTCCAGCCGGAGGCCA
ATAACAAGGT-CAATATCCCCTGGATCTTC------------------------------
--------------------------------------GGCAGCACCGCCGACGAGATCG
AGCGCTACTACGA---------------CACCCGTCGTTTCTATG---AGTGGCTGCATC
CTATCTCCCGCACCCC-CATGCTCAAAGCGCGCCACCCCGACTTTGAAACCTGGA---GC
CG---------CAGCCCCCATGCAAAAG---------CCGGGGCGA---CCTGCAT-CGA
TTGCCATATGCCG-----------------------------------------------
------------------------------------------------------------
------------------------------------------------------------
------------------------------------------------------------
------------------------------------------------------------
------------------------------------------------------------
------------------------------------------------------------
------------------------------------------------------------
------------------------------------------------------------
------------------------------------------------------------
------------------------------------------------------------
------------------------------------------------------------
------------------------------------------------------------
------------------------------------------------------------
------------------------------------------------------------
------------------------------------------------------------
------------------------------------------------------------
------------------------------------------------------------
------------------------------------------------------------
------------------------------------------------------------
------------------------------------------------------------
------------------------------------------------------------
------------------------------------------------------------
------------------------------------------------------------
------------------------------------------------------------
------------------------------------------------------------
------------------------------------------------------------
------------------------------------------------------------
------------------------------------------------------------
------------------------------------------------------------
----------------------------------------------------------
>Sulfurospirillum_barnesii
------------------------------------------------------------
------------------------------------------------------------
------------------------------------------------------------
------------------------------------------------------------
------------------------------------------------------------
------------------------------------------------------------
------------------------------------------------------------
---------------------------GCATGTTGGTCATGTAAATCG------------
CCTGATGTGCCTCGTCTGATTGAAGAAGACGGTGAGTTGGAGT----------ATTTTAC
AGG---TAAGTGGGCAAAGTATGG--CTCTCAAGTGGTCAATTCCATTGGTTGTGCGAAC
TGCCATGA---------------------TGATAAAACAGCAGAGCTTAAAGCAACCGTA
CCACAACTCAATCGTGCCTTAGT---------------------------------TGCA
GCAGGACT----------------TAAACCTTTTG-AAGAATCAACCCATCAAGAAAAAC
GCTCTTTGGTCTGTGCGCAATGCCACGTA----GAGTA--TTATTTCAAAAAAACCGAAT
GGAAAGATGCCAAAGGTGTGGATAAAACAGCAATG---GTGGTAACGTATCCGTGGGCAA
ATGGCATTGGTAAAGAGGAA------------------AATTCAGGTACCGAGGGCATGA
TTAAGTATTACGA---------------TGAAATTGGTTTTTCTG---ATTGGACGCATA
ACATTTCAAAAACACC-CATGCTAAAGGCGCAACATCCTGATTATGAGTTTTGGA---AA
AC---------AGGTATTCAT---------------------------------------
------------------------------------------------------------
------------------------------------------------------------
------------------------------------------------------------
------------------------------------------------------------
------------------------------------------------------------
------------------------------------------------------------
------------------------------------------------------------
------------------------------------------------------------
------------------------------------------------------------
------------------------------------------------------------
------------------------------------------------------------
------------------------------------------------------------
------------------------------------------------------------
------------------------------------------------------------
------------------------------------------------------------
------------------------------------------------------------
------------------------------------------------------------
------------------------------------------------------------
------------------------------------------------------------
------------------------------------------------------------
------------------------------------------------------------
------------------------------------------------------------
------------------------------------------------------------
------------------------------------------------------------
------------------------------------------------------------
------------------------------------------------------------
------------------------------------------------------------
------------------------------------------------------------
------------------------------------------------------------
------------------------------------------------------------
----------------------------------------------------------
>Sulfurospirillum_deleyianum_DSM_6946
------------------------------------------------------------
------------------------------------------------------------
------------------------------------------------------------
------------------------------------------------------------
------------------------------------------------------------
------------------------------------------------------------
------------------------------------------------------------
---------------------------GCGTGTTGGACATGTAAATCT------------
CCTGATGTTCCTCGTTTGATTGAAGAAGATGGCGAGTTGGAGT----------ATTTTAC
AGG---TAAATGGGCAAAATATGG--TTCTCAAATCGTGAATGTTATCGGTTGTGCGAAC
TGCCATGA---------------------TGATAAAACAGCTGAACTTAAAGTGCGTGTT
CCTCATCTAAATCGTGGACTTCA---------------------------------AGCA
GCGGGTTT----------------AAAAACCTTTG-AAGAATCAACCCACCAAGATAAAC
GTACATTGGTGTGTGCACAGTGTCACGTT----GAGTA--TTATTTCAAAAAAACCGAGT
GGAAAGATGCCAAAGGTGCGGATAAAACAGCGATG---GTGGTTACACTTCCATGGGCAA
ATGGTGTCGGTAAAGATGGT------------------AATGCAGGCGTTGAGGGCATGA
TTAAGTACTACGA---------------TGAGATTAATTTCTCTG---ATTGGACACACA
ATATCTCTAAAACCCC-AATGTTAAAAGCGCAACACCCTGGTTTTGAGTTCTGGA---AA
TC---------TGGAATTCACGGTCAAA---------AAGGTGTTT---CATGTGC-CGA
TTGTCATATGCCT-----------------------------------------------
------------------------------------------------------------
------------------------------------------------------------
------------------------------------------------------------
------------------------------------------------------------
------------------------------------------------------------
------------------------------------------------------------
------------------------------------------------------------
------------------------------------------------------------
------------------------------------------------------------
------------------------------------------------------------
------------------------------------------------------------
------------------------------------------------------------
------------------------------------------------------------
------------------------------------------------------------
------------------------------------------------------------
------------------------------------------------------------
------------------------------------------------------------
------------------------------------------------------------
------------------------------------------------------------
------------------------------------------------------------
------------------------------------------------------------
------------------------------------------------------------
------------------------------------------------------------
------------------------------------------------------------
------------------------------------------------------------
------------------------------------------------------------
------------------------------------------------------------
------------------------------------------------------------
------------------------------------------------------------
----------------------------------------------------------
>Wolinella_succinogenes_DSM_1740
------------------------------------------------------------
------------------------------------------------------------
------------------------------------------------------------
------------------------------------------------------------
------------------------------------------------------------
------------------------------------------------------------
------------------------------------------------------------
---------------------------GCCTGCTGGACTTGCAAATCT------------
CCTGATGTTCCTAGAATCATTGAGCAAGATGGAGAGCTAGAAT----------ATTTCAC
GGG---CAAGTGGGCTAAATATGG--AGATGAGATTGTCAACACGATTGGCTGCTACAAC
TGTCACGA---------------------CGATAAGAGTGCTGAGCTCAAATCCAAAGTG
CCCTATCTTGATCGAGGCCTCAG---------------------------------TGCA
GCAGGCTT----------------TAAAACCTTTG-CCGAATCGACTCACCAAGAGAAGC
GATCCCTTGTATGCGCCCAGTGCCATGTG----GAGTA--TTACTTCAAAAAGACAGAGT
GGAAAGATGACAAAGGCGTAGATAAAACCGCAATG---GTCGTCACGCTTCCTTGGTCGA
AGGGAATCTCCACTGAG-------------------------CAGATG--GAGGCC----
-----TACTATGA---------------TGAGATCAACTTCGCCG---ACTGGACGCATG
GAATCTCTAAGACTCC-TATGCTCAAAGCCCAGCACCCTGATTGGGAGCTCTACA---AA
AC---------GGGAATCCATGGACAAA---------AAGGGGTCT---CTTGTGC-GGA
TTGCCATATGCCC-----------------------------------------------
------------------------------------------------------------
------------------------------------------------------------
------------------------------------------------------------
------------------------------------------------------------
------------------------------------------------------------
------------------------------------------------------------
------------------------------------------------------------
------------------------------------------------------------
------------------------------------------------------------
------------------------------------------------------------
------------------------------------------------------------
------------------------------------------------------------
------------------------------------------------------------
------------------------------------------------------------
------------------------------------------------------------
------------------------------------------------------------
------------------------------------------------------------
------------------------------------------------------------
------------------------------------------------------------
------------------------------------------------------------
------------------------------------------------------------
------------------------------------------------------------
------------------------------------------------------------
------------------------------------------------------------
------------------------------------------------------------
------------------------------------------------------------
------------------------------------------------------------
------------------------------------------------------------
------------------------------------------------------------
----------------------------------------------------------
>Desulfovibrio_salexigens_DSM_2638
------------------------------------------------------------
------------------------------------------------------------
------------------------------------------------------------
------------------------------------------------------------
------------------------------------------------------------
------------------------------------------------------------
------------------------------------------------------------
---------------------------GCATGCTGGTCCTGTAAATCT------------
TCTGATGTTCCGCGCATTATGGAAAGAGACGGTGAGCTTCAAT----------ACTTCAC
CGG---GAAATGGGCAAGAATGGG--TAGCGAGATCGTAAACCCCATCGGCTGCGCAGAC
TGTCACAA---------------------CAGCCAGACAAGCCAGCTCGAAATATCAAGA
CCTTATCTCAAACGCGGCCTCGA---------------------------------AGCG
AGCGGCAG-------------------AAAACTGG-AAGATCTCACTTTTCAGGATATGC
GCTCTCTGGCCTGCGCCCAGTGCCACTCT----GAGTA--TTACTTCAAAAAGACCCCTT
ACACCGACGAAGCAGGCAATAAGCAGGTTGCCGCT---GTAGTAACCTTCCCATGGGCTA
AAGGACTCGCTGCCGAG---------------------------AACATGGAAG------
---AATACTACAA---------------TGAATACGGCTTCAAGG---ATTGGACTCATG
GCATTAGTAAGACTCC-CATGCTTAAAGCCCAGCACCCCGGTTATGAAATATTCA---CT
AC---------CGGCATCCACTTCAAGC---------GCGGCCTTT---CCTGCGC-AGA
CTGCCACATGCCT-----------------------------------------------
------------------------------------------------------------
------------------------------------------------------------
------------------------------------------------------------
------------------------------------------------------------
------------------------------------------------------------
------------------------------------------------------------
------------------------------------------------------------
------------------------------------------------------------
------------------------------------------------------------
------------------------------------------------------------
------------------------------------------------------------
------------------------------------------------------------
------------------------------------------------------------
------------------------------------------------------------
------------------------------------------------------------
------------------------------------------------------------
------------------------------------------------------------
------------------------------------------------------------
------------------------------------------------------------
------------------------------------------------------------
------------------------------------------------------------
------------------------------------------------------------
------------------------------------------------------------
------------------------------------------------------------
------------------------------------------------------------
------------------------------------------------------------
------------------------------------------------------------
------------------------------------------------------------
------------------------------------------------------------
----------------------------------------------------------
>Desulfotalea_psychrophila_LSv54
------------------------------------------------------------
------------------------------------------------------------
------------------------------------------------------------
------------------------------------------------------------
------------------------------------------------------------
------------------------------------------------------------
------------------------------------------------------------
---------------------------GCCTGCTGGACCTGTAAATCC------------
CCCGATGTCCCCCGTCTGATGGACGAGGTGGGTGAAAATGAAT----------TCTTTAC
CGG---AAAATGGGCCAAATATGG--GAACCAAATCGTCAACCCCATTGGTTGCGCTGAC
TGTCACAA---------------------TAGCCAGACGGGTAACCTCGGCTTTAGTCGA
CCTCACCTGGGAAGAGCACTTGA---------------------------------GGCC
AGTGGAGT-------------------AAATCTTG-ACGAGATCACCTTCCAAGACATGC
GCACCCTGGTCTGTGCCCAATGTCACGTC----GAATA--TTATTTCCGGCCAACGGAAT
GGACAGACAAAACGGGTAAGACAAAAACTGCCAAG---GTGGTTACCCTGCCCTGGGCCA
AGGGACTCTCAGCTGAA---------------------------AACATGGAAG------
---AGTATTACGA---------------TGAATATAGTTTTAAGG---ACTGGACCCATA
AGATAAGCAAGGCCCC-CATGCTCAAGGCTCAGCATCCGGGTTACGAACTCTTCT---CC
AA---------GGGAATCCACGCCCAAA---------ATGGCGTCT---CCTGTGC-CGA
CTGCCATATGCCC-----------------------------------------------
------------------------------------------------------------
------------------------------------------------------------
------------------------------------------------------------
------------------------------------------------------------
------------------------------------------------------------
------------------------------------------------------------
------------------------------------------------------------
------------------------------------------------------------
------------------------------------------------------------
------------------------------------------------------------
------------------------------------------------------------
------------------------------------------------------------
------------------------------------------------------------
------------------------------------------------------------
------------------------------------------------------------
------------------------------------------------------------
------------------------------------------------------------
------------------------------------------------------------
------------------------------------------------------------
------------------------------------------------------------
------------------------------------------------------------
------------------------------------------------------------
------------------------------------------------------------
------------------------------------------------------------
------------------------------------------------------------
------------------------------------------------------------
------------------------------------------------------------
------------------------------------------------------------
------------------------------------------------------------
----------------------------------------------------------
>Desulfuromonas_acetoxidans_DSM_684_2
------------------------------------------------------------
------------------------------------------------------------
------------------------------------------------------------
------------------------------------------------------------
------------------------------------------------------------
------------------------------------------------------------
------------------------------------------------------------
---------------------------GCCTGTTGGACCTGTAAGTCA------------
CCGGATGTTCCGCGTCTGATCGAAGAGAAGGGTGAGCTTGACT----------TCTTTAC
GGG---CAAGTGGGCTCGTTGGGG--TAGTGAGATCGTAAACCCGATTGGCTGCGCAGAC
TGCCATGA---------------------CAATGAAACTATGAAACTCACCGTGACGCGT
GACTTTCTCAAGCGTGCGCTTGA---------------------------------TGCT
GAAGGGAG----------------TGAGCCGTTTG-CTGAGGCTAAGCATCAGGATATGC
GTACCCTGGTGTGTGTGCAGTGCCATTCC----GAGTA--TTACTTCAAGAAGACTCCGT
GGACAGACCCGGCAGGTGAAGAACATACTGCTGGT---GTTGTCACCTTCCCGTGGGATA
ACGGTCTTTCCGCCGAG---------------------------GACATTGAGC------
---AGTATTACGA---------------TGAGCGTGAGTTCGTCG---ACTGGACCCATA
AACTGAGTAAGACGCC-GATGCTCAAAGCACAGCACCCTGGATACGAAACCTTTA---AA
AC---------CGGGATTCATGGCAAGA---------ACAATCTGG---CCTGTGC-GGA
TTGCCATATGCCG-----------------------------------------------
------------------------------------------------------------
------------------------------------------------------------
------------------------------------------------------------
------------------------------------------------------------
------------------------------------------------------------
------------------------------------------------------------
------------------------------------------------------------
------------------------------------------------------------
------------------------------------------------------------
------------------------------------------------------------
------------------------------------------------------------
------------------------------------------------------------
------------------------------------------------------------
------------------------------------------------------------
------------------------------------------------------------
------------------------------------------------------------
------------------------------------------------------------
------------------------------------------------------------
------------------------------------------------------------
------------------------------------------------------------
------------------------------------------------------------
------------------------------------------------------------
------------------------------------------------------------
------------------------------------------------------------
------------------------------------------------------------
------------------------------------------------------------
------------------------------------------------------------
------------------------------------------------------------
------------------------------------------------------------
----------------------------------------------------------
>Desulfobulbus_propionicus_DSM_2032
------------------------------------------------------------
------------------------------------------------------------
------------------------------------------------------------
------------------------------------------------------------
------------------------------------------------------------
------------------------------------------------------------
------------------------------------------------------------
---------------------------GCCTGCTGGACTTGTAAATCC------------
CCCGATGTCCCCCGCCTGATCAAGCGTGACGGCGAGATGGAAT----------TTTTCAC
CGG---CAAATGGGCCAAGTACGG--CGACGAGGTGGTTAACCCCATTGGTTGCGGCGAC
TGCCATGA---------------------CAGCAAGACCATGAAGCTGACCCTGACCCGT
GAGCATCTCAAGCGTGGTCTCGA---------------------------------TGCC
GAGGGCAG----------------CCTGAAGGTGG-CGGACATTACCCATCAGGACATGC
GTTCTTTGGTCTGCGCCCAATGCCACGCC----GAATA--CTACTTCAAGAAGACCGAGT
GGGAGGATAAG---GGCGAAAAGAAGACCGCCGCC---GTGGTCACCTACCCGTGGGCCA
AGGGATTCTCGCCCGAG---------------------------CAGATCGAGC------
---AGTATTATGA---------------TGGCTACGGATTCACCG---ACTGGACCCATC
AGTTGAGCAAGGCGCC-GATGCTCAAGGCTCAACATCCCGACTACGAAACCTTTG---TC
AC---------CGGCGTGCATGCCCGCA---------ACGGTCTGG---CCTGCGC-CGA
CTGTCACATGCCC-----------------------------------------------
------------------------------------------------------------
------------------------------------------------------------
------------------------------------------------------------
------------------------------------------------------------
------------------------------------------------------------
------------------------------------------------------------
------------------------------------------------------------
------------------------------------------------------------
------------------------------------------------------------
------------------------------------------------------------
------------------------------------------------------------
------------------------------------------------------------
------------------------------------------------------------
------------------------------------------------------------
------------------------------------------------------------
------------------------------------------------------------
------------------------------------------------------------
------------------------------------------------------------
------------------------------------------------------------
------------------------------------------------------------
------------------------------------------------------------
------------------------------------------------------------
------------------------------------------------------------
------------------------------------------------------------
------------------------------------------------------------
------------------------------------------------------------
------------------------------------------------------------
------------------------------------------------------------
------------------------------------------------------------
----------------------------------------------------------
>Arcobacter_butzleri_JV22
------------------------------------------------------------
------------------------------------------------------------
------------------------------------------------------------
------------------------------------------------------------
------------------------------------------------------------
------------------------------------------------------------
------------------------------------------------------------
---------------------------GCCTGTTGGACATGTAAATCA------------
CCTGATGTTCCAAGAATTATGCATGAACAAGGAAACAATGAAT----------ATTTCAC
AGG---AAAATGGGCAAAATATGG--TGCTGATATAGTAAATCCTATAGGTTGTGTAGAT
TGTCACAA---------------------TCCAGAAACAATGGAACTTCAAGTTGGAAGA
AGTTATTTAAATGATGCTTTAAA---------------------------------AGCT
GAAGGTAAAAG-------------CCCTACTTTAG-CAACAGCAACGCAACAAGATATGA
GAACATTAGTTTGTGCACAATGTCACGTT----GAATA--CTATTTCAAAAAAACTCCTT
TAGAAAAT------------GGTAAAACAGCTATG---GCAGTAACTTTACCTTGGGCAA
ATGGAACTACAGTTGAA---------------------------GATATGGAAA------
---AATATTATGA---------------CACAATTGAATTTAGTG---ATTGGGTACATC
AAGTTTCTAAAACTCC-AATGATAAAAGCGCAACACCCAGAATATGAAACTTGGA---AA
AC---------AGGAGCTCATGGAAGAA---------ATAATGTTT---CTTGTGC-AGA
TTGTCACATGCCA-----------------------------------------------
------------------------------------------------------------
------------------------------------------------------------
------------------------------------------------------------
------------------------------------------------------------
------------------------------------------------------------
------------------------------------------------------------
------------------------------------------------------------
------------------------------------------------------------
------------------------------------------------------------
------------------------------------------------------------
------------------------------------------------------------
------------------------------------------------------------
------------------------------------------------------------
------------------------------------------------------------
------------------------------------------------------------
------------------------------------------------------------
------------------------------------------------------------
------------------------------------------------------------
------------------------------------------------------------
------------------------------------------------------------
------------------------------------------------------------
------------------------------------------------------------
------------------------------------------------------------
------------------------------------------------------------
------------------------------------------------------------
------------------------------------------------------------
------------------------------------------------------------
------------------------------------------------------------
------------------------------------------------------------
----------------------------------------------------------
>Parabacteroides_sp._D13
------------------------------------------------------------
------------------------------------------------------------
------------------------------------------------------------
------------------------------------------------------------
------------------------------------------------------------
------------------------------------------------------------
------------------------------------------------------------
---------------------------GCATGCTGGGCATGTAAAAGT------------
CCGGACATACCCCGCTTATTAACGACCACCAATGCCAAGACCT----------TATATAA
GAA---GAAATGGGCGGAGCTAGG--CAACGAGATCGTGAATCCAATCGGATGCGCAGAC
TGCCATGA---------------------GCCGCAGAGCATGGGATTGCGCGTGACCCGC
TCATTCTTGAAAAGTGCCTA----------------------------------TAAGCG
CAACGG------------------ATTACGTATAG-AGGACGCAACCGAGCAAGAGATGC
GATCTCTAGTATGCGCCCAATGCCACGCC----GAATA--TTATTTCCAAGGA-------
-------------------------GAAGATC---GTATA-CTAGCCTTACCTTGGGATC
AAGGTTATACAGTAGAA---------------------------AATATAGAAG------
---CCTATTACGA---------------TAGCATAAACTTCACCG---ATTTCACCCATA
AATTAAGCCGGGCACA-TTTGATAAAGGCGCAACATCCGGATTTCGAGTTATTCC---AG
AT---------GGGCATTCACGGGCAAA---------GAGGCGTTT---CCTGCAG-AGA
ATGCCATATGCCT-----------------------------------------------
------------------------------------------------------------
------------------------------------------------------------
------------------------------------------------------------
------------------------------------------------------------
------------------------------------------------------------
------------------------------------------------------------
------------------------------------------------------------
------------------------------------------------------------
------------------------------------------------------------
------------------------------------------------------------
------------------------------------------------------------
------------------------------------------------------------
------------------------------------------------------------
------------------------------------------------------------
------------------------------------------------------------
------------------------------------------------------------
------------------------------------------------------------
------------------------------------------------------------
------------------------------------------------------------
------------------------------------------------------------
------------------------------------------------------------
------------------------------------------------------------
------------------------------------------------------------
------------------------------------------------------------
------------------------------------------------------------
------------------------------------------------------------
------------------------------------------------------------
------------------------------------------------------------
------------------------------------------------------------
----------------------------------------------------------
>Campylobacter_rectus_RM3267_2
------------------------------------------------------------
------------------------------------------------------------
------------------------------------------------------------
------------------------------------------------------------
------------------------------------------------------------
------------------------------------------------------------
------------------------------------------------------------
---------------------------AAGTGCATCGTGTGTCACTCC------------
AGCGATACTATCCGCCTTATAGAGCGTGATGGGCGCAATGAAT----------TTTTCTC
TCG---CCCGCTTGCAGCTTATGG--ACACGAAGCGCAAAATCCTATCGGTTGCGTGGAC
TGCCACGA---------------------TCCAAAGACAACGGAGCTAAGCGTTAAGCGC
GATCATCTAAACAAAGCCTTGGT---------------------------------CTCG
GCGGGACT----------------ACCTGTTTTTG-AGAAGATGAGCCACCAACAAAAGC
GTACTTTTATCTGTGCTCAGTGCCATATG----CTCTCATTTACTTCGCGCTA--TGAGT
GGACGGATACTAATGGCGCCAAACATATCGCTAAA---GATATAGCCAACCCTTGGGGCA
ATGGCATAGGCGTGGAGGAG------------------ATCGAGGCGTTTTATGACGACG
GCGCAAATTTTCC---------------TGACGGTAAGCCTGCCGTGCATATAACAAATA
TGCTATCAAAAGCTCC-TACGATCATCGGCGATAATACCGATTTTGAGATATTTG---TA
AA---------AGGCACACATGCTAAAA---------ACGGCGTTT---CCTGTGC-GGA
TTGCCACTTGCCT-----------------------------------------------
------------------------------------------------------------
------------------------------------------------------------
------------------------------------------------------------
------------------------------------------------------------
------------------------------------------------------------
------------------------------------------------------------
------------------------------------------------------------
------------------------------------------------------------
------------------------------------------------------------
------------------------------------------------------------
------------------------------------------------------------
------------------------------------------------------------
------------------------------------------------------------
------------------------------------------------------------
------------------------------------------------------------
------------------------------------------------------------
------------------------------------------------------------
------------------------------------------------------------
------------------------------------------------------------
------------------------------------------------------------
------------------------------------------------------------
------------------------------------------------------------
------------------------------------------------------------
------------------------------------------------------------
------------------------------------------------------------
------------------------------------------------------------
------------------------------------------------------------
------------------------------------------------------------
------------------------------------------------------------
----------------------------------------------------------
>Prevotella_buccae_ATCC_33574
------------------------------------------------------------
------------------------------------------------------------
------------------------------------------------------------
------------------------------------------------------------
------------------------------------------------------------
------------------------------------------------------------
------------------------------------------------------------
---------------------------ACCTGCTGGACCTGTAAGGGA------------
CCGGACGTTCCCCGGTTGATGCGCGAGAAGGGCATCGGAGCCT----------TCTACGG
AGC---CAAATGGAGCCAATGGGG--TTCGGAAGTGATGAACACCGTGGGCTGCTCCGAC
TGCCACGA---------------------TGCCCGGACGATGGATCTCAAGCCCGCCCGT
CCGGCACTCTACGAGGCATG----------------------------------GCACCG
TGCCGG------------------CAAGGATGTCA-AGAAGGCCAGCCATCAGGAAATGC
GCTCGCTCGTTTGCGCTCAATGCCACACG----GAATA--TTACTTCGAGAAAGACAA--
-------------------------CAATC------AGTATCTCAAGTTCCCGCAAGACA
GAGGTCTCACATGCGAG---------------------------GACGCTGAAG------
---CCTATTACGA---------------CAGTCTCGGCTTCTACG---ACTACATTCACC
CGCTTTCCAAGGCCAA-GATTCTCAAGGCCCAGCATCCCGGTTACGAAATGTTCA---AA
CA---------GGGTATCCACGGACAGC---------GTGGGTTAA---GTTGCGC-CGA
CTGCCACATGCCT-----------------------------------------------
------------------------------------------------------------
------------------------------------------------------------
------------------------------------------------------------
------------------------------------------------------------
------------------------------------------------------------
------------------------------------------------------------
------------------------------------------------------------
------------------------------------------------------------
------------------------------------------------------------
------------------------------------------------------------
------------------------------------------------------------
------------------------------------------------------------
------------------------------------------------------------
------------------------------------------------------------
------------------------------------------------------------
------------------------------------------------------------
------------------------------------------------------------
------------------------------------------------------------
------------------------------------------------------------
------------------------------------------------------------
------------------------------------------------------------
------------------------------------------------------------
------------------------------------------------------------
------------------------------------------------------------
------------------------------------------------------------
------------------------------------------------------------
------------------------------------------------------------
------------------------------------------------------------
------------------------------------------------------------
----------------------------------------------------------
>Prevotella_sp._oral_taxon_299_str._F0039
------------------------------------------------------------
------------------------------------------------------------
------------------------------------------------------------
------------------------------------------------------------
------------------------------------------------------------
------------------------------------------------------------
------------------------------------------------------------
---------------------------ACTTGTTGGACTTGTAAGGGT------------
CCTGATGTGCCACGTTTAATGCGTGAAAAGGGTGTAGCAGCAT----------TCTATGG
AGC---TAAATGGAGCGAGTGGGG--AGATGAGAATATGAACACTGTTGGATGCTCTGAT
TGTCACGA---------------------TGCACGCACAATGGAATTGAAACCAGCTCGT
CCTGCCTTATATGAAGCATG----------------------------------GCAAAG
AGCAGG------------------TAAAGACGTTA-AAAAAGCAGGTCATCAAGAAATGA
GATCGCTTGTTTGTGCACAATGTCATACC----GAATA--TTACTTTGAAAAAGAGAA--
-------------------------CCATC------AGTATCTTAAGTTCCCACAAGATA
AGGGCTTAACATGCGAA---------------------------GATGCTGAAG------
---CATATTACGA---------------TAGTATTGGATTCTACG---ATTATATTCATC
CATTGTCAAAGGCTAA-GATTTTGAAGGCTCAACACCCAGGATATGATCTGTTTA---AA
CA---------AGGTATTCACGGACAAA---------GAGGTGTGA---GTTGTGC-AGA
CTGTCACATGCCT-----------------------------------------------
------------------------------------------------------------
------------------------------------------------------------
------------------------------------------------------------
------------------------------------------------------------
------------------------------------------------------------
------------------------------------------------------------
------------------------------------------------------------
------------------------------------------------------------
------------------------------------------------------------
------------------------------------------------------------
------------------------------------------------------------
------------------------------------------------------------
------------------------------------------------------------
------------------------------------------------------------
------------------------------------------------------------
------------------------------------------------------------
------------------------------------------------------------
------------------------------------------------------------
------------------------------------------------------------
------------------------------------------------------------
------------------------------------------------------------
------------------------------------------------------------
------------------------------------------------------------
------------------------------------------------------------
------------------------------------------------------------
------------------------------------------------------------
------------------------------------------------------------
------------------------------------------------------------
------------------------------------------------------------
----------------------------------------------------------
>Prevotella_oris_C735
------------------------------------------------------------
------------------------------------------------------------
------------------------------------------------------------
------------------------------------------------------------
------------------------------------------------------------
------------------------------------------------------------
------------------------------------------------------------
---------------------------ACATGCTGGACTTGCAAGGGG------------
CCTGACGTGCCACGGCTGATGCGTGAGAAAGGAACGAACGCAT----------TCTATGC
TGC---AAAATGGAGCGACTGGGG--AGGCGAAGTGATGAACACCGTGGGCTGCTCTGAC
TGCCATGA---------------------TGCCCGGACAATGGATCTCAAACCTGCACGT
CCGGCCCTCTATGAGGCTTG----------------------------------GGCACG
CGCAGG------------------AAAGGATGTCA-AGAAAGCCAGTCACCAGGAAATGA
GAAGCTTAGTCTGTGCACAATGTCACACC----GAGTA--TTACTTCGAAAAGGAGAA--
-------------------------CGGCA------ACTATCTGCACTTCCCACAAGAGA
AGGGACTTACCTGTGAA---------------------------GCAGCCGAAG------
---AATACTATGA---------------CAGTATCGGCTTCTATG---ACTATATTCACC
CTCTCTCTCATGCTAA-AATTCTGAAAGCACAGCACCCGGGTTACGAAATGTTCA---AG
CA---------GGGCATCCACGGTCAAC---------GCAATGTTT---CCTGTGC-TGA
TTGCCACATGCCT-----------------------------------------------
------------------------------------------------------------
------------------------------------------------------------
------------------------------------------------------------
------------------------------------------------------------
------------------------------------------------------------
------------------------------------------------------------
------------------------------------------------------------
------------------------------------------------------------
------------------------------------------------------------
------------------------------------------------------------
------------------------------------------------------------
------------------------------------------------------------
------------------------------------------------------------
------------------------------------------------------------
------------------------------------------------------------
------------------------------------------------------------
------------------------------------------------------------
------------------------------------------------------------
------------------------------------------------------------
------------------------------------------------------------
------------------------------------------------------------
------------------------------------------------------------
------------------------------------------------------------
------------------------------------------------------------
------------------------------------------------------------
------------------------------------------------------------
------------------------------------------------------------
------------------------------------------------------------
------------------------------------------------------------
----------------------------------------------------------
>Prevotella_salivae_DSM_15606
------------------------------------------------------------
------------------------------------------------------------
------------------------------------------------------------
------------------------------------------------------------
------------------------------------------------------------
------------------------------------------------------------
------------------------------------------------------------
---------------------------ACTTGTTGGACTTGTAAAGGT------------
CCTGATGTACCACGCCTCATGCGCGAGAAAGGAAAGAATGCTT----------TCTATGC
TGC---AAAATGGAGCGATTGGGG--AAACCAAGTCATGAACACTGTAGGATGTTCAGAT
TGTCACGA---------------------TGCACGTACAATGGATCTTAAACCAGCACGT
CCTGCTCTTTACGAAGCATG----------------------------------GGCACG
CGTAGG------------------TAAAGATGTTA-AGAAAGCCAGCCATCAAGAAATGA
GGAGTCTGGTTTGTGCACAATGCCATACA----GAATA--CTATTTTGAAAAAGACAA--
-------------------------TGGGA------ACTATCTTCACTTCCCACAAGAGA
AGGGACTTACATGCGAA---------------------------GCAGCTGAAG------
---AATACTATGA---------------CAGCATCGGCTTCTATG---ATTATGTTCACC
CCCTCTCTCGTGCCAA-GATTCTGAAAGCTCAACACCCAGGTTATGAGATGTTCA---AA
CA---------GGGTATACACGGACAAC---------GCGGTCTTT---CATGCGC-AGA
TTGTCACATGCCT-----------------------------------------------
------------------------------------------------------------
------------------------------------------------------------
------------------------------------------------------------
------------------------------------------------------------
------------------------------------------------------------
------------------------------------------------------------
------------------------------------------------------------
------------------------------------------------------------
------------------------------------------------------------
------------------------------------------------------------
------------------------------------------------------------
------------------------------------------------------------
------------------------------------------------------------
------------------------------------------------------------
------------------------------------------------------------
------------------------------------------------------------
------------------------------------------------------------
------------------------------------------------------------
------------------------------------------------------------
------------------------------------------------------------
------------------------------------------------------------
------------------------------------------------------------
------------------------------------------------------------
------------------------------------------------------------
------------------------------------------------------------
------------------------------------------------------------
------------------------------------------------------------
------------------------------------------------------------
------------------------------------------------------------
----------------------------------------------------------
>Prevotella_disiens_FB035-09AN
------------------------------------------------------------
------------------------------------------------------------
------------------------------------------------------------
------------------------------------------------------------
------------------------------------------------------------
------------------------------------------------------------
------------------------------------------------------------
---------------------------ACTTGCTGGACTTGTAAAGGT------------
CCTGATGTTCCTCGCTTGATGCGTGAGAAAGGCAAGAATGCTT----------TCTATGC
TGC---TAAGTGGAGCCAGTGGGG--TAACGAAGTTATGAATTCAGTAGGTTGCTCGGAC
TGTCACGA---------------------TGCTCGCAATATGGATTTGAGACCTGCTCGT
CCTGCTCTTTATGAGGCTTG----------------------------------GCAACG
TGCTGG------------------TAAGGACGTGA-AGAAGGCAAGCCACCAGGAAATGC
GTTCATTGGTTTGTGCACAGTGCCACACT----GAGTA--TTATTTCGAAAAGGACAA--
-------------------------CGGTA------ACTATCTCAAGTTCCCACAGGATA
AGGGACTCACTTGTGAA---------------------------GCTGCTGAGG------
---AATATTATGA---------------CTCTATTGGATTCTACG---ATTATATACACC
CACTATCTAAAGCTAA-GATTCTGAAAGCTCAGCACCCAGGTTACGAGCTTTTCA---AG
CA---------GGGTATTCACGCTCAAC---------GTGGATTGA---GTTGTGC-CGA
TTGCCATATGCCT-----------------------------------------------
------------------------------------------------------------
------------------------------------------------------------
------------------------------------------------------------
------------------------------------------------------------
------------------------------------------------------------
------------------------------------------------------------
------------------------------------------------------------
------------------------------------------------------------
------------------------------------------------------------
------------------------------------------------------------
------------------------------------------------------------
------------------------------------------------------------
------------------------------------------------------------
------------------------------------------------------------
------------------------------------------------------------
------------------------------------------------------------
------------------------------------------------------------
------------------------------------------------------------
------------------------------------------------------------
------------------------------------------------------------
------------------------------------------------------------
------------------------------------------------------------
------------------------------------------------------------
------------------------------------------------------------
------------------------------------------------------------
------------------------------------------------------------
------------------------------------------------------------
------------------------------------------------------------
------------------------------------------------------------
----------------------------------------------------------
>Prevotella_denticola_F0289
------------------------------------------------------------
------------------------------------------------------------
------------------------------------------------------------
------------------------------------------------------------
------------------------------------------------------------
------------------------------------------------------------
------------------------------------------------------------
---------------------------ACCTGCTGGACCTGCAAGGGA------------
CCGGACGTTCCACGCCTGATGCGTGAGAAAGGAACGGATAAAT----------TCTATGC
TGC---CAAGTGGAGCGACTGGGG--ACCAGAGGTCATGAACACCATCGGTTGCTCTGAC
TGCCATGA---------------------TGCACGGACAATGGACCTTCGTCCCGCTCGT
CCTGCACTCTATGAGGCGTG----------------------------------GGCTCG
CGTCGG------------------CAAAGACGTGA-AGAAAGCCACCCATCAGGAGATGC
GTAGCCTGGTCTGCGCACAGTGCCACACG----GAATA--CTACTTTGAAAAGGAAAA--
-------------------------TGGCA------ATTATCTCCATTTCCCTCAGGAAA
AGGGTATGACGTGTGAG---------------------------GCAGCAGAAG------
---AATATTACGA---------------CAGTATCGGCTTCTACG---ATTACATCAATC
CGCTCTCCAAGGCGAA-AATCCTCAAGGCTCAGCACCCGGGCTATGAACTCTATC---TG
CA---------AGGCATCCACGGACAGC---------GCGGTGTCT---CCTGTGC-CGA
CTGCCATATGCCT-----------------------------------------------
------------------------------------------------------------
------------------------------------------------------------
------------------------------------------------------------
------------------------------------------------------------
------------------------------------------------------------
------------------------------------------------------------
------------------------------------------------------------
------------------------------------------------------------
------------------------------------------------------------
------------------------------------------------------------
------------------------------------------------------------
------------------------------------------------------------
------------------------------------------------------------
------------------------------------------------------------
------------------------------------------------------------
------------------------------------------------------------
------------------------------------------------------------
------------------------------------------------------------
------------------------------------------------------------
------------------------------------------------------------
------------------------------------------------------------
------------------------------------------------------------
------------------------------------------------------------
------------------------------------------------------------
------------------------------------------------------------
------------------------------------------------------------
------------------------------------------------------------
------------------------------------------------------------
------------------------------------------------------------
----------------------------------------------------------
>Prevotella_multiformis_DSM_16608
------------------------------------------------------------
------------------------------------------------------------
------------------------------------------------------------
------------------------------------------------------------
------------------------------------------------------------
------------------------------------------------------------
------------------------------------------------------------
---------------------------ACATGCTGGACCTGTAAGGGT------------
CCGGATATTCCACGCCTTATGCGTGAAAAAGGTACTGACAAGT----------TCTATGC
TGC---CAAGTGGAGCGACTGGGG--ACCAGAGGCCATGAACACCATCGGTTGCTCTGAC
TGCCACGA---------------------TGCACGGACGATGGATCTCCGTCCCGCTCGT
CCTGCACTCTATGAGGCGTG----------------------------------GGCACG
CGTCGG------------------CAAAGACGTGA-AGAAAGCCACGCACCAGGAGATGC
GTAGCCTGGTCTGCGCACAGTGCCACACA----GAATA--CTATTTCGAAAAGGAAAA--
-------------------------CGGAA------ACTATCTCCACTTCCCGCAGGAAA
AGGGTCTGACATGTGAG---------------------------GCGGCAGAAG------
---AATACTACGA---------------CAGTATCGGCTTCTACG---ATTACATCAATC
CGCTTTCTAAGGCGAA-GATCCTCAAGGCCCAGCACCCGGGTTATGAACTTTACA---TG
CA---------GGGAATCCACGGACAGC---------GGGGCGTCT---CCTGTGC-TGA
CTGCCACATGCCG-----------------------------------------------
------------------------------------------------------------
------------------------------------------------------------
------------------------------------------------------------
------------------------------------------------------------
------------------------------------------------------------
------------------------------------------------------------
------------------------------------------------------------
------------------------------------------------------------
------------------------------------------------------------
------------------------------------------------------------
------------------------------------------------------------
------------------------------------------------------------
------------------------------------------------------------
------------------------------------------------------------
------------------------------------------------------------
------------------------------------------------------------
------------------------------------------------------------
------------------------------------------------------------
------------------------------------------------------------
------------------------------------------------------------
------------------------------------------------------------
------------------------------------------------------------
------------------------------------------------------------
------------------------------------------------------------
------------------------------------------------------------
------------------------------------------------------------
------------------------------------------------------------
------------------------------------------------------------
------------------------------------------------------------
----------------------------------------------------------
>Prevotella_melaninogenica_ATCC_25845
------------------------------------------------------------
------------------------------------------------------------
------------------------------------------------------------
------------------------------------------------------------
------------------------------------------------------------
------------------------------------------------------------
------------------------------------------------------------
---------------------------ACCTGTTGGACCTGCAAGGGT------------
CCTGATGTTCCACGTCTAATGCGTGAGAAAGGAACTGATAAAT----------TCTATGC
TGC---CAAGTGGAGCGACTGGGG--ACCAGAGGTCATGAACACCGTCGGTTGCTCTGAC
TGCCATGA---------------------TGCAAGGACGATGGAACTTCGTCCCGCTCGT
CCTGCTCTCTATGAGGCATG----------------------------------GGCTCG
TGTCGG------------------TAAAGACGTGA-GAAAAGCCAGCCATCAGGAGATGC
GTAGCCTGGTCTGCGCACAGTGCCACACG----GAATA--TTACTTCGAGAAAGAGAA--
-------------------------TGGTA------ACTATCTACATTTCCCTCAAGAAA
AGGGTATGACGTGTGAG---------------------------GCAGCAGAGG------
---AATACTACGA---------------TAGTATTGGCTTCTATG---ATTACATTAATC
CACTATCAAAGGCGAA-GATTTTAAAGGCACAGCACCCTGGTTATGAATTGTATT---TA
CA---------GGGAATCCATGGACAGC---------GTGGTGTTT---CATGTGC-TGA
TTGTCATATGCCT-----------------------------------------------
------------------------------------------------------------
------------------------------------------------------------
------------------------------------------------------------
------------------------------------------------------------
------------------------------------------------------------
------------------------------------------------------------
------------------------------------------------------------
------------------------------------------------------------
------------------------------------------------------------
------------------------------------------------------------
------------------------------------------------------------
------------------------------------------------------------
------------------------------------------------------------
------------------------------------------------------------
------------------------------------------------------------
------------------------------------------------------------
------------------------------------------------------------
------------------------------------------------------------
------------------------------------------------------------
------------------------------------------------------------
------------------------------------------------------------
------------------------------------------------------------
------------------------------------------------------------
------------------------------------------------------------
------------------------------------------------------------
------------------------------------------------------------
------------------------------------------------------------
------------------------------------------------------------
------------------------------------------------------------
----------------------------------------------------------
>Prevotella_veroralis_F0319
------------------------------------------------------------
------------------------------------------------------------
------------------------------------------------------------
------------------------------------------------------------
------------------------------------------------------------
------------------------------------------------------------
------------------------------------------------------------
---------------------------ACGTGCTGGACATGCAAAGGT------------
CCTGATGTGCCAAGGTTGATGAGAGAGAAGGGAACAGACAAAT----------TCTATGC
TGC---CAAGTGGAGCAATTGGGG--ACCAGAGGTCATGAACACCGTCGGTTGCTCTGAC
TGCCATGA---------------------TGCACGGACGATGGAGCTTCGTCCCGCTCGT
CCTGCACTCTATGAGGCATG----------------------------------GGCTCG
CGTAGG------------------TAAAGACGTGA-AAAAAGCCACACATCAAGAGATGC
GTAGCCTGGTCTGCGCACAGTGCCACACG----GAGTA--TTACTTCGAAAAGGACAA--
-------------------------TGGTA------ACTATCTACACTTCCCTCAGGAGA
AGGGTATGACGTGTGAG---------------------------GCAGCAGAAG------
---AATATTACGA---------------TAGTATAGGCTTCTATG---ACTATATCAATC
CACTCTCAAAGGCTAA-GATCTTGAAGGCACAGCACCCTGGTTATGAACTTTACT---TA
CA---------GGGTATTCATGGACAGA---------GGGGCGTTT---CTTGTGC-CGA
TTGTCACATGCCT-----------------------------------------------
------------------------------------------------------------
------------------------------------------------------------
------------------------------------------------------------
------------------------------------------------------------
------------------------------------------------------------
------------------------------------------------------------
------------------------------------------------------------
------------------------------------------------------------
------------------------------------------------------------
------------------------------------------------------------
------------------------------------------------------------
------------------------------------------------------------
------------------------------------------------------------
------------------------------------------------------------
------------------------------------------------------------
------------------------------------------------------------
------------------------------------------------------------
------------------------------------------------------------
------------------------------------------------------------
------------------------------------------------------------
------------------------------------------------------------
------------------------------------------------------------
------------------------------------------------------------
------------------------------------------------------------
------------------------------------------------------------
------------------------------------------------------------
------------------------------------------------------------
------------------------------------------------------------
------------------------------------------------------------
----------------------------------------------------------
>Prevotella_tannerae_ATCC_51259
------------------------------------------------------------
------------------------------------------------------------
------------------------------------------------------------
------------------------------------------------------------
------------------------------------------------------------
------------------------------------------------------------
------------------------------------------------------------
---------------------------ACGTGCTGGACTTGCAAAGGC------------
CCGGATGTGCCTCGCTTGATGCGCGAGCAGGGCACTGACAAAT----------TCTATGC
AGC---GAAATGGAGCGATTGGGG--TGATCAGGTAATGAACACCGTGGGCTGCTCCGAC
TGCCACGA---------------------TGCTCGCACGATGGAGCTCCGTCCGGCGCGC
CCCGCACTTTATGAGGCTTG----------------------------------GGCTCG
CGTAGG------------------CAAAGATGTTC-GCAAGGCGAGTCATAATGAAATGC
GTAGTTTGGTGTGCGCACAGTGTCATACG----GAGTA--CTACTTCGAAAAAGAGAA--
-------------------------TGGCA------ACTATTTGCACTTCCCGCAGGAGA
GAGGATTACTCTGTGAA---------------------------GATGCAGAAG------
---CTCACTACGA---------------TAGCATTGGTTTCTACG---ATTACATCAACC
CGTTGTCAAAAGCTAA-GATCCTGAAAGCACAGCACCCGGGCTACGAACTCTTTA---TG
CA---------AGGTATCCACGGCCAGC---------GCGGCGTCT---CTTGTGC-CGA
CTGCCATATGCCT-----------------------------------------------
------------------------------------------------------------
------------------------------------------------------------
------------------------------------------------------------
------------------------------------------------------------
------------------------------------------------------------
------------------------------------------------------------
------------------------------------------------------------
------------------------------------------------------------
------------------------------------------------------------
------------------------------------------------------------
------------------------------------------------------------
------------------------------------------------------------
------------------------------------------------------------
------------------------------------------------------------
------------------------------------------------------------
------------------------------------------------------------
------------------------------------------------------------
------------------------------------------------------------
------------------------------------------------------------
------------------------------------------------------------
------------------------------------------------------------
------------------------------------------------------------
------------------------------------------------------------
------------------------------------------------------------
------------------------------------------------------------
------------------------------------------------------------
------------------------------------------------------------
------------------------------------------------------------
------------------------------------------------------------
----------------------------------------------------------
>Prevotella_oralis_ATCC_33269
------------------------------------------------------------
------------------------------------------------------------
------------------------------------------------------------
------------------------------------------------------------
------------------------------------------------------------
------------------------------------------------------------
------------------------------------------------------------
---------------------------ACTTGCTGGACTTGTAAGGGC------------
CCCGACGTGCCGCGTCTGATGCGTGAAAAGGGCATAAACCGGT----------TCTATGC
GGC---TAAATGGAGCGAGTGGGG--AGACCAAGTAATGAATACTGTAGGCTGTTCAGAC
TGCCATGA---------------------TGCCCGCACTATGGACCTGCGTCCGGCACGC
CCGGCGCTATATGAAGCGTG----------------------------------GGCACG
TGTAGG------------------GAAAGACGTCA-GAAAAGCTACTCATCAAGAGATGC
GGAGCTTGGTTTGTGCACAGTGTCATACG----GAGTA--TTATTTCGAAAAAGATAA--
-------------------------CGGGC------AATATCTTCATTTCCCGCAAGAAA
AGGGGCTCACCTGTGAG---------------------------GATGCCGAGG------
---CTTATTATGA---------------CAGTATCGGGTTCTATG---ATTATGTTCATC
CGCTGTCGAAAGCTAA-GATTTTGAAGGCTCAACACCCCGGGTATGAGGTATTCA---TG
CA---------GGGTATTCACGGTCAGC---------GCAATGTGT---CTTGTGC-AGA
TTGCCACATGCCT-----------------------------------------------
------------------------------------------------------------
------------------------------------------------------------
------------------------------------------------------------
------------------------------------------------------------
------------------------------------------------------------
------------------------------------------------------------
------------------------------------------------------------
------------------------------------------------------------
------------------------------------------------------------
------------------------------------------------------------
------------------------------------------------------------
------------------------------------------------------------
------------------------------------------------------------
------------------------------------------------------------
------------------------------------------------------------
------------------------------------------------------------
------------------------------------------------------------
------------------------------------------------------------
------------------------------------------------------------
------------------------------------------------------------
------------------------------------------------------------
------------------------------------------------------------
------------------------------------------------------------
------------------------------------------------------------
------------------------------------------------------------
------------------------------------------------------------
------------------------------------------------------------
------------------------------------------------------------
------------------------------------------------------------
----------------------------------------------------------
>Prevotella_buccalis_ATCC_35310
------------------------------------------------------------
------------------------------------------------------------
------------------------------------------------------------
------------------------------------------------------------
------------------------------------------------------------
------------------------------------------------------------
------------------------------------------------------------
---------------------------ACGTGCTGGACATGCAAAGGA------------
CCCGACGTGCCAAGGATGATGCGGGAAATGGGCACTGCCAACT----------TCTACAA
GGC---AACCTGGAGCGAGCTGGG--CAACCAGATGATGAACAGCATAGGCTGCTCCGAC
TGCCATGA---------------------CGCTCGCACCATGGACCTCAAGCCTGCCCGA
CCCGCCCTGTACGAGGCATG----------------------------------GAGCCG
CAGAGG------------------GGAAGACGTCA-AGAAGGCAACACACCAGGAAATGC
GGTCGCTGGTCTGCGCACAATGCCATACC----GAATA--CTATTTC---GACAAGCA--
-------------------------AACCA------ATTACCTGTCGTTCCCACAAGACA
GCGGTCTTACGGTAGAG---------------------------GCTGCCGAGG------
---CCTACTACGA---------------CAAGACGGGCTTTTACG---ACTATATCCATC
CGCTGAGCAAGACACC-CATCTTGAAGGCCCAACATCCCGGGTACGAAATTTTCA---AG
CA---------AGGCATCCATGCACAAC---------GAGGGGTCT---CGTGCGC-CGA
CTGCCACATGCCC-----------------------------------------------
------------------------------------------------------------
------------------------------------------------------------
------------------------------------------------------------
------------------------------------------------------------
------------------------------------------------------------
------------------------------------------------------------
------------------------------------------------------------
------------------------------------------------------------
------------------------------------------------------------
------------------------------------------------------------
------------------------------------------------------------
------------------------------------------------------------
------------------------------------------------------------
------------------------------------------------------------
------------------------------------------------------------
------------------------------------------------------------
------------------------------------------------------------
------------------------------------------------------------
------------------------------------------------------------
------------------------------------------------------------
------------------------------------------------------------
------------------------------------------------------------
------------------------------------------------------------
------------------------------------------------------------
------------------------------------------------------------
------------------------------------------------------------
------------------------------------------------------------
------------------------------------------------------------
------------------------------------------------------------
----------------------------------------------------------
>Prevotella_marshii_DSM_16973
------------------------------------------------------------
------------------------------------------------------------
------------------------------------------------------------
------------------------------------------------------------
------------------------------------------------------------
------------------------------------------------------------
------------------------------------------------------------
---------------------------ACATGCTGGACTTGCAAAGGT------------
CCCGATGTGCCGAGACTGATGAAAGAGAAGGGTGTAGCAAACT----------TCTACAA
AGC---AAAATGGAGCCAATGGGG--ACCTGAAGTCATGAATACCATCGGTTGCTCGGAC
TGCCATGA---------------------TGCCCGCACAATGGACCTACGGCCGGCACGT
CCCGCACTGTATGAAGCATG----------------------------------GAAACG
CAGGGG------------------ATTGGATGTCA-GCAAGGCCTCTCATCAGGAAATGC
GCTCACTTGTCTGCGCACAATGCCACACG----GAATA--TTACTTC---AAAGGCGA--
-------------------------TGGGA------AATATCTCACTTTCCCACAAGACA
GTGGATTAACGGTTGAG---------------------------AATATCGAGG------
---CATATTACGA---------------CAAGACAGGCTATTATG---ACTATATTCACC
AACTGAGCAAGGCACC-CATTCTGAAAGCACAACACCCGGGTTATGAACTTTCAA---AG
AT---------GGGTATTCATGGTCAAA---------GGGGCGTTT---CCTGTGC-CGA
TTGTCACATGCCT-----------------------------------------------
------------------------------------------------------------
------------------------------------------------------------
------------------------------------------------------------
------------------------------------------------------------
------------------------------------------------------------
------------------------------------------------------------
------------------------------------------------------------
------------------------------------------------------------
------------------------------------------------------------
------------------------------------------------------------
------------------------------------------------------------
------------------------------------------------------------
------------------------------------------------------------
------------------------------------------------------------
------------------------------------------------------------
------------------------------------------------------------
------------------------------------------------------------
------------------------------------------------------------
------------------------------------------------------------
------------------------------------------------------------
------------------------------------------------------------
------------------------------------------------------------
------------------------------------------------------------
------------------------------------------------------------
------------------------------------------------------------
------------------------------------------------------------
------------------------------------------------------------
------------------------------------------------------------
------------------------------------------------------------
----------------------------------------------------------
>Prevotella_sp._oral_taxon_317_str._F0108
------------------------------------------------------------
------------------------------------------------------------
------------------------------------------------------------
------------------------------------------------------------
------------------------------------------------------------
------------------------------------------------------------
------------------------------------------------------------
---------------------------ACATGCTGGACTTGCAAAGGT------------
CCTGATGTGCCTAGGCTCATGAAAGAACATGGCGTTGCCAACT----------TCTACAA
GGC---CCCGTGGTCGAAATGGGG--AGACCAGGTAATGAACAACGTGGGTTGTTCTGAT
TGCCACGA---------------------CTCCAAAACGATGGACCTCAAACCCGCACGG
CCCGCACTGTACGAGGCCTG----------------------------------GCAACG
CGTTGG------------------CAAAGACGTTA-ACAAGGCCACCCATCAAGAAATGC
GCTCGCTGGTTTGTGCCCAATGCCACACA----GAATA--CTATTTC---AAGGGCGA--
-------------------------CGGGA------AATACCTCACCTTCCCACAAGATA
GCGGCATGACGGTAGAG---------------------------GCGATGGAGA------
---AGTATTACGA---------------CGCAATGAACTATAAAG---ACTACACGCACG
CACTGAGCCGCGCACC-CATACTCAAAGCGCAACACCCCGGATACGAAATCCATC---AG
AT---------GGGCATTCACGGCCAAC---------GTGGTGTGT---CGTGTGC-AGA
TTGCCACATGCCA-----------------------------------------------
------------------------------------------------------------
------------------------------------------------------------
------------------------------------------------------------
------------------------------------------------------------
------------------------------------------------------------
------------------------------------------------------------
------------------------------------------------------------
------------------------------------------------------------
------------------------------------------------------------
------------------------------------------------------------
------------------------------------------------------------
------------------------------------------------------------
------------------------------------------------------------
------------------------------------------------------------
------------------------------------------------------------
------------------------------------------------------------
------------------------------------------------------------
------------------------------------------------------------
------------------------------------------------------------
------------------------------------------------------------
------------------------------------------------------------
------------------------------------------------------------
------------------------------------------------------------
------------------------------------------------------------
------------------------------------------------------------
------------------------------------------------------------
------------------------------------------------------------
------------------------------------------------------------
------------------------------------------------------------
----------------------------------------------------------
>Prevotella_sp._oral_taxon_472_str._F0295
------------------------------------------------------------
------------------------------------------------------------
------------------------------------------------------------
------------------------------------------------------------
------------------------------------------------------------
------------------------------------------------------------
------------------------------------------------------------
---------------------------ACATGCTGGACTTGCAAAGGT------------
CCTGATGTGCCTAGGCTCATGAAAGAACATGGCGTTGCCAACT----------TCTACAA
GGC---TCCATGGTCGAAATGGGG--AGACCAGATGATGAATAGCGTGGGTTGTTCAGAC
TGTCACGA---------------------CTCCAAAACAATGGACCTCAAGCCCGCTCGT
CCTGCACTGTACGAGGCCTG----------------------------------GCAACG
CGTAGG------------------TAAAGACGTTA-ACAAGGCAACTCATCAAGAAATGC
GCTCGTTGGTTTGTGCCCAATGCCACACT----GAATA--CTATTTC---AAGGGCGA--
-------------------------CGAAA------AATACCTCACTTTCCCACAAGATA
GCGGTATCACAGTAGAG---------------------------GCCATGGAGA------
---AATATTACGA---------------TGCAATGAATTATAAAG---ACTATACCCATG
CACTGAGCCGAGCACC-CATCCTCAAAGCACAACACCCCGGATACGAAATTCATC---AG
AT---------GGGTATTCATGGTCAAC---------GCGGCGTTT---CGTGTGC-CGA
TTGCCACATGCCC-----------------------------------------------
------------------------------------------------------------
------------------------------------------------------------
------------------------------------------------------------
------------------------------------------------------------
------------------------------------------------------------
------------------------------------------------------------
------------------------------------------------------------
------------------------------------------------------------
------------------------------------------------------------
------------------------------------------------------------
------------------------------------------------------------
------------------------------------------------------------
------------------------------------------------------------
------------------------------------------------------------
------------------------------------------------------------
------------------------------------------------------------
------------------------------------------------------------
------------------------------------------------------------
------------------------------------------------------------
------------------------------------------------------------
------------------------------------------------------------
[truncated: 456,571 more chars]
