# Supplementary material for: Sequence alignments and validation of PCR primers used to detect phylogenetically diverse nrfA genes associated with dissimilatory nitrate reduction to ammonium (DNRA)
Source: Data Brief. 2019 Jun 7;25:104016. doi: 10.1016/j.dib.2019.104016 (PMC6596902; doi:10.1016/j.dib.2019.104016)
Supplement: Multimedia component 4 [file mmc4.zip › dib_104016_NrfA-protein-alignment_mmc4.fasta]

>Vibrio_brasiliensis_LMG_20546_translation
-------------------------------------------VNKLHWIPKSAAALAIV
ASSLLSVT-------------S-FAASDDKGLIDPR------------------------
--------------NDAYQQQHPDQYESWKATSESE------------------------
--------HIEDALAEDPNMVILWAGY-GFAKDYNKARGHFYALDDVRQTLRTGAPQDEN
SGP-----MPMACWSCKSPDVGRVIDERGEDGYFE-------------------------
------GKWARLGDQ-----------------------------------IANPIGCADC
HDTRSEEFKNGEPALALAKPYVERAFQAID---------------------------KPF
EKQSRLDQQASVCGQCHVEYYFTGPNK---------------------------------
------------SVKFPWDK-----------------------GTTVDDMEEYYDALGFK
--------------DWTHKVSKAPMLKAQHPGYETWRDG----------IHGKNKVACVD
CHMPK---VTKEDGTVYTDHKVGN--PFDR---FEDTCANCHTQSKEQLRDIVSTRK---
----AQVLNMKLTAEKQIVAAHFEAGAAWDAG----------------------------
----------------------ATEAEMKDILQDIRHAQWRWDYAIASHGVHMHAPEVAL
EVLGTAVDRAADARTKIVRLLAKKGITEPVELPDISTKAAAQKALGMDMDKMNADKQNFL
KTVVPDWDKAAQERE-SEY------------------------
>Vibrio_orientalis_CIP_102891_translation
-------------------------------------------VNKLHWIPKSAAALAIV
ASSLMSVT-------------S-FAASEEKGLIDPR------------------------
--------------NDAYEQQHPDQYHSWKATSESE------------------------
--------HIEDALAEDPNMVILWAGY-GFAKDYNKARGHFYAVDDVRQTLRTGAPQDET
SGP-----MPMACWSCKSPDVGRIIDERGEDGYFE-------------------------
------GKWARLGEQ-----------------------------------IVNPIGCADC
HDTRSKEFENGEPALALAKPYVERAFEAID---------------------------KPF
EQQSRLDQQASVCGQCHVEYYFVKSAKN--------------------------------
------------AVKFPWDR-----------------------GTTVDDMEEYYDALGFK
--------------DWTHKVSKAPMLKAQHPGYETWRDG----------IHGKNKVACVD
CHMPK---VTKEDGTVYTDHKVGN--PFDR---FEDTCANCHTQSKEQMREIVSTRK---
----AQVLNMKLTAEKQIVAAHFEAGAAWDAG----------------------------
----------------------ATETEMKDILQDIRHAQWRWDYAIASHGVHMHAPEVAL
EVLGTAVDRAADARTKIVRLLAKKGITDPVELPDISTKAAAQEALGMDMDKMNADKQNFL
KTVVPDWNEAAEKRE-AEY------------------------
>Vibrio_coralliilyticus_ATCC_BAA-450_translation
-------------------------------------------VNKLHWIPKSVAAIVIL
AGTVISTT-------------S-VAASDEKGLIDPR------------------------
--------------NQAYEQHHPDQYQSWKETSESD------------------------
--------HIEDALADDPNMVIMWAGY-GFAKDYNKARGHFYAIDDVRQTLRTGAPSDEK
SGP-----MPMACWSCKSPDVGRVIDERGEDGYFD-------------------------
------GKWARLGDQ-----------------------------------IVNPIGCADC
HDTRSESFKNGEPALAITKPYVERAFQAID---------------------------KPF
EEQSRLDQQATVCAQCHVEYYFTGPKK---------------------------------
------------SVKFPWDK-----------------------GTNVAAMEEYYDSIGFK
--------------DWTHKVSKAPMLKAQHPGYETWRDG----------IHGKNKVACVD
CHMPK---VTKEDGTIYTDHKVGN--PFDR---FEDTCANCHTQSKDQLKNIVSSRK---
----AQVLNMKLTAEKQIVAAHFEAGAAWKAG----------------------------
----------------------ATEDEMKDILQDIRHAQWRWDYAIASHGIHMHAPEVAL
EVLGTAVDRAADARTKLVRLLATKGVTEPVELPDISTKAKAQQALGMDMEKMNSDKQHFL
KTVVPEWEKSAQKREEATY------------------------
>Vibrio_parahaemolyticus_16_translation
------------------------------------------------------------
---MMSSA-------------S-FAASENNDLIDPR------------------------
--------------NDAYEQNHPDQYQSWKATSESD------------------------
--------HIEDALAEDPNMVIMWAGY-GFAKDYNKARGHFYALDDVRQTLRTGAPQDDK
SGP-----MPMACWSCKSPDVGRVIDERGEDGYFE-------------------------
------GKWARLGEE-----------------------------------IANPIGCADC
HDTRSEGFKKGEPALALAKPYVDRAFQAIN---------------------------KPF
EKQSRLDQQASVCAQCHVEYYFTGPTK---------------------------------
------------AVKFPWDM-----------------------GTSVDEMEQYYDALNFK
--------------DWTHKVSKAPMLKAQHPGYETWRDG----------VHGKNKVVCVD
CHMPK---VTKEDGTVYTDHKVGN--PFDR---FEDTCANCHTQSKEQMYEIVSSRK---
----AQVLNMKLTAEKQIVAAHFEAGAAWDAG----------------------------
----------------------ATDAEMKDILQDIRHAQWRWDYAIASHGVHMHAPEVAL
EVLGTAVDKAADARTKLVRLLAKKGITDPVVLPDISTKEAAQKALGMDMEKMNADKAHFL
DTVVPEWDKAAKERE-SQY------------------------
>Vibrio_sinaloensis_DSM_21326_2_translation
-----------------------------------------------------------M
AGSVLSGA-------------S-LAASENKDLIDPR------------------------
--------------NHAYEQNHPDQYQSWKATEESQ------------------------
--------HIEDALAEDPNMVIMWAGY-GFAKDYNKARGHFYALDDVRQTLRTGAPTDEK
SGP-----MPMACWSCKSPDVGRVIDERGEDGYFE-------------------------
------GKWARLGSE-----------------------------------IANPIGCADC
HDTRSEAFKKGEPALAIAKPYVERAFNAID---------------------------KPF
EQQSRLDQQASVCAQCHVEYYFTGPTK---------------------------------
------------AVKFPWDM-----------------------GTTVDDMEEYYDALGFK
--------------DWTHKVSKAPMLKAQHPGYETWRDG----------IHGKNKVVCVD
CHMPK---VTKEDGTVYTDHKVGN--PFDR---FEDTCANCHTQSKDQLREVVSSRK---
----AQVLNLKLTAEKQIVAAHFEAGAAWDAG----------------------------
----------------------ATEAEMKDILQDIRHAQWRWDYAIASHGVHMHAPEVAL
EVLGTAVDKAADARTKLVRLLAKKGITDPVELPDISTKAAAQKALGMDMDKMNADKQHFL
KTVVPEWEKAAEERE-STYQ-----------------------
>Vibrio_shilonii_AK1_2_translation
--------------------------------------------VKKHWILSSVAAIALL
GAASVPA-----------------YAASEEGLIDPR------------------------
--------------NQAYEKDHPDQYKTWKETSESE------------------------
--------EIEDALAHDPNMVILWAGY-GFAKDYNKARGHFYALDDVRQTLRTGGPTDPK
SGP-----MPMACWSCKSPDVGRVIDERGEDGYFE-------------------------
------GKWARLGAE-----------------------------------ISNPIGCADC
HDTRSDAFKNGEPALAIAKPYVERAFEAIG---------------------------KKF
DEQSRLDQQASVCAQCHVEYYFTGPTK---------------------------------
------------AVKFPWDM-----------------------GTTVGEMEEYYDALNFK
--------------DWQHAVSKAPMLKAQHPGYETWRDG----------IHGKNGVVCVD
CHMPK---VTKEDGTVFTDHKVGN--PFDR---FEDTCANCHTQTKEQLQGIVSTRK---
----AQVLNMKLTAEKQIVAAHFEAGAAWDAG----------------------------
----------------------ATEEEMKPILMDIRHAQWRWDYAIASHGVHMHAPEVAL
EVLGTSVDKAADARAKLIRLLAKKGITDPVEIPDISTKEKAQAALGMDMDKMNAEKQHFL
ETVVPEWDKEAEARE-AKY------------------------
>Vibrio_mimicus_MB-451_translation
--------------------------------------------VKKHWIKQSAALLLMS
ATSLGVAS-------------FGVSAETENKLADPR------------------------
--------------NETYQAQHPDQYKTWKETSESK------------------------
--------PIEDALAEDPNMVVLWAGY-GFAKDYNKARGHFYALDDVRQTLRTGGPTDAN
SGP-----MPMACWSCKSPDVARVIEERGEDGYFE-------------------------
------GKWARLGEE-----------------------------------ISNPIGCADC
HDTRSEAFKNGEPALKITRPYVERAYQAIG---------------------------KPF
DQMSRLDQQAGVCGQCHVEYYFAGPTK---------------------------------
------------AVKFPWDM-----------------------GTDVDSMERYYDALNFS
--------------DWTHQLSKAPMIKAQHPEYETWRTG----------IHGKNNVVCAD
CHMPK---VKNEDGTVYTDHKIGN--PFDR---FENTCANCHTQSKDELKNIVATRK---
----AQVLKMKLTAEKQIVAAHFEAAAAWKAG----------------------------
----------------------ATEQEMQSILQDIRHAQWRWDYSIASHGVHMHAPEVAL
EVLGTAVDRAADARTKLARLLATKGITDPIKQPDISSKEKAQTTLGMDMEKMKAEKQHFL
DTVVPEWDKKAEQRE-ANY------------------------
>Aliivibrio_salmonicida_LFI1238_translation
--------------------------------------------VKKQWTRRSAAAIAMV
TTLLLSSH-------------S-FAASEKTERVDPR------------------------
--------------NEAYAKQHADQYESWRPTSDSV------------------------
--------QIEDALAEDPNMVILWAGY-GFAKDYNKARGHFYAIDDVRETLRTAGPTDEN
SGP-----MPMACWSCKSPDVGRVIEEQGEDGYFS-------------------------
------GKWARLGSE-----------------------------------IQNPIGCADC
HDTRSEEFKNGGPALAITKPHVERAMNAIG---------------------------KPF
DDQSRLDKQASVCGQCHVEYYFTGKTK---------------------------------
------------AVKFPWDK-----------------------GTTVDEMEEYYDEIGFS
--------------DWTHKVSKAPMLKAQHPGYETWREG----------IHGKNKVVCVD
CHMPK---VTREDGTVYTDHKVGN--PFDR---FEDTCANCHTQSKDMLREIVSSRK---
----AQVLKMKLTAERQIVAAHFEAGAAWDAG----------------------------
----------------------ATKEEMAPILQDIRHAQWRWDYAIASHGIHMHAPEVAL
EVLGSAVDRAADARTKLVRLLAKKGITDPIEIPDISTKAAAQKALGMDMEGMEAEKKHFL
ETVVPKWDQQAKEREAADYHPL---------------------
>Vibrio_fischeri_ES114_2_translation
--------------------------------------------VKKQWTRRSAAAIAMV
TTLLLSSH-------------S-FAASENNERVDPR------------------------
--------------NEAYAKDHADQYDSWRSTSDSV------------------------
--------QIEDALAEDPNMVILWAGY-GFAKDYNKARGHFYAVDDVRQTLRTGGPTDEN
SGP-----MPMACWSCKSPDVGRVIEEQGEDGYFS-------------------------
------GKWARLGSE-----------------------------------IQNPIGCADC
HDTRSEEFKNGGPALALTKPHVERAMDAIG---------------------------KPF
GDQSRLDQQAAVCGQCHVEYYFTGKTK---------------------------------
------------AVKFPWDK-----------------------GTTVDEMEEYYDEIGFK
--------------DWTHKVSKAPMLKAQHPGYETWRDG----------IHGKNKVTCVD
CHMPK---VTKEDGTVYTDHKVGN--PFDR---FEDTCANCHTQSKEMLQSVVATRK---
----AQVLKMKLTAERQIVAAHFEAGAAWDAG----------------------------
----------------------ATEKEMAPILQDIRHAQWRWDYAIASHGVHMHAPEVAL
EVLGTAVDKAADARTKLVRLLAKKGITEPVAIPDISTKAAAQKALGMDMEAMKAEKKHFL
ETVVPEWEEQAKEREARDYEPM---------------------
>Vibrio_splendidus_12B01_2_translation
--------------------------------------------VKKHWIRNLVTALLMV
SASLASAT-------------S-FAASEQKEIGDPR------------------------
--------------NDQFEQNHPDQYHSWRQTSESE------------------------
--------TIEDALKEDPNMVIMWAGY-GFAKDYNKARGHFYAIDDVRQTLRTGGPTDES
SGP-----MPMACWSCKSPDVARVIEERGEDGYFE-------------------------
------GKWARLGNE-----------------------------------IINPIGCSDC
HDTKSEGFKNGEPALKVTRPYVERAFETIG---------------------------KKF
DEQSRLDQQASVCAQCHVEYYFTGPTK---------------------------------
------------GVKFPWDQ-----------------------GTTVGDMERYYDAINFK
--------------DWTHKVSKAPMLKAQHPGFETWREG----------IHGKNKVVCAD
CHMPK---VTKEDGTVYTDHKVGN--PFDR---FEDTCANCHTQSKETMRNIVSSRK---
----AQVLNMKLTAEKQIVAAHFEAGAAWEAG----------------------------
----------------------ATEQEMEPILLDIRHAQWRWDYAIASHGIHMHAPEIAL
EVLGTAVDRAADARTKIVRLLAKKGITDPIEIPDISTKEAAQKALGMDMDKMNAEKQHFL
DTVVPKWEEQAEKREAN-YEY----------------------
>Vibrionales_bacterium_SWAT-3_2_translation
----------------------------------------------------------MV
SASLASAT-------------S-FAASEQKEIGDPR------------------------
--------------NDQFEQNHPDQYHSWRQTSESE------------------------
--------AIEDALKEDPNMVILWAGY-GFAKDYNKARGHFYAVDDVRQTLRTGGPTDEN
SGP-----MPMACWSCKSPDVARVIEERGEDGYFE-------------------------
------GKWARLGSE-----------------------------------IVNPIGCADC
HDTQSEGFKNGEPALKVTRPYVERAFDAIG---------------------------KNF
EEQGRFDQQASVCAQCHVEYYFTGPTK---------------------------------
------------GVKFPWDK-----------------------GTRVEQMEEYYDEIGFK
--------------DWTHKVSKAPMLKAQHPGYETWREG----------IHGKNNVACVD
CHMPK---VTKEDGTVYTDHKVGN--PFDR---FEDTCANCHTQSKETMRNIVSSRK---
----AQVLNMKLTAEKQIVAAHFEAGAAWEAG----------------------------
----------------------ATEQEMAPILQDIRHAQWRWDYAIASHGVHMHAPEVAL
EVLGTAVDRAADARTKIVRLLAKKGITDPIEIPDISTKEAAQKALGMDMDKMNAEKQHFL
DTVVPKWEEQAEKREAS-YEY----------------------
>Vibrio_alginolyticus_12G01_2_translation
-------------------------------------------------MSAPIAVATLF
ASQLFLVG-------------A-PLAAEEKDFIDPR------------------------
--------------NDAFEQNHPDQYHSWKATSESE------------------------
--------HIEDALSEDPNMVILWAGY-GFAKDYNKARGHFYALDDVRQTLRTGAPTDEK
SGP-----MPMACWSCKSPDVARVIDERGEDGYFE-------------------------
------GKWARLGSE-----------------------------------IVNPIGCSDC
HNTGSEAFKKGEPALALTRPYVERAFDTIG---------------------------KNF
DEQSRLDKQASVCAQCHVEYYFTGPTK---------------------------------
------------AVKFPWDM-----------------------GTTVNDMEKYYDALNFK
--------------DWTHAVSNAPMLKAQHPGFETWRAG----------IHGKNKVVCVD
CHMPK---VTKEDGTVYTDHKVGN--PFDR---FEDTCAQCHTQTKEQLQGIVSTRK---
----AQVLNMKLTAEKQIVAAHFEAGAAWKAG----------------------------
----------------------ATEAEMEPILQDIRHAQWRWDYAIASHGVHMHAPEVAL
EVLGTAVDRAADARTKLVRLLATKGITDPVQIPDISTKAKAQQALGMDMDKMNADKKHFL
ETVAPEWDKAAAERE-ATY------------------------
>Vibrio_harveyi_ATCC_BAA-1116_translation
-------------------------------------------------MSAPIAVATLF
ASQLFLVG-------------A-PLAAEDKGLVDPR------------------------
--------------NDVFEQNHPDQYHSWKATSESE------------------------
--------HIEDALSEDPNMVILWAGY-GFAKDYNKARGHFYALDDVRQTLRTGAPTDEK
SGP-----MPMACWSCKSPDVARVIDERGEDGYFE-------------------------
------GKWARLGSE-----------------------------------IVNPIGCSDC
HDTRSEEFKKGEPALAVTRPYVERAFDTIG---------------------------KNF
DEQSRLHKQASVCAQCHVEYYFTGPTK---------------------------------
------------AVKFPWDM-----------------------GTTVNDMEKYYDAFNFK
--------------DWTHAVSKAPMLKAQHPGYETWRDG----------IHGKNKVVCVD
RHMPK---VTKEDGTVYTDHKVGN--PFDR---FEDTCAQCHTQTKEQLQGIVSTRK---
----AQVLNMKLTAEKQIVAAHFEAGAAWKAG----------------------------
----------------------ATEEEMQPILQDIRHAQWRWDYAIASHGVHMHAPEVAL
EVLGTAVDRAADARTKLVRLLATKGITEPVQIPDISTKAKAQEALGMDMEKMNADKKHFL
ETVVPDWDKAAAERE-ATY------------------------
>Vibrio_parahaemolyticus_10329_translation
-------------------------------------------VSIKHWMSAPIAVATLF
ASQLLLAG-------------S-VLAAENNDRLDPR------------------------
--------------NDAFEQNHPDQYHSWKATSESK------------------------
--------HIEDALSEDPNMVILWAGY-GFAKDYNKARGHFYALDDVRQTLRTGAPADEN
SGP-----MPMACWSCKSPDVARVIEERGEDGYFS-------------------------
------GKWARLGSE-----------------------------------IVNPIGCSDC
HNTRSEKFNQGEPELALTRPYVERAFDVIG---------------------------KNF
DEQSRLDKQASVCAQCHVEYYFTGPTK---------------------------------
------------AVKFPWDM-----------------------GTTVGDMEKYYDALDFK
--------------DWTHAVSKAPMLKAQHPGFETWREG----------IHGKNKVVCVD
CHMPK---VTKEDGTVYTDHKVGN--PFDR---FEDTCAQCHTQTKEQLRNIVSSRK---
----AQVLNMKLTAEKQIVAAHFEAGEAWKAG----------------------------
----------------------ATEKEMKPILQDIRHAQWRWDYAIASHGVHMHAPEVAL
EVLGTAVDRAADARTKLVRLLATKGVTEPVQIPDISTKAKAQEALGMDMEKMNADKKHFL
DTVVPDWDKAAAERE-ATY------------------------
>Vibrio_vulnificus_CMCP6_translation
-------------------------------------------VSIKHWMASSVSVTALV
MTALLNI--------------T-AVSAEEKGLVDPR------------------------
--------------NDAFEQNHPDQYQSWKKTSESV------------------------
--------EIEDALAEDPNMVILWAGY-GFAKDYNKARGHFYALDDVRQTLRTGGPQDAK
SGP-----MPMACWSCKSPDVARVIDERGEDGYFE-------------------------
------GKWARLGAE-----------------------------------IANPIGCADC
HDTRSEKFKNGEPELALTRPYVERAFQAIN---------------------------KPF
EQQSRLDKQASVCAQCHVEYYFTGPTK---------------------------------
------------AVKFPWDM-----------------------GTGVQQMEEYYDALGFA
--------------DWTHAVSKAPMLKAQHPGFETWREG----------IHGKNKVVCVD
CHMPK---VKKEDGTVYTDHKVGN--PFDR---FEDTCAQCHTQSKDQLREIVSTRK---
----AQVLNMKLTAEKQIVAAHFEAGAAWKAG----------------------------
----------------------ATEEEMKPILQDIRHAQWRWDYAIASHGVHMHAPEVAL
EVLGTAVDRAADARTKLVRLLATKGITEPVQIPDISTKAAAQKALGMDMEKMNAEKQHFL
KTVVPDWDKAAAERE-SKY------------------------
>Moritella_sp._PE36_translation
-----------------------------------------MVSVFKTLKPTSSVAAVFA
SLLLSMST-------------TAFAADQITEQLEPR------------------------
--------------NEKFQQAHPDQYKTWKATSESK------------------------
--------EIEDALQGDPNMVIMWAGY-GFSKDYNKARGHFYAIDDIRNTLRTGGPTNAK
NGP-----MVMSCWSCKSPDVARFIEQNGEDAYFS-------------------------
------GKWAKGGAE-----------------------------------IVNAIGCADC
HDTRSDAFKNGEPALKLTRPHVERAMEVIG---------------------------KPF
KEQGRLDQQAQVCAQCHVEYYFTGPTK---------------------------------
------------AVKFPWDK-----------------------GTTVDQMEEYYDEIGFK
--------------DWTHAVSKTPMLKAQHPGYETWREG----------IHGKNNVTCVD
CHMPK---VKNADGTVFTDHKVGN--PFDR---FQDTCANCHTQSKEMLQDVVKTRK---
----DQVTEMKLLAEKQIIAAHFEAKAAWEAG----------------------------
----------------------ATQAEMDEIQLNIRHAQWRWDYAIASHGVHMHAPEVAL
RVLGTALDRATDARTQLIRLLAKKGITDPIEIPDISTKELAQQALGMDMDKMHKEKAEFL
KTLVPKWEAEAEKRE-ATY------------------------
>Photobacterium_profundum_3TCK_2_translation
-----------------------------------------MAAILSALCLSTNALATSE
QAVADENQ-------------TTIQQEGM--RFEPR------------------------
--------------NEKFAEAHAEQYKSWKATQESE------------------------
--------EIEDALVGDPNMVVLWAGY-GFSKDYNKARGHFYAITDVRETLRTGGPTDDK
SGP-----MPMACWSCKSPDVARVIDDRGEDGYFE-------------------------
------GKWARLGAE-----------------------------------INNAIGCSDC
HNTGSEEFAKGGPALQMSRPYAERAMETIG---------------------------KKF
EDQSRFDQQAQVCGQCHVEYYFTGPNK---------------------------------
------------SVKFPWDK-----------------------GTSVDDMEVYYDEIGFK
--------------DWTHGVSKAPMLKAQHPGYETWREG----------IHGKNNVTCID
CHMPK---VQNEDGTVYTDHKVGN--PFDR---FDDTCAQCHTQTKAALKSVVASRK---
----ASVLEMKLRAEKQIIAAHFEAKAAWDAG----------------------------
----------------------ATEAEMEPILMDIRHAQWRWDYAIASHGVHMHAPEVAL
RILGTALDKAGDARAKVIRLLATKGITEEIQIPDISTKVKAQQALGMDMDKMNAEKDEFL
KTIVPEWDKQAEARE-AKY------------------------
>Actinobacillus_pleuropneumoniae_L20_translation
------------------------------------------------MATIAML-GCLS
SAAWAEEKP---AQTPSLTDKALKHEKLGVVVESA-------------------------
--------------NHKFAEKYPLQYNSWKATSEST------------------------
--------DRGSALAADPRYVVLWAGY-AFAKDYNKPRGHYYAITDVREILRTGAPKDEN
DGP-----QPMACWTCKGPDVARLIEEKGERGYFD-------------------------
------PKWAKYGAE-----------------------------------IVNSIGCADC
HDTTSKEFEEGKPALRVARPHVLRALETVG---------------------------WKF
EDLDKHGKRTAVCANCHVEYYFKGK-----------------------------------
-----------TDVTFPWDK-----------------------GVDVDSIEKYYDEIQFA
--------------DWTHALSKAPMLKTQHPDFEIWSQG----------VHGKNGVTCID
CHMPK---VKDKDGKVYTDHKIGN--PFDQ---FDATCKTCHEQSKETLEKRVKEHK---
----HQVKEAMIRLEDQLVKAHFEAKAAWEAG----------------------------
----------------------ATQEEMKDILTAIRHAQWRWDYSAAGHGSHMHAPDVML
HVIASGIDRAADARAQLGVVLAKHGVTTPVAIPDISTKEKAQKAIGLDIPKDQAAKDEFL
RTVVPQWDAEARKKGLLPAEE-PKAVVAPKAEAK---------
>Actinobacillus_ureae_ATCC_25976_translation
---------------------------------------VKRLTKKLAMATIAML-GCLS
SSVWAEE-----AKSPSLTDKALKHEKLGVVVESA-------------------------
--------------NHKFAEKYPLQYNSWKATSEST------------------------
--------DRGSALEVDPRYVVLWAGY-LFSAEYNKPRGHYYAVTDVREILRTGAPKDEN
DGP-----QPMACWTCKGPDVPRLIEEKGERGYFD-------------------------
------PKWAKYGAE-----------------------------------IVNSIGCADC
HDTKSKEFEEGKPALRVARPHVLRALETVG---------------------------WKF
EDLDKHGKRVAVCANCHVEYYFKGK-----------------------------------
-----------TDVTFPWDK-----------------------GVDVASIEKYYDEIEFA
--------------DWTHALSKAPMLKAQHPDFEVWSQG----------VHGKNGVTCID
CHMPK---VKDKDGKVYTDHKIGN--PFDQ---FDVTCKTCHEQSKETLEKRVKEHK---
----HQVKEAMIRLEDQLVKAHFEAKAAWDAG----------------------------
----------------------ATQEEMKDILTAIRHAQWRWDYSAAGHGSHMHAPDAML
HVIATGIDRAADARAKLGVVLAKHGVTTPVAIPDISTREKAQKAIGLNMPKLETDKAEFL
RTVVPQWDAEARKKGLLPAVEEPNAVAAPKAEAK---------
>Actinobacillus_minor_202_translation
---------------------------------------VKRLTKSLAMATIAML-GCLS
SSAWAEEK-----AAESLTDKALKHEKLGVEVESA-------------------------
--------------NHKFAEKYPLQYNSWKATSEST------------------------
--------DRGSALALDPRYVVLWAGY-AFSKEYNKPRGHYYSVTDVRDILRTGAPKDEN
DGP-----QPMACWTCKGPDVARLIEEKGERGYFD-------------------------
------PKWAKYGAE-----------------------------------IVNSIGCADC
HDTKSKDFQEGKPALRIARPHVLRALETVG---------------------------WKF
EDLDKHGKRAAVCANCHVEYYFKDK-----------------------------------
-----------KDVTFPWDK-----------------------GVDVDSIEKYYDEIQFT
--------------DWTHKLSRAPMLKAQHPDFEIWAQG----------VHGKNGVTCID
CHMPK---VKDKDGKVYTDHKIGN--PFDQ---FDATCKTCHEQSKETLQKRVAEHK---
----KQVKDAMIKLEDQLVKAHFEAKAAWDNG----------------------------
----------------------ATEEEMKDILTAIRHAQWRWDYSAAGHGSHIHAPDVTL
HVIATGIDRAADARAKLGVVLAKHGVTTPVAIPDISTREKAQQAIGLDIPKEQAAKDEFL
KTVVPQWEAQAREKGLLPAKEEPKAVVAPKAEAK---------
>Haemophilus_ducreyi_35000HP_translation
-----------------------------------------------------ML-GCLS
VSAWAETPT---NQPESLTDKALKHEKLGVVVESA-------------------------
--------------NHKFAEKYRLQYDSWKATAEST------------------------
--------DRSSALEADPRLVVLWAGY-AFAKEYNKPRGHYYAVTDVREILRTGAPKDEN
DGP-----QPMACWTCKGPDVPRLIEEKGERGYFD-------------------------
------PKWAKYGAE-----------------------------------IVNSIGCADC
HDTTSKAFEEGKPALRVARPHVLRALESVG---------------------------WRF
EDLDKHGKRVAVCSNCHVEYYFKDK-----------------------------------
-----------KDVTFPWAK-----------------------GVDVDSIEKYYDESQFT
--------------DWTHALSKAPMLKTQHPDFEVWSQG----------VHGKNGVTCID
CHMPK---VKDKDGKVYTEHKIGN--PFDR---FDATCKTCHEQSKQTLQDRVKEHK---
----AQVKEAMIRLEDQIVKAHFEAKVAWDAG----------------------------
----------------------ATAEEMQDILMAIRHAQWRWDYSAAGHGNHFHAPDVML
HTIATGLDRVADARAKLGVVLTKHGVETPIVMPDISTREKAQKAVGIDIAKDQAAKDEFL
RTVVPQWERQARERGLLPEVT-PKSVTTPKVDAK---------
>Mannheimia_haemolytica_PHL213_translation
---------------------------------------MKFLIKSLAVATISIL-GCLQ
TALAEEAK------TESLTDKAVKHEKLGVKIESA-------------------------
--------------NHLFAEKYPLQYDSWKSTAKST------------------------
--------DRGSALEADPRYVILWAGY-AFAKDYNKPRGHFYAVTDVRDILRTGAPKDEN
DGP-----QPMACWTCKGPDVPRLIEEKGERGYFD-------------------------
------PKWAKYGAE-----------------------------------IVNSIGCADC
HDTTSEEFKQGKPALRVARPHVLRALNTVG---------------------------WKF
EDLDKHGKRPAVCANCHVEYYFKNK-----------------------------------
-----------TDVTFPWDK-----------------------GVDVDSIEKYYDEINFT
--------------DWTHALSKAPMLKTQHPDFEVWSQG----------THGKNGVTCID
CHMPK---VKDKDGKVYTDHKIGN--PFDQ---FEATCKTCHEQSKETLEKRVKEYK---
----HEVKEAMIRLEDQLVKAHFEAKAAWEAG----------------------------
----------------------ATQEEMKEILMAIRHAQWRWDYSAAGHGNHFHAPDVML
RTIATGIDRAADARAKLGVVLAKHGVTTPVAIPDISTKEKAQLAIGLDIPKEQAAKDEFL
KTVVPQWEKEARAKGLLPAEEADKPVAAPKAEAK---------
>Haemophilus_parasuis_29755_translation
------------------------------------VKKVSKMLKNSLVATMAML-GCFQ
AACAGEAK-------------EFEGPKPDVKIESA-------------------------
--------------NHKFAELYPLQYQSWAATAESK------------------------
--------EVTSALEEDPRLVVLWTGY-AFSKDYNKPRGHFYAVTDVRNILRTGAPMDEN
SGP-----QPMACWACKSPDVPRMIAEKGEVGYFD-------------------------
------AKWAKYGSE-----------------------------------IVNPIGCADC
HDTTSQEFKDGKAALRVARPHVLRALEVIG---------------------------WKF
DTLDKHGKRAAVCSNCHVEYYFAGKE----------------------------------
-----------KAVTFPWDK-----------------------GVDVDSIEKYFDEIKFT
--------------DWVHGLSKAPMLKAQHPDFETWALG----------THGKNGVTCID
CHMPK---VETKDGKVYTDHKIGN--PFDN---FEHTCKTCHEQSKESLQARVKEHK---
----KQIKDVMIRLEDQLVKAHFEAKRAWEAG----------------------------
----------------------ATEEEMKDALQAIRHAQWRWDYSAAGHGGHMHAPDVIL
HVIGTGLDRAADARTKLAVILTKHGVQTPIEFPDISTKAKAQKVVGIDFDKEKAAKEEFL
RTVVPQWEKEAKEKGLLPADAK---------------------
>Aggregatibacter_actinomycetemcomitans_D11S-1_translation
---------------------------------------VNALSKSLVVAASFAA-LGVF
NLAMAELV-------YKPLEQPVEAPNPNLKIEAV-------------------------
--------------NEQFAAKYPKQFASWKATEKGD------------------------
--------KIIYADEENPRLIILWGGY-AFAKEYNAPRGHIYAIKDLRNILRTGAPKTAN
DGP-----QPMACWTCKGPDVPRLIAEWGEEGYFN-------------------------
------GKWAKGGAE-----------------------------------VVNAIGCADC
HDTTSKEFAEGKPALRIARPHVIRALDHLNNALQARAKAEGKTQ---P--------DLRF
GTAARTEKRAEICANCHVEYYFAGDL----------------------------------
-----------KQVTFPWNN-----------------------GQTVDDMEKYYDDIGFT
--------------DFTHILSKAPILKAQHPDFEIWSLG----------MHGKNGVTCID
CHMPK---VQGADGKVYTDHQIQN--PFDA---FDSTCANCHDQSKEKLKDIVASRK---
----KEVKDIMGRLENQVVRLHFEAKAAWDAG----------------------------
----------------------ATKEEMEPALMDIRHAQWRWDYAAASHGGHMHAPDVML
RVLGSGLDRAADARAKLAAILTKHGVKTPIEVPDISTAEKAWKAVGIDIEKERKAKEEFL
KTVVPQWEKEAKATGKLAEDSATKQ------------------
>Aggregatibacter_actinomycetemcomitans_D7S-1_translation
---------------------------------------VNALSKSLVVAASFAA-LGVF
NLAMAELV-------YKPLEQPVEAPNPNLKIEAV-------------------------
--------------NEQFAAKYPKQFASWKATEKGD------------------------
--------KLIYADEENPRLIILWGGY-AFAKEYNAPRGHIYAIKDLRNILRTGAPKTAN
DGP-----QPMACWTCKGPDVPRLIAEWGEEGYFN-------------------------
------GKWAKGGAE-----------------------------------VVNAIGCADC
HDTTSKEFAEGKPALRIARPHVIRALDHLNNALQARAKAEGKTQ---P--------DLRF
GTAARTEKRAEICANCHVEYYFAGDL----------------------------------
-----------KQVTFPWNN-----------------------GQTVDDMEKYYDDIGFT
--------------DFTHILSKAPILKAQHPDFEIWSLG----------MHGKNGVTCID
CHMPK---VQGADGKVYTDHQIQN--PFDA---FDSTCANCHDQSKEKLKDIVASRK---
----KEVKDIMGRLENQVVRLHFEAKAAWDAG----------------------------
----------------------ATKEEMEPALMDIRHAQWRWDYAAASHGGHMHAPDVML
HVLGSGLDRAADARAKLAAILTKHGVKTPIEVPDISTAEKAWKAVGIDIEKERKAKEEFL
KTVVPQWEKEAKATGKLAEDSATKQ------------------
>Aggregatibacter_segnis_ATCC_33393_translation
------------------------------------VIIVNALRKSLLVAASFAA-FGVC
NSAMAELV-------YKPVEQPVEAPNPNLKIEAV-------------------------
--------------NEKFAEKYPKQFESWKATEKGD------------------------
--------KIIYADEQDPRLIVLWGGY-AFAKEYNAPRGHVYAVKDVRDILRTGAPKTTT
DGP-----QPMACWTCKGPDVPRLIAEWGEDGYFS-------------------------
------GKWAKGGAE-----------------------------------VVNSIGCADC
HDTTSKDFAEGKPALRIARPHVLRALDHLNNALQAKAKAEGKEQ---T--------NLSF
NTAARTEKRAEICANCHVEYYFAGDL----------------------------------
-----------KQVTFPWDN-----------------------GQTVDDIEKYYDDIGFT
--------------DWTHSLSKAPMLKAQHPDFEIWSLG----------MHGKNGVTCID
CHMPK---VQGKDGKVYTDHQIQN--PFDA---FDTTCANCHDQSKEKLKDIVASRK---
----KEVKDVMGRLEDQVVRAHFEAKAAWDAG----------------------------
----------------------ATKEEMEPVLMDIRHAQWRWDYAAASHGGHMHAPDVML
RVLGSGIDKAADARAKLAAILTKHGVKTPVEVPDISTADKAWKVMGIDIEKERKAKKEFL
ETVVPQWVKEAKSNGKLAEDTATKQ------------------
>Haemophilus_parainfluenzae_ATCC_33392_translation
------------------------------------VIIVNALRKSLVLATSFAA-LGVY
NSAMAEMV-------YKPVEQPVEAPNPNLKIEAV-------------------------
--------------NEKFAEKYPSQFNSWKATEKGD------------------------
--------KIIYADEQDPRLIVLWGGY-AFAKEYNAPRGHVYAVKDVRDILRTGAPKTAT
DGP-----QPMACWTCKGPDVPRLIAEWGEDGYFG-------------------------
------AKWAKGGAE-----------------------------------IVNSIGCADC
HDTTSKDFAEGKPALRIARPHVLRALDHLNTALQAKAKAEGKEQ---P--------NLSF
NTAARTEKRAEICANCHVEYYFAGDL----------------------------------
-----------KQVTFPWNN-----------------------GQTVDDIEKYYDDIGFS
--------------DWTHSLSKAPMLKAQHPDFEIWSLG----------MHGKNGVTCID
CHMPK---VQGKDGKVYTDHQIQN--PFDA---FDSTCANCHDQSKEKLKDIVASRK---
----KEVKDVMGRLEDQVVRAHFEAKAAWDAG----------------------------
----------------------ATKEEMEPALMDIRHAQWRWDYSAASHGGHMHAPDVML
RVLGSGLDKAADARAKLAAILTKHGVKTPVEVPDISTADKAWKVMGIDIEKERKAKKEFL
ETVVPQWVKEAKANGKLAEDTATKQ------------------
>Aggregatibacter_aphrophilus_NJ8700_translation
---------MIKVLIINQVVAGLYNLLFSEKFNFTGVIIVNALRKSLIVAASFAA-FGVF
NSAMAELV-------YKPLEQPVEAPNPNLKIEAV-------------------------
--------------NEKFAAKYPKQFESWKATEKGD------------------------
--------KIVYADEENPRLIVLWGGY-AFAKEYNAPRGHIYAIKDVRDILRTGAPKTAN
DGP-----QPMACWTCKGPDVPRLIAEWGEEGYFS-------------------------
------GKWAKGGAE-----------------------------------VVNAIGCADC
HDTTSKDFAVGKPALRIARPHVLRALDHLNNALQAKAKAEGKTQ---P--------NLSF
GTAARTEQRAEICANCHVEYYFAGDL----------------------------------
-----------KQVTFPWNN-----------------------GQTVDDIEKYYDDIGFS
--------------DWTHSLSKAPMLKAQHPDFEIWSLG----------MHGKNGVTCID
CHMPK---VQGADGKVYTDHQIQN--PFDA---FDRTCANCHDQSKDKLKDIVASRK---
----KEVKDIMGRLEEQVVRAHFEAKAAWDAG----------------------------
----------------------ATKEEMEPALMDIRHAQWRWDYSAASHGGHMHAPDVML
RVLGSGLDKAADARVKLAVILTKHGVKTPVEVPDISTAEKAWKVMGIDIEKERKAKKEFL
ETVVPQWEKEAKASGKLAEDTVTKQ------------------
>Haemophilus_aegyptius_ATCC_11116_translation
---------MKIYLHFVWILIIILNFLLNLFITTNGVIIVNAFKKSLIVAASFAS-LSLF
NSATAELV-------YKPLEQPVEPAKPDLKIESV-------------------------
--------------NEKFAEKYPNQYNSWRSTANGD------------------------
---G---ENIIYADEENPRLIVLWGGY-AFAKEYNAPRGHFYAVTDVRNILRTGAPKTAN
DGP-----QAMACWTCKGPDVPRLIAEWGEKDYFN-------------------------
------AKWAKGGPE-----------------------------------IVNSIGCADC
HDTTSKDFAEGKPALRIARPHVLRALDALEKATAEKDKAEGRPH---N--------NLSF
NTAARTEKRAEICANCHVEYYFAGDI----------------------------------
-----------KQVTFPWDN-----------------------GQTVDDIEKYYDDIGFT
--------------DWTHSLSKAPMLKAQHPDFEIWSLG----------MHGKNGVTCVD
CHMPK---VQGADGKVYTDHQIQN--PFEA---FDSTCANCHDQSKEKLRDIVTSRK---
----KEVKDVMGRLEDQVVKAHFEAKEAWDAG----------------------------
----------------------ATKKEMEAALMDIRHAQWRWDYTAASHGGHMHAPEVVL
RVLASGLDKVADARTKLAVILTKHGVKTPVQIPDISTADKAWKVMGIDIEKERKAKEEFL
KTVVPQWEQQAREKGLLVDPPAQK-------------------
>Haemophilus_influenzae_3655_translation
---------------------------------------VNAFKKSLIVAASFAS-LSLF
NSATAELI-------YKPLEQPVEPAKPDLKIESV-------------------------
--------------NEKFAEKYPNQYNSWRSTANGD------------------------
---G---ENIIYADEENPRLIVLWGGY-AFAKEYNAPRGHFYAVTDVRNILRTGAPKTAN
DGP-----QAMACWTCKGPDVPRLIAEWGEKDYFN-------------------------
------AKWAKGGPE-----------------------------------IVNSIGCADC
HDTTSKDFAEGKPALRIARPHVLRALDALEKATAEKDKAEGRPH---N--------NLSF
NTAARTEKRAEICANCHVEYYFAGDI----------------------------------
-----------KQVTFPWDN-----------------------GQTVDDIEKYYDDIGFT
--------------DWTHSLSKAPMLKAQHPDFEIWSLG----------MHGKNGVTCVD
CHMPK---VQGADGKVYTAHQIQN--PFEA---FDSTCANCHDQSKEKLRDIVTSRK---
----KEVKDVMGRLEDQVVKAHFEAKEAWDAG----------------------------
----------------------ATKEEMEATLMDIRHAQWRWDYTAASHGGHMHAPEVVL
RVLASGLDKVADARTKLAVILTKRGVKTPVQIPDISTADKAWKVMGIDIEKERKAKEEFL
KTVVPQWEQQAREKGLLVDPPAQK-------------------
>Haemophilus_influenzae_22.1-21_translation
---------------------------------------VNAFKKSLIVAASFAS-LSLF
NSATAELV-------YKPLEQPVEPAKPDLKIESV-------------------------
--------------NEKFAEKYPNQYNSWRSTANGN------------------------
---G---EKIIYADEEDPRLIVLWGGY-AFAKEYNAPRGHFYAVTDVRNILRTGAPKTAN
DGP-----QAMACWTCKGPDVPRLIAEWGEKDYFN-------------------------
------AKWAKGGPE-----------------------------------IVNSIGCADC
HDTTSKDFAEGKPALRIARPHVLRALDALEKATAAKDKAEGRPH---N--------NLSF
NSAARTEKRAEICANCHVEYYFAGDI----------------------------------
-----------KQVTFPWDN-----------------------GQTADDIEKYYDDIGFT
--------------DWTHSLSKAPMLKAQHPDFEIWSLG----------MHGKNGVTCVD
CHMPK---VQGADGKVYTDHQIQN--PFDA---FDHTCANCHDQSKEKLRDIVTSRK---
----KEVKDVMGRLEDQVVKAHFEAKEAWDAG----------------------------
----------------------ATKKEMEAALMDIRHAQWRWDYTAASHGGHMHAPEVVL
RVLASGLDKVADARTKLAVILTKHGVKTPVQIPDISTADKAWKVMGIDIEKERKAKEEFL
KTVVPQWEQQAREKGLLVDPPAQK-------------------
>Pasteurella_dagmatis_ATCC_43325_translation
---------------------------------------VNVLKKRLLLAATVAWGVSVL
PNTMAE---------YKPIEQPVEPANPSLKIESR-------------------------
--------------NDLFKEQFPKQYQGWADTSKST------------------------
--------DLDSVNYEDPRVVVLWAGY-AFAKDYKKPRGHFYAITDVREILRTGAPMTPD
AGP-----MPMACWTCKSPDVPRLIAERGEAGYFG-------------------------
------ATWGSGGSE-----------------------------------IVNPIGCADC
HDTTSKDFAEGKPALRIARPHVLRPLEKIN---------------------------KKF
ADADRTDQRAALCANCHVEYYFAGDL----------------------------------
-----------KQVTFPWDN-----------------------GISVDEMEKYYDDIGFV
--------------DWTHALSKAPMLKAQHPDYETWMLG----------VHGKNGVTCID
CHMPK---VQGVDGKVYTDHQIGN--PFNA---FEHTCANCHDQSKEKLKDIVKSRK---
----KEIKDVMLRLEDQLVAAHFEAKAAWEAG----------------------------
----------------------ATKEEMKDALQAIRHAQWRWDYSAAGHGGHIHAPDVIL
KVLGTGLDRASDARTQLVRVLAKHGITEPVKVPDISTAENAWKATGVDIEKERRAKAEFL
KTIVPQWDKEAREKGLLPPEK----------------------
>Pasteurella_multocida_subsp._multocida_str._Pm70_translation
---------------LVVFLFILYRQSDLKFKSMNGVIIVNTLKKRLFVATTMIWGLSVT
LPVLAE---------YKPIEQPVEPANPSLKIESR-------------------------
--------------NDLFKEKYPKQYQTWADTSKST------------------------
--------DLDSVNYEDPRVIVLWAGY-AFAKDYKKPRGHFYAVTDVREILRTAAPMTPD
AGP-----MPMACWSCKSPDVPRLIAERGEAGYFG-------------------------
------ATWASGGSE-----------------------------------VVNPIGCADC
HDTTSKDFAEGKPALRIARPYVLRALEKID---------------------------HKF
DTSDRTDQRAALCANCHVEYYFAGDL----------------------------------
-----------KQVTFPWDN-----------------------GITVDAMEKYYDDIGFV
--------------DWTHAVSKAPMLKAQHPDYETWMLG----------VHGKNGVTCID
CHMPK---VQGADGKVYTDHQIGN--PFNA---FEHTCANCHDQSKEKLQAMVKSRK---
----TEIKDVMLRLEDQLVAAHFEAKAAWEAG----------------------------
----------------------ATKEEMKEALQDIRHAQWRWDYAAAGHGGHIHAPDVLL
KVIGTGLDKSSDARTKLVRVLAKHGITDPVQLPDISTAENAWKATGVDIEKERKAKAEFL
KTVVPQWDKEAREKGLLPAEK----------------------
>Actinobacillus_succinogenes_130Z_translation
--------------------------------------MVNSASAEDYPKTTHEKTQQLQ
QPLPETAAK------RAPTQAELTKANPDLKIDAV-------------------------
--------------NEKFAKDFPRQYETWAKTSEQT------------------------
--------EFHREVEDDPRMIVMWGGY-AFAKEFNSPRGHVYSVTDVRNILRTGAPKDEN
DGP-----QPMACWTCKGPDVPRLIAEWGEEGYFS-------------------------
------GKWAKAGTE-----------------------------------IVNSIGCADC
HDTQSQEFRDGKPALRVARPHVLRALDSVG---------------------------KTF
ATSDRTDQRAAVCANCHVEYYFDKSTGA--------------------------------
-----------NNVVFPWHK-----------------------GHDVDSMEKYYDEIEFS
--------------DWTHSMSKAPMLKAQHPDFETWSMG----------THGKNGVTCID
CHMAK---KQDKDGKVFTDHQVVGNPVVDN---FQNTCARCHDQSQETLVKTVEQHK---
----ADVREVMIKLEDQIVKSHFEAKAAWDAG----------------------------
----------------------ATKEEMKDALQAIRHAQWRWDFSAASHGMHMHAPDVAL
KIIASGLDRAADARAKLAVILAQHGVQQPINYPDISTAEKAWKVMGIDIEKERKDKEEFI
KTVIPEWNKEAIKKGLILTPPPTTPEK----------------
>Mannheimia_succiniciproducens_MBEL55E_translation
-------------LNGVIIVNILRKTLSSLAIVGLGFAMANSAVAEEKAMATHQQAQQLQ
QPAPETAAK------RAPTKEELTPVNPNLKIEAA-------------------------
--------------NEKFAADFPRQYNSWAKTAEQT------------------------
--------EFHKEVEDDPRMIVMWGGY-AFAKEFNSPRGHIYAVTDVRNILRTGSPKDAN
GGP-----QPMACWTCKGPDVPRLIAEWGEEGYFS-------------------------
------GKWAKGGAE-----------------------------------VVNSIGCADC
HDTQSQDFKDGKPALRVARPHVLRALDTVG---------------------------KTF
ATSDRTDQRAGVCANCHVEYYFDKSTGA--------------------------------
-----------NNVVFPWYK-----------------------GRDVDSIEKYYDEIGFK
--------------DWEHSISKAPMLKAQHPDFETWSMG----------THGKNGVTCVD
CHMAK---TQDKDGKVYTDHQVVGNPVKDN---FQNTCARCHDQSQDTLIKTVEQHK---
----ADVREVMLKLEDQLVKSHFEAKTAWDNG----------------------------
----------------------ATQEEMKDALQAIRHAQWRWDFAAASHGMHMHAPDVAL
KIIASGLDRVADARAKLAVILAKHGVQQPIQYPDISTAEKAWKVMGIDIEKERKEKEEFI
KTVIPEWNKEAISKGLILTAPPTTPAK----------------
>Gallibacterium_anatis_UMN179_translation
---------------------------------------VKTLKQALFVMLAGMATVSAM
SASAEEKSANPVPDQNQLNNDKFKDMKFDIDKVAVR------------------------
--------------NDLFAEKYPLQYQSWLGTSQSE------------------------
--------EIGDALAEDPRLVVLWGGY-LFSSEYNHPRGHYYAVTDVRNILRTGAPKDEN
SGP-----QPAACWTCKSPDVARLITEKGEDGYFG-------------------------
------AKWAKWGNE-----------------------------------IVNPIGCADC
HDTNSKEFAEGQPALRIARPHVLRALDKID---------------------------WNF
ERSDKTDKRAAICANCHVEYFFAGDK----------------------------------
-----------KIVTFPWQN-----------------------GVSVEQMEKYYDDLQFK
--------------DWTHSLSKAPMLKAQHPDFETWTMG----------MHGKNGVTCVD
CHMAK---QQTADGRVFTNHNIGN--PFDN---FQNTCANCHDQSKEKLQGIVNSRK---
----ERVQSAMIKLEDQLVHAHFEAKAAWDAG----------------------------
----------------------ATEAEMKDALQDIRHAQWRWDYTSASHGFYMHAPEVAL
EVLSSGLDKAADARRKLAVILTKHNVKQPVAIPDISTKEKAQAAMGIDIEKQKREKEEFL
KTVVPQWDKEAKEKGLLPADAK---------------------
>Arcobacter_butzleri_ED_1_translation
---------------------------------------MKKYKFLFAISVIAIGLMSVL
LASINEKKEE----------KESLLSVPKIEKWETK------------------------
--------------NEEFRKFYPREFDSWKQTKNSD------------------------
--------QIDDMLKLHPEMVVLWAGY-PFSKDYNAPRGHFYAIDDVSNSLRTGAPTDKE
SGP-----LPSACWTCKSPDVPRIMHEKGNNEYFT-------------------------
------GKWAKYGAD-----------------------------------IVNPIGCIDC
HNP-------ETMELQVGRSYLNDALKAEGK-------------------------SPTL
ETATQQDMRTLVCAQCHVEYYFKKTPLEN-------------------------------
-------GKTSMAVTLPWANGTT-----------------------VEDMEKYYDSIEFS
--------------DWVHQVSKTPMIKAQHPEYETWKTG----------AHGRNNVSCTD
CHMP----YTQEGGIKYTDHKIG--NPLDN---MDKTCMNCHRVSEKSLLANIQDKK---
----ARKDDLNQKAMEQIVAAHLEAGKAWEVG----------------------------
----------------------ATPEEMKDILTDIRHAQWRWDFAAASHSAFFHAPEETL
KTLGTAIEKAANARIKLVKVLAKHG-VTDYKAPTVTDKKQAQELIGLPMGKLIEEKKQFT
NGLLKDWKNEAEQKGLYNPKSREGVETKTSY------------
>Arcobacter_butzleri_JV22_translation
---------------------------------------MKKYKFLFAISVIAIGLMTVL
LASINEKKEE----------KESLLAVPKMEKWETK------------------------
--------------NEEFRKFYPREFDSWKQTKNSD------------------------
--------QIDDMLKLHPEMVVLWAGY-AFSKDYNAPRGHFYAIDDVSNSLRTGAPTDKE
SGP-----LPSACWTCKSPDVPRIMHEQGNNEYFT-------------------------
------GKWAKYGAD-----------------------------------IVNPIGCVDC
HNP-------ETMELQVGRSYLNDALKAEGK-------------------------SPTL
ATATQQDMRTLVCAQCHVEYYFKKTPLEN-------------------------------
-------GKTAMAVTLPWANGTT-----------------------VEDMEKYYDTIEFS
--------------DWVHQVSKTPMIKAQHPEYETWKTG----------AHGRNNVSCAD
CHMP----YTQEGGIKYTDHKIG--NPLEN---MDKTCMNCHRVSEKSLLANIQDKK---
----ARKDDLNQKAMEQIVAAHLEAGKAWEVG----------------------------
----------------------ATPEEMKDILTDIRHAQWRWDFAAASHGAFFHAPEETL
KTLGTAIEKAGNARIKLAKVLAKHG-VTDYKAPTITDKKQAQELIGLPMGKLIEEKKQFT
NGLLKDWKNEAEQKGLYNPKSREGVETKTSY------------
>Sulfurospirillum_deleyianum_DSM_6946_translation
---------------------------------------MMKFKLLLAGSLVAVGAMALL
ASNINEKEKQ----------RVELAKAPSEAGIAGKEK----------------------
--------------SEEWAKYYPRQFDSWKKTKEYD------------------------
--------SFTDMLAKDPALVIAWSGY-AFSKDYNSPRGHYYALQDNVNSLRTGAPVDAK
TGP-----LPTACWTCKSPDVPRLIEEDGELEYFT-------------------------
------GKWAKYGSQ-----------------------------------IVNVIGCANC
HDD-------KTAELKVRVPHLNRGLQAAG--------------------------LKTF
EESTHQDKRTLVCAQCHVEYYFKKTEWKDA------------------------------
----KGADKTAMVVTLPWANGVGKDG-----------------NAGVEGMIKYYDEINFS
--------------DWTHNISKTPMLKAQHPGFEFWKSG----------IHGQKGVSCAD
CHMP----YTQEGSVKYSDHQVKE-NPLDS---MDQSCMNCHRESESKLRGIVHQKY---
----ERKEFLNKVAFDNIGKAHLETGKAIEAG----------------------------
----------------------ASDEELKEVRKLIRHGQFKADMAIAAHGNYFHAPEETL
RLLAAGSDDAQKARLLLVKILAKHG-VMDYIAPDFDTKDKAQKLAKVDIAALAAEKMKFK
QTLEQEWKKEAKAKGRANPELYKDVDTINDGKSSWNKK-----
>Wolinella_succinogenes_DSM_1740_translation
---------------------------------------MTKFKLLLAGSLVAIVSMGLL
ASNINEREKE----------RVALNKTAHSQGIEGKAM----------------------
--------------SEEWARYYPRQFDSWKKTKESD------------------------
--------NITDMLKEKPALVVAWAGY-PFSKDYNAPRGHYYALQDNINTLRTGAPVDGK
TGP-----LPSACWTCKSPDVPRIIEQDGELEYFT-------------------------
------GKWAKYGDE-----------------------------------IVNTIGCYNC
HDD-------KSAELKSKVPYLDRGLSAAG--------------------------FKTF
AESTHQEKRSLVCAQCHVEYYFKKTEWKDD------------------------------
----KGVDKTAMVVTLPWSKGIS-----------------------TEQMEAYYDEINFA
--------------DWTHGISKTPMLKAQHPDWELYKTG----------IHGQKGVSCAD
CHMP----YTQEGAVKYSDHKVG--NPLDN---MDKSCMNCHRESEQKLKDIVKQKF---
----ERKEFLQDIAFDNIGKAHLETGKAMELG----------------------------
----------------------ATDAELKEIRTHIRHAQWRADMAIAGHGSFFHAPEEVL
RLLASGNEEAQKARIKLVKVLAKYG-AIDYVAPDFETKEKAQKLAKVDMEAFIAEKLKFK
QTLEQEWKKQAIAKGRLNPESLKGVDEKSSYYDKTKK------
>Campylobacter_rectus_RM3267_2_translation
-------------------------------------MKRILVLACIVVAILAMIFIGFD
ITKKEEQRIAIN----------TPRGVPQMPSKS--------------------------
---------------SDWKQFYPNQYESFMHSKDSD------------------------
--------KSIDMLDVRPNVTIVRAGESAMGVKWRHNRGKYYSTIDAMFSMNSEFPSDPK
NEN---EYPYAKCIVCHSSDTIRLIERDGRNEFFS-------------------------
------RPLAAYGHEA-----------------------------------QNPIGCVDC
HDP-------KTTELSVKRDHLNKALVSAG--------------------------LPVF
EKMSHQQKRTFICAQCHMLSFTSRYEWTDTNG----------------------------
------AKHIAKDIANPWGN-----------------------GIGVEEIEAFYDDGANF
PD-------GKPAVHITNMLSKAPTIIGDNTDFEIFVKG----------THAKNGVSCAD
CHLP----YTAEGGVKYSYHKISK--PLEN---MDKSCLTCHPGKKEELMQILKDKKS--
-----KYDQIGSIALDNLAAANLEAAKAWEAG----------------------------
----------------------ANAEEMKDVMQYLRKATWRYTYAGTSHGAYFHATEEAL
RIFADGNNYAMKARIELAKILSAHGAKDYKAPKFKTKEEIYAFLNLPEREALIKKKCEWI
DTTGRRWLKEAKENGTLSEDLDFSNTKTWYDSECKK-------
>Desulfuromonas_acetoxidans_DSM_684_2_translation
---------------------------------------MKRSTFVTIASVVIMVPMLLL
VISIKENKAE----------QQAINAVPEIKKLEPK------------------------
--------------SAEWGKYYPRQYDSYLETRKSD------------------------
--------EIKDVLKQDPNLVVLWAGY-GFSKDYNAPRGHYYILEDNINTLRTGAPIDQK
SGP-----MPTACWTCKSPDVPRLIEEKGELDFFT-------------------------
------GKWARWGSE-----------------------------------IVNPIGCADC
HDN-------ETMKLTVTRDFLKRALDAEG--------------------------SEPF
AEAKHQDMRTLVCVQCHSEYYFKKTPWTDP------------------------------
----AGEEHTAGVVTFPWDNGLS-----------------------AEDIEQYYDEREFV
--------------DWTHKLSKTPMLKAQHPGYETFKTG----------IHGKNNLACAD
CHMP----YVREGGVKYSSHKIG--SPLDD---MQNTCLNCHGESEQELKDIIARKL---
----ERKNELAHTATDILAKAHLEAAKAWELG----------------------------
----------------------ATEAEMKPALTDIRHGQWRWDFAVAAHGGFFHAPEETL
RILGSAINKAHDARLKLRIILAKYS-AADYQAPAITSKEQAQELIGLPMEKLVSDKKKFL
GTLREEWNKEAATKGIFDPKTR-DMEFKTSYSK----------
>Desulfotalea_psychrophila_LSv54_translation
--------------------------------------VNKSYKILLTGSVIAIGAMGLM
ANSINSREAE----------RKEINTGPVVQAEGVASK----------------------
--------------NEEWYRYYPREYDSWKQTKKSD------------------------
--------KITDLLREKPQLAIIWAGY-GFAKDYNAPRGHFYAIQDNINTLRTGAPTGPS
NGP-----MPTACWTCKSPDVPRLMDEVGENEFFT-------------------------
------GKWAKYGNQ-----------------------------------IVNPIGCADC
HNS-------QTGNLGFSRPHLGRALEASG---------------------------VNL
DEITFQDMRTLVCAQCHVEYYFRPTEWTDK------------------------------
----TGKTKTAKVVTLPWAKGLS-----------------------AENMEEYYDEYSFK
--------------DWTHKISKAPMLKAQHPGYELFSKG----------IHAQNGVSCAD
CHMP----YKQQGSIKYTDHNIG--NPLDD---IASTCLTCHRDSEKAFRDRVASKL---
----ERKEQLMKMAMDTLAAAHLEAGKAWELG----------------------------
----------------------ATEAEMQPVLELLRSGQWLWDYSIASHGSFFHSPEETL
RLLGVANDKGGKARIKLAAILAQHG-LIGYQVPDFSTKEKAQALAGVPLQKLITEKKAFE
STLLEQWNEEAVKAGRLDPKTLEGMSNKSSWSQTELSQ-----
>Desulfobulbus_propionicus_DSM_2032_translation
---------------------------------------MKKSPIIFTLCVLVTVPMVLL
TMSIRENKAE----------QQAIGAVPAIKENETR------------------------
--------------ASEWGKHYPRQYDTYMQTRKSD------------------------
--------EIGDVLKDDPAIVVLWAGY-AFSKDYNKPRGHYYALEDNINTLRTGAPVDKK
TGP-----QPTACWTCKSPDVPRLIKRDGEMEFFT-------------------------
------GKWAKYGDE-----------------------------------VVNPIGCGDC
HDS-------KTMKLTLTREHLKRGLDAEG--------------------------SLKV
ADITHQDMRSLVCAQCHAEYYFKKTEWED-------------------------------
----KGEKKTAAVVTYPWAKGFS-----------------------PEQIEQYYDGYGFT
--------------DWTHQLSKAPMLKAQHPDYETFVTG----------VHARNGLACAD
CHMP----YMREGGVKYSSHKVG--SPLDN---IGNTCLNCHKGTEKEFKETVELKL---
----ARKNELARQATDILARAHLEAAKAWELG----------------------------
----------------------ATEEEMKPALQDIRAGQWRWDYAVAGHGAFFHAPEETL
RTLANAISKGQDARLKLRIVLAKHN-AADYVAPDFSTKEKAQTLIGLDMPKLIEEKKTFL
NTLKQEWFKESEAKGLYDPASRKDMVLKTSY------------
>Desulfovibrio_salexigens_DSM_2638_translation
---------------------------------------MKKNTIILVGALIAIAFMTYM
LLSINTRKTE----------QVLLNTTPVIKEKGVEAR----------------------
--------------SDIWGKEYPRQYDTWKKTKDSN------------------------
--------KIEDMVEKYPQLAILWAGY-GFAKDYNAPRGHFNALQSNINTLRTGAPTGPN
DGP-----MPMACWSCKSSDVPRIMERDGELQYFT-------------------------
------GKWARMGSE-----------------------------------IVNPIGCADC
HNS-------QTSQLEISRPYLKRGLEASG---------------------------RKL
EDLTFQDMRSLACAQCHSEYYFKKTPYTDE------------------------------
----AGNKQVAAVVTFPWAKGLA-----------------------AENMEEYYNEYGFK
--------------DWTHGISKTPMLKAQHPGYEIFTTG----------IHFKRGLSCAD
CHMP----YTQEGSVKFSDHQIQ--DPLNN---IANSCLTCHRQSEEEFKQIVEEKL---
----KRKDQLNVIAMNSLANAHLLAKKAWEVG----------------------------
----------------------ATEAEMEKPINTIRSAQWLWDYSIASHGSFFHAPGETL
RLLGVANNKAMQARLELQNILANHG-VTDYEVPDFSTKEKAQKLAGVPFDKLVKEKMRFK
KGMVVEWYDEAVKAGRLDKNWWKILPDNTAYPQN---------
>Bacteroides_caccae_ATCC_43185_translation
---------------------------MEKKL------KSWQGWLLFGGSMVVVFVLGLC
VSALMERRAE-------VTSIFNNRK-TVIKGIEARN-----------------------
---------------ELFKNDFPREYQTWAETAKTDF-----------------------
-QSEFNGNVAVDVLEQRPNMVILWAGY-AFSKDYSTPRGHMHAIEDITASLRTGAPVNPT
DG-----PQPSTCWTCKSPDVPRMMEALGVDSFYN-------------------------
------NKWGAMGAE-----------------------------------IVNPIGCSDC
HDP-------ETMNLHISRPALIEAFQRQG---------------------------KDI
TKATPQEMRSLVCAQCHVEYYFKGDG----------------------------------
-----------KYLTFPWDK-----------------------GFTVEDMEAYYDEAGFY
--------------DYIHKLSRTPILKAQHPDYEIAQMG----------IHGQRGVSCAD
CHMP----YKSEGGVKFSDHHIQS--PLAM---IDRTCQVCHRESEETLRNNVYERQ---
----RKANEIRNRLEQELAKAHIEAKYAWDNG----------------------------
----------------------ATEEQMKNVLALIRQAQWRWDFGVASHGGAFHAPQEIQ
RILSHGLDRAMQARLAVSKVLAKNGFTGDVPMPDISTKGKAQQYIGLDIDAEKAAKERFL
KTTVPAWLEKAKSNGRLAQK-----------------------
>Bacteroides_sp_2_1_22_translation
---------------------------MEKKL------KSWQGWLLFGGSMVVVFVLGLC
VSALMERRAE-------VASIFNNRK-NAIKGIEARN-----------------------
---------------ELFKDDFPREYQTWTETAKTDF-----------------------
-ESEFNGNIAVDALEKRPEMVILWAGY-AFSKDYSTPRGHMHAIEDITASLRTGAPVNPT
DG-----PQPSTCWTCKSPDVPRMMEALGVDSFYN-------------------------
------NKWGAMGAE-----------------------------------IVNPIGCSDC
HDP-------ETMNLHISRPALIEAFQRQG---------------------------KDI
TKATPQEMRSLVCAQCHVEYFFKGDG----------------------------------
-----------KYLTFPWDK-----------------------GFTVEDMEAYYDEVGFY
--------------DYIHKLSRTPILKAQHPDYEIAQMG----------IHGQRGVSCAD
CHMP----YKSEGGVKFSDHHIQS--PLAM---IDRTCQVCHRESEETLRNNVYERQ---
----RKANEIRNRLEQELAKAHIEAKFAWDNG----------------------------
----------------------ATEAQMKDVLALIRQAQWRWDFGVASHGGSFHAPQEIQ
RILSHGLDRAMQARLAVSKVLAKNGYTGDVPMPDISTKAKAQEYIGLDMDAERAAKEKFL
KTTVPAWLEKAKENGRLAQI-----------------------
>Bacteroides_sp._1_1_14_translation
---------------------------MEKKL------KSWQGWLLFGGSMVVVFVLGLC
VSALMERRAE-------VASIFNNRK-TVIKGIEARN-----------------------
---------------ELFKDDFPREYQTWTETAKTDF-----------------------
-ESEFNGNVAVDALEKRPELVILWAGY-AFSKDYSTPRGHMHAIEDITASLRTGSPAGPH
DG-----PQPSTCWTCKSPDVPRMMEALGVDSFYN-------------------------
------NKWAAFGDE-----------------------------------IVNPIGCSDC
HDP-------ETMNLHISRPALIEAFQRQG---------------------------KDI
TKATPQEMRSLVCAQCHVEYYFKGDG----------------------------------
-----------KYLTFPWDK-----------------------GFTVEDMEAYYDEAGFY
--------------DYIHKLSRTPILKAQHPDYEIAQMG----------IHGQRGVSCAD
CHMP----YKSEGGVKFSDHHIQS--PLAM---IDRTCQTCHRESEETLRNNVYERQ---
----RKANEIRNRLEQELAKAHIEAKFAWDKG----------------------------
----------------------ATEDQMKDVLALIRQAQWRWDFGVASHGGSFHAPQEIQ
RILSHGLDRAMQARLAVSKVLAKHGYTEDVPMPDISTKAKAQKYIGLDMDAERAAKEKFL
KTTVPAWLEKAKANGRLAQK-----------------------
>Bacteroides_sp._1_1_6_translation
---------------------------MEKKL------KSWQGWLLFGGSMVVVFVLGLC
VSALMERRAE-------VASIFSNRK-TVIKGIEARN-----------------------
---------------ELFKDNFPREYQTWTETAKTDF-----------------------
-ESEFNGNVAVDALEKRPEMVILWAGY-AFSKDYSTPRGHMHAIEDITASLRTGSPAGPH
DG-----PQPSTCWTCKSPDVPRMMEALGVDSFYN-------------------------
------NKWAAFGDE-----------------------------------IVNPIGCSDC
HDP-------ETMNLHISRPALIEAFQRQG---------------------------KDI
TKATPQEMRSLVCAQCHVEYYFKGDG----------------------------------
-----------KYLTFPWDK-----------------------GFTVEDMEAYYDEAGFY
--------------DYIHKLSRTPILKAQHPDYEIAQMG----------IHGQRGVSCAD
CHMP----YKSEGGVKFSDHHIQS--PLAM---IDRTCQTCHRESEETLRKNVYERQ---
----RKANEIRNRLEQELAKAHIEAKFAWDKG----------------------------
----------------------ATEDQMKDVLALIRQAQWRWDFGVASHGGSFHAPQEIQ
RILSHGLDRALQARLAVSKVLAKHGYTEDVPMPDISTKAKAQKYIGLDMDAERAAKEKFL
KTTVPAWLEKAKANGRLAQK-----------------------
>Bacteroides_cellulosilyticus_DSM_14838_translation
---------------------------MEKKL------KSWQGWLLFGGSMVVVFVLGLC
VSALMERRAE-------LESVFNNRR-TVITGIEARN-----------------------
---------------EVFKSDFPREYQTWTETAKTDF-----------------------
-QSEFNGNIAVDVLEQRPEMVVLWAGY-AFSKDYSTPRGHMHAIEDITASLRTGAPATPE
DG-----PQPSTCWTCKSPDVPRMMEAIGVDAFYN-------------------------
------NKWGAMGDE-----------------------------------IVNPIGCADC
HEP-------ENMNLHISRPALIEAFARQG---------------------------KDI
TKATPQEMRSLVCAQCHVEYYFKGDG----------------------------------
-----------KYLTFPWDK-----------------------GFTVEDMEAYYDNEGFY
--------------DYIHKLSRAPILKAQHPDYEICQMG----------IHGQRGVSCAD
CHMP----YKSEGGVKFSDHHIQS--PLAM---IDRTCQTCHRESEETLRNNVYERQ---
----RKANEIRNRLEQELAKAHIEAKFAWDKG----------------------------
----------------------ATEDQMKDVLALIRQAQWRWDFGVASHGGSFHAPQEIQ
RILSHGLDKAMQARLAVSRVLAKHGFTDDVPMPDISTKEKAQQYIGLDMDAERAAKEKFL
KTTVPAWLEKAKANGRLAQK-----------------------
>Bacteroides_sp._D20_translation
---------------------------MEKRL------KSWQGWLLFGGSMVVVFVLGLC
VSALMERRAE-------LASVFNNRK-TVIEGIEARN-----------------------
---------------EVFKSDFPREYQTWTETAKTDF-----------------------
-QSEFNGNVAVDVLEQRPEMVILWAGY-AFSKDYSTPRGHMHAIEDITATLRTGAPATDA
DG-----PQPSTCWTCKSPDVPRMMEAIGVDAFYN-------------------------
------NKWGALGGE-----------------------------------IVNPIGCADC
HEP-------ENMNLHISRPALIEAFERQG---------------------------KDI
TEATPQEMRSLVCAQCHVEYYFKGDG----------------------------------
-----------KYLTFPWDK-----------------------GFTVEDMEAYYDEAGFY
--------------DYIHKLSRTPILKAQHPDFEIARMG----------IHGQRGVSCAD
CHMP----YKSEGGVKFSDHHIQS--PLAM---IDRTCQTCHRESEETLRNNVYERQ---
----RKANEIRNRLEQELAKAHIEAKFAWDKG----------------------------
----------------------ATEEQMKEVLALIRQAQWRWDFGVASHGGAFHAPQEIQ
RVLSHGLDRAMQARLAVSKVLAKHGYTDNVPMPDISTKDKAQEYIGLDMDAERAAKDKFL
KTTVPAWLEKAKANNRLALK-----------------------
>Bacteroides_plebeius_DSM_17135_translation
---------------------------MIHNF------KSWQGWLLFGASMAVVFCLGLA
VSALSERRAE-------VASIFNNRK-NPMKGIVAQN-----------------------
---------------EKFQGDFPREYQTWTETARTDF-----------------------
-ESEFNGNVQVDVLAQRPEMVILWAGY-AFSKDYATPRGHMHAIEDIRATLRTGAPQGEK
DG-----PQPSTCWTCKSPDVPRMMQEIGVDSFYN-------------------------
------NKWAAFGNE-----------------------------------IVNPIGCSDC
HDS-------ETMDLHISRPALIEAFARQG---------------------------KDI
TKATPQEMRSLVCAQCHVEYYFKGDG----------------------------------
-----------KYLTFPWDK-----------------------GMTVEAIEQYYDEAGFS
--------------DYTHALSRTPILKAQHPDYEISQMG----------IHGQRGVSCAD
CHMP----YKSEGGMKFSDHHIQS--PLAM---IDRTCQVCHRESEETLRNNVYERQ---
----RKANEIRTRLEKELASAHIEAKFAWDKG----------------------------
----------------------ATENEMQPVLKLLREAQWRWDFGVASHGAAFHAPQEIQ
RILSHGLDRALQARLSLVRILAKHGCTESVPMPDISTKEKAQKFIGLDIPAEKAAKERFL
NETVPNWLKEAKLRERII-------------------------
>Bacteroides_fragilis_3_1_12_translation
---------------------------MEKKL------KSWQGWLLFCGAMVVVFVLGLV
VSALMERRAE-------TVSVFNNKR-VEITGIEPRN-----------------------
---------------EVFGDNYPREYETWTETAKTDF-----------------------
-KSEFNGNEAVDVLAQRPEMVVLWAGY-AFSKDYSTPRGHMHAIEDITHSLRTGAPMDDK
SG-----PQPSTCWTCKSPDVPRMMEAIGVDSFYN-------------------------
------NKWGAFGSE-----------------------------------IVNPIGCADC
HEP-------TNMKLHISRPALREAFARQG---------------------------KDI
DKATPQEMRSLVCAQCHVEYYFKGDG----------------------------------
-----------KYLTFPWDK-----------------------GFSVEDMEAYYDEADFA
--------------DYTHALSKARILKAQHPDYEISQMG----------IHAQRGVSCAD
CHMP----YKSEGGMKFSDHHIQS--PLAM---IDRTCQVCHRESEETLRNNVYDRQ---
----RKANEIRGRLEQELAKAHIEAKFAWDKG----------------------------
----------------------ATDTQMAEALKLIRQAQWRWDFGVASHGGAFHAPQEIQ
RILGHGLDKALQARLAISKVLAQHGYTADVPMPDISTKEKAQQYIGLDMQKEREAKDKFL
KTVVPEWLEKAKANGRLAKL-----------------------
>Bacteroides_sp._2_1_33B_2_translation
---------------------------MEKKL------KSWQGWLLFGGTMVVVFVLGMI
AASVNERHAE-------VTSVMNNKK-TEITGIEARN-----------------------
---------------DKFESNYPREYQTWEATADTSF-----------------------
-KSLYNGNQAVDVLEARPEMVILWAGY-AFSKDYSTPRGHMHAIEDMRNTLRVGAPMTEN
EG-----PQPATCWTCKSPDVPRMMQAMGVDNFYK-------------------------
------GKWASLGKE-----------------------------------IVNPIGCADC
HEP-------ENMNLHISRPALIEAFQRQG---------------------------KDI
TKATQQEMRSLVCAQCHVEYYFKGDG----------------------------------
-----------KYLTFPWDK-----------------------GSTVEDMEAYYDEAGFA
--------------DYTHKLSRAPILKAQHPDYEISQMG----------IHAQRGVSCAD
CHMP----YKSEGGVKYSDHHIQS--PLAM---IDRTCQVCHRESEETLRNNVYERQ---
----NKANEMRNRLETELAKAHVEAKFAWDKG----------------------------
----------------------ATEDQMKDVLKLIRQAQWRWDFGVASHGGAFHAPQEIQ
RILGNGLDKAMQARLATAKVLAKLGYTDDVPMPDFSTKEKAQQYIGLDMAAERTAKEKFL
NTIVPQWVKEAQENNRLAKNI----------------------
>Bacteroides_xylanisolvens_XB1A_translation
---------------------------MKDKF------KPWQRWVLFALAMAVIFASGVI
ISFLMEHSAE-------VVNVDYKKK-IKINGIEARS-----------------------
---------------IIFAENYPREYKTWVDMTSTDL-----------------------
-HSRLNGRTSIDVLAQRPEMVILWAGY-AFSKDYSTPRGHMYALQDIVHSLRTGAPMGDA
DG-----PQFASCWVCKSSDVPRMIEAIGVDSFYN-------------------------
------NKWAAWGAE-----------------------------------IVNPIGCADC
HEP-------KNMDLHISRPSLTEAFSRQG---------------------------RDI
THATPQEMRSLVCAQCHSEYYFKGNI----------------------------------
-----------KYPTFPWDK-----------------------GFTVEDLEKYYDEIGFT
--------------DYIHKLSRAPILKAQHPDYEIFKMG----------IHAQRGVSCAD
CHMP----YNDEGGIKYSDHHIQN--PLAV---TERTCQTCHRDNKETLCKNVYERQ---
----QKANELRTLLEKELAKAHIEAKFTWDIG----------------------------
----------------------ATENEMQEALLLIRQAQWRWDFGVSSHGGSFHAPQETM
RILGHGLNKVFQARMLISKVLVAHGYTDNVPLPDITTKEKAQQYIGLDMAVEKADKDKFL
KEIVPEWLQKAKANGRIVN------------------------
>Bacteroidetes_oral_taxon_274_str._F0058_translation
------------------------MSEHRKKL------KTWQGWAIFGGAMVFVFCLGLL
AASITNRRAE-------ITTIYANKK-DKIAKGEAKN-----------------------
---------------PMYQGNYPREYETWTQTADTSF-----------------------
-RSEFNGSQAVDVLEQRPNMVIFWAGY-AFSRDYTSPRGHMHAIEDVTRTLRTGNPGIDG
DGD----IQPATCWTCKSPDVPRMMQAIGVDNFYK-------------------------
------SKWSQMGSE-----------------------------------IVNPIGCADC
HDA-------ETMDLHISRPALVEAFARRG---------------------------VDI
TKATHQEMRSLVCAQCHVEYYFKGDG----------------------------------
-----------KYLTFPWDK-----------------------GFTMEDAERYYDEADYY
--------------DYIHTLSRTPILKAQHPDFEIAQQG----------IHAQRGVSCAD
CHMP----YKSEGGIKFSDHHITS--PLAN---IDRTCQTCHRESEEVLRQNVYDRQ---
----RKANEIRNKLEDELAKAHIEAKFAWDKG----------------------------
----------------------ATEAEMKPVLKYIRQSQWRWDYGVASHGASFHAPQEIT
RILGNGLERAMQARLEIARVLARHGYTAAVPMPDISTKEKAQRYIGLDPEKLNNRKQKFL
KTVVPKWLEEAKAKGKLVAMK----------------------
>Porphyromonas_gingivalis_W83_translation
------------------------MKNKERKL------KSWQGWLIFSSSMVVVFCLGLL
AASVTERRAE-------IQSIYANKK-DKIAPFEARN-----------------------
---------------EMYRGNYPREYETWTYTADTSF-----------------------
-RSEFNGSQAIDVLEQRPNMVIFWAGY-AFSRDYTSPRGHMHAIQDMQRTLRTGNPGIDG
AGD----MQPATCWVCKSPDVPRMMQAIGVDEFYK-------------------------
------NKWSSLGSD-----------------------------------IVNPIGCADC
HDP-------ETMDLHISRPALIEAFQRRG---------------------------LDI
TKASHQEMRSLVCAQCHVEYYFKGEG----------------------------------
-----------KYLTFPWDK-----------------------GMTMEDAERYYDEAEYY
--------------DYIHTLSRAPILKAQHPDFEISQHG----------IHAQRGVSCAD
CHMP----YISEGGVKFSDHHITS--PLAH---MDRTCQTCHRESEEELRKNVYERQ---
----RKANEVRNQLENELAKAHLEAQFAWDKG----------------------------
----------------------ATEKEMTPILKYIRQSQWRWDYGVASHGASFHAPQEIT
RILSNGLERAMQARIEIARVLARHGYTDEVPLPDVSTKEKAQKYIGLDMDGLHKNKEKFL
ETVVPKWVKKAKGKGLLIAAK----------------------
>Prevotella_buccae_ATCC_33574_translation
---------------------------MAKQL------KKWQGWLLFGGSMLIVFVLGLI
CSSLLERRAE-------VASVFNNRRTPMTDSIVSQN-----------------------
---------------EKFKEDFPREYETWAMTEDTTF-----------------------
-KSMYNGSQERDILESFPDIVIIWAGY-AFSKNYNTPRGHRHAIEDMRKILRTGNPGIGG
DGD----IQPGTCWTCKGPDVPRLMREKGIGAFYG-------------------------
------AKWSQWGSE-----------------------------------VMNTVGCSDC
HDA-------RTMDLKPARPALYEAWHRAG---------------------------KDV
KKASHQEMRSLVCAQCHTEYYFEKDNN---------------------------------
-----------QYLKFPQDR-----------------------GLTCEDAEAYYDSLGFY
--------------DYIHPLSKAKILKAQHPGYEMFKQG----------IHGQRGLSCAD
CHMP----YMQEGGIKYTDHHVQS--PLAK---IDRTCQTCHRQDAETLRQNVYERQ---
----KKVYDFAVKVNHELALAHLEAEFAWKKG----------------------------
----------------------ATEAEMTKALDDIRKSQWRWDYSLASHGAAFHAPQEVM
RLLANAMTYAKDARLEISHVVAKHGFVGTIPIPDVSTKAKAQAYIGLDMKALNQKKQQFL
DTIVPEWVKVAKQKKRFITQPM---------------------
>Prevotella_sp._oral_taxon_299_str._F0039_translation
---------------------------MAKQL------KKWKGWMLFGGSMLVVFVLGLI
CFSLLERRAE-------VASIFNNRRVAMTDSIVSQN-----------------------
---------------EKFKEDFPMEYETWAMTEDTTF-----------------------
-QSKYNGSQERDILEAYPDIVIIWAGY-AFSKQYNTPRGHRHALEDMRKILRTGNPGVDN
DTD----IQPGTCWTCKGPDVPRLMREKGVAAFYG-------------------------
------AKWSEWGDE-----------------------------------NMNTVGCSDC
HDA-------RTMELKPARPALYEAWQRAG---------------------------KDV
KKAGHQEMRSLVCAQCHTEYYFEKENH---------------------------------
-----------QYLKFPQDK-----------------------GLTCEDAEAYYDSIGFY
--------------DYIHPLSKAKILKAQHPGYDLFKQG----------IHGQRGVSCAD
CHMP----YMQKGGIKFTDHHVQS--PLAK---IDRTCQTCHRQDAEVLRQNVYERQ---
----KKVYDFAVKVNKELATTHLEAEFAWKKG----------------------------
----------------------ATESEMATALNDIRKSQWRWDYSLASHGAAFHAPQEVM
RLLAESMSYAKSARIEIARVLAKHGFTGQVPLPDISTKAKAQAYIGLDMKALKQKKAKFL
DTIVPKWIERAKQKKRFISQPV---------------------
>Prevotella_denticola_CRIS_18C-A_translation
---------------------------MAKTL------KKWQGWLLFGGAMVIVFVLGLL
CSSMLERRAE-------VASIFNNRRTQMTDSIVAQN-----------------------
---------------EKFAEDFPREYQTWAMTEDTSF-----------------------
-VSKYNSSQEVDVLAQRPEMVILWAGY-AFSRDYNTPRGHRHCIEDLRKILRTGSPGVDG
QED----IQPGTCWTCKGPDVPRLMREKGTDKFYA-------------------------
------AKWSDWGPE-----------------------------------VMNTIGCSDC
HDA-------RTMDLRPARPALYEAWARVG---------------------------KDV
KKATHQEMRSLVCAQCHTEYYFEKENG---------------------------------
-----------NYLHFPQEK-----------------------GMTCEAAEEYYDSIGFY
--------------DYINPLSKAKILKAQHPGYELYLQG----------IHGQRGVSCAD
CHMP----YISEGGVKFTDHHVMS--PLAH---IDRTCQTCHRQDAETLRQNVYERQ---
----QKIYDFRTHVEKELAAAHIEAKFAWDKG----------------------------
----------------------ATEAEMQTALSDLRKGQWRWDYAVASHGAAFHAPQEVM
RLLASAMEYAKDARLQIARVVARHGFTGQIPLPDISTKAKAQSYIGLDMPKLKKQKKQFL
DTIVPKWIETARKNKRFITKPM---------------------
>Prevotella_multiformis_DSM_16608_translation
---------------------------MAKTL------KKWQGWLLFGGAMVIVFVLGLL
CSSMLERRAE-------VASIFNNRRTQMTDSIVSQN-----------------------
---------------EKFAEDFPREYETWAMTEDTSF-----------------------
-VSKYNSSQEVDVLAQRPEMVVLWAGY-AFSREYNTPRGHRHAIEDLRKILRTGSPGVDG
QED----IQPGTCWTCKGPDIPRLMREKGTDKFYA-------------------------
------AKWSDWGPE-----------------------------------AMNTIGCSDC
HDA-------RTMDLRPARPALYEAWARVG---------------------------KDV
KKATHQEMRSLVCAQCHTEYYFEKENG---------------------------------
-----------NYLHFPQEK-----------------------GLTCEAAEEYYDSIGFY
--------------DYINPLSKAKILKAQHPGYELYMQG----------IHGQRGVSCAD
CHMP----YISEGGVKYTDHHVMS--PLAH---IDRTCQTCHRQDAETLRQNVYERQ---
----QKIYDFRTHVEKELAAAHIEAKFAWEKG----------------------------
----------------------ATEAEMKTALSDIRKGQWRWDYAVASHGAAFHAPQEIM
RLLASAMEYAKDARLQIARVVARHGFTGQIPLPDLSTKAKAQSYIGLDMPKLNKQKKQFL
DTVVPKWIETAKKNKRFITKPM---------------------
>Prevotella_melaninogenica_ATCC_25845_translation
---------------------------MAKTL------KKWQGWLLFGGAMVLVFILGLL
CSSMLERRAE-------IVSVFNNRRTPMTDSIVSQN-----------------------
---------------EKFAADFPREYETWAMTEDTSF-----------------------
-VSKYNSSQEVDVLAERPEMVILWAGY-SFSRGYNTPRGHRHCIDDLRKIMRTGSPGVDG
QDD----IQPGTCWTCKGPDVPRLMREKGTDKFYA-------------------------
------AKWSDWGPE-----------------------------------VMNTVGCSDC
HDA-------RTMELRPARPALYEAWARVG---------------------------KDV
RKASHQEMRSLVCAQCHTEYYFEKENG---------------------------------
-----------NYLHFPQEK-----------------------GMTCEAAEEYYDSIGFY
--------------DYINPLSKAKILKAQHPGYELYLQG----------IHGQRGVSCAD
CHMP----YISEGGVKYTDHHITS--PLAN---ISRTCQTCHRQDAETLRQNVYERQ---
----QKIYDFRTHVERELAAAHIEAKFAWEKG----------------------------
----------------------ATEAEMEPVLKDLRKGQWRWDYAVASHGAAFHAPQEVM
RLLGSAMEYAKDARLQIARVVARHGFTGQIPLPDVSTKAKAQSYIGLDMTKLNAQKKQFL
DTIVPKWIEQARKNKRFITKPM---------------------
>Prevotella_veroralis_F0319_translation
---------------------------MAKTL------KKWQGWLLFGGAMVIVFFLGLL
CSSMLERRAE-------IASVFNNRRTQMTDSIVAQN-----------------------
---------------EKFAEDFPREYETWAMTEDTSF-----------------------
-VSKYNSSQEVDVLGQRPEMVILWAGY-SFSRGYNTPRGHRHCVEDLRKIMRTGSPGVDG
QDD----MQPGTCWTCKGPDVPRLMREKGTDKFYA-------------------------
------AKWSNWGPE-----------------------------------VMNTVGCSDC
HDA-------RTMELRPARPALYEAWARVG---------------------------KDV
KKATHQEMRSLVCAQCHTEYYFEKDNG---------------------------------
-----------NYLHFPQEK-----------------------GMTCEAAEEYYDSIGFY
--------------DYINPLSKAKILKAQHPGYELYLQG----------IHGQRGVSCAD
CHMP----YISEGGVKYTDHHVMS--PLAH---IDRTCQTCHRQDAETLRQNVYERQ---
----QKIYDFRTHVEKELAAAHIEAKFAWDKG----------------------------
----------------------ATEAEMQPVLTDLRKGQWRWDYAVASHGAAFHAPQEVM
RLLASAMEFAKDARLQIARVVARHGFTGQIPLPDISTKAKAQSYIGLDMPKINSQKKQFL
DTIVPKWIETAKKNKRFITKPM---------------------
>Prevotella_oris_C735_translation
---------------------------MAKQL------KKWQGWLLFGGAMVVVFVLGLL
CSSLLERRAE-------VASIFNNRRTPMTDSIVAQN-----------------------
---------------EKFAEDFPREYQSWAMTEDTTF-----------------------
-ESKYNGSQEKSILEKCPEIVVIWDGY-AFSRDYNTPRGHRHCIEDLRKILRTGSPGVDG
QKD----LQPGTCWTCKGPDVPRLMREKGTNAFYA-------------------------
------AKWSDWGGE-----------------------------------VMNTVGCSDC
HDA-------RTMDLKPARPALYEAWARAG---------------------------KDV
KKASHQEMRSLVCAQCHTEYYFEKENG---------------------------------
-----------NYLHFPQEK-----------------------GLTCEAAEEYYDSIGFY
--------------DYIHPLSHAKILKAQHPGYEMFKQG----------IHGQRNVSCAD
CHMP----YISEGGVKYTDHHIMS--PLAH---IDRTCQTCHRQDAETLRQNVYERQ---
----QKVYDFALKVNKELANAHIYAKFAWDKG----------------------------
----------------------ATEAEMKQCLSDIRKSQWRWDYSLASHGAAFHAPQEVM
RLLANSMMYAKDAQLQATRVAAKHGFTGQIPLPDISTREKAAKYVGLDMKTLHAQKQDFL
NTVVPKWIETARKNKRFITKPM---------------------
>Prevotella_salivae_DSM_15606_translation
---------------------------MAKQL------KKWQGWLLFGGAMVVVFILGLL
CSSLLERRAE-------VASIFNNRRVPMTDSIVAQN-----------------------
---------------EKFAEDFPREYQTWAMTEDTTF-----------------------
-ESKYNGSQEKSILEKCPEIVVIWDGY-AFSRDYNSPRGHRHCIEDLRKILRTGSPGVDG
QGD----MQPGTCWTCKGPDVPRLMREKGKNAFYA-------------------------
------AKWSDWGNQ-----------------------------------VMNTVGCSDC
HDA-------RTMDLKPARPALYEAWARVG---------------------------KDV
KKASHQEMRSLVCAQCHTEYYFEKDNG---------------------------------
-----------NYLHFPQEK-----------------------GLTCEAAEEYYDSIGFY
--------------DYVHPLSRAKILKAQHPGYEMFKQG----------IHGQRGLSCAD
CHMP----YISEGGVKYTDHHIMS--PLAH---IDRTCQTCHRQSAETLRQNVYDRQ---
----KKVYDFALKVNRELANAHIYAKFAWDKG----------------------------
----------------------ATEAEMKQCLSDIRKSQWRWDYSLASHGAAFHAPQEVE
RLLGYSMMYAKDAQLQAQRVAAKHGFTGQIPLPDISTREKAAKYIGLDMKKLKSQKKDFL
DTIVPKWIESARKNKLFITQPM---------------------
>Prevotella_oralis_ATCC_33269_translation
---------------------------MVKQL------KRWQGWLLFGGSMVVVFLLGLL
VSSLMERRAE-------VVSIFNNRKNMFKDSIVAQN-----------------------
---------------EKFADDFPREYETWSMTEDTTF-----------------------
-ESKYNGSQEKDVLEEHPEIVVIWDGY-AFSREYNTPRGHRHCIEDLRKILRTGSPGVDG
QAD----IQPGTCWTCKGPDVPRLMREKGINRFYA-------------------------
------AKWSEWGDQ-----------------------------------VMNTVGCSDC
HDA-------RTMDLRPARPALYEAWARVG---------------------------KDV
RKATHQEMRSLVCAQCHTEYYFEKDNG---------------------------------
-----------QYLHFPQEK-----------------------GLTCEDAEAYYDSIGFY
--------------DYVHPLSKAKILKAQHPGYEVFMQG----------IHGQRNVSCAD
CHMP----YIAEGGVKYTDHHIMS--PLAH---IDRTCQTCHRQDAETLRKNVYDRE---
----KKVYDFAGKVDKELAYAHIEAKFAWEHG----------------------------
----------------------ATEPEMKKTLEDIRKSQWRWDYALAGHGAAFHAPQEVM
RLLADAMEYAKDARLQVARIVARHGYTGTIPLPDLSTREKAAEYVGLNMRQLRSQKKDFL
DSVVPKWIETARKNKRFVSKPM---------------------
>Prevotella_tannerae_ATCC_51259_translation
---------------------------MAKQL------KKWQGWLLFGGAMVIVFVLGLI
CSSLLERRAE-------VASIFNNRRIQMTDSIVSQN-----------------------
---------------EKFAEDFPREYQSWAMTADTTF-----------------------
-ESKYNGSQEKDVLEEHPEMVILWNGY-AFSKEYNTPRGHRHSVEDLLKILRTGSPGVDG
QTD----IQPGTCWTCKGPDVPRLMREQGTDKFYA-------------------------
------AKWSDWGDQ-----------------------------------VMNTVGCSDC
HDA-------RTMELRPARPALYEAWARVG---------------------------KDV
RKASHNEMRSLVCAQCHTEYYFEKENG---------------------------------
-----------NYLHFPQER-----------------------GLLCEDAEAHYDSIGFY
--------------DYINPLSKAKILKAQHPGYELFMQG----------IHGQRGVSCAD
CHMP----YISEGGVKYTDHHIMS--PLAH---IDRTCQTCHRQDAETLRQNVYERQ---
----QKVYDFRKRVEKELAYAHIEAKFAWDKG----------------------------
----------------------ATEAEMKEVLSDLRKGQWRWDYAVASHGAAFHAPQEVM
RLLAGAMEYAKDARLQIARVVAKHGYTGTIPIPDISTRDKAAKYCGLDMAKLRQQKKQFL
DTVVPKWVETARKNKRFITKPI---------------------
>Prevotella_disiens_FB035-09AN_translation
---------------------------MAKQL------KKWQGWLLFGGAMVIIFILGML
CSSMLERRAE-------VASVFNNRRTVMTDSIVSQN-----------------------
---------------EKFAEDFPKEYQTWAMTEDTSF-----------------------
-VSKYNSSQEVDVLAQRPEMVILWAGY-AFSREYNTPRGHRHAVEDLRKILRTGSPGVDG
QED----MQPGTCWTCKGPDVPRLMREKGKNAFYA-------------------------
------AKWSQWGNE-----------------------------------VMNSVGCSDC
HDA-------RNMDLRPARPALYEAWQRAG---------------------------KDV
KKASHQEMRSLVCAQCHTEYYFEKDNG---------------------------------
-----------NYLKFPQDK-----------------------GLTCEAAEEYYDSIGFY
--------------DYIHPLSKAKILKAQHPGYELFKQG----------IHAQRGLSCAD
CHMP----YIQEGGIKYTSHHITS--PLAN---INRTCQTCHRQSEETLRQNVYERQ---
----EKVFDIRNRVEKELARAHIEAKFAWEKG----------------------------
----------------------ATEKEMEPILTALRKSQWRWDYAVASHGASFHAPQEVT
RLLGVALNYAQTARIDIARVLARHGYSKEVPMPDISTKDKAQSYIGLDMKKLKAQKKNFI
DNVVPQWVKTAKKNGRFITKEM---------------------
>Prevotella_buccalis_ATCC_35310_translation
---------------------------MAKQL------KRWQGWLLFGGAMVVVFVLGLI
TSSLMERRAE-------VASIFNNRRTPMTDSIVAQN-----------------------
---------------EKFKADFPREYESWAMTADTSF-----------------------
-TSEFNGSKATDELADRPEMVILWAGY-AFSQEYNTPRGHRHAIEDLRNILRTGHPGIDG
DGD----MQPGTCWTCKGPDVPRMMREMGTANFYK-------------------------
------ATWSELGNQ-----------------------------------MMNSIGCSDC
HDA-------RTMDLKPARPALYEAWSRRG---------------------------EDV
KKATHQEMRSLVCAQCHTEYYFDKQT----------------------------------
-----------NYLSFPQDS-----------------------GLTVEAAEAYYDKTGFY
--------------DYIHPLSKTPILKAQHPGYEIFKQG----------IHAQRGVSCAD
CHMP----YKSEGGVKYTDHHITS--PLAN---IDRTCQVCHRQSEEELRRNVYDRQ---
----RMASEKRTRLEKELAAAHIEAKFAWDKG----------------------------
----------------------ATEKEMKPVLALIRKSQWRWDYGFASHGGSFHAPQEVM
RIFSDGLIAAQEARLQIAKVLARHGFTGNVPMPDLSTKAKAQAYIGLDMKKLREQKQRFV
NNIVPKWIDDARKNHRFVTKPM---------------------
>Prevotella_marshii_DSM_16973_translation
---------------------------MEKHL------KRWQGWLLFGGSMVVVFLLGLV
ASSLLERRAE-------VVSIFNNRKNMFKEDIVAQN-----------------------
---------------EKFAGDFPREYETWKATEDTTF-----------------------
-ESEFNGSQHKDVLAQRPEMVILWGGY-SFAWDYKSPRGHHHAIEDMREILRTGAPGVTP
GDE----PQPGTCWTCKGPDVPRLMKEKGVANFYK-------------------------
------AKWSQWGPE-----------------------------------VMNTIGCSDC
HDA-------RTMDLRPARPALYEAWKRRG---------------------------LDV
SKASHQEMRSLVCAQCHTEYYFKGDG----------------------------------
-----------KYLTFPQDS-----------------------GLTVENIEAYYDKTGYY
--------------DYIHQLSKAPILKAQHPGYELSKMG----------IHGQRGVSCAD
CHMP----YISEGGVKYSDHHIMS--PLAH---IDRTCQTCHREDAETLRQNVYERQ---
----RKCNEIRNRVEKELSTAHIEAKFAWDKG----------------------------
----------------------ASETEMKPILSLLRKSQWRWDFAVASHGASFHAPQEVM
RILGHSLDYAHQARLRLSKVLAHHGFYGDVPMPDISTKEKAWAYLGIDGKQKMADKKKFL
QTIVPKWIQEAKKKGRFITL-----------------------
>Prevotella_sp._oral_taxon_317_str._F0108_translation
---------------------------MAKQL------KRWQGWLLFGGSMVVVFILGLL
VSSLLERRAE-------VVSIFNNRK-TPMEGIVSEN-----------------------
---------------SKFASDFPREYETWKQTADTTF-----------------------
-KSEFNSSQAVDVLAQRPNMVILWAGY-AFSWDYATPRGHQHAVEDVRRTLRTGAPGVTE
GKE----PQPGTCWTCKGPDVPRLMKEHGVANFYK-------------------------
------APWSKWGDQ-----------------------------------VMNNVGCSDC
HDS-------KTMDLKPARPALYEAWQRVG---------------------------KDV
NKATHQEMRSLVCAQCHTEYYFKGDG----------------------------------
-----------KYLTFPQDS-----------------------GMTVEAMEKYYDAMNYK
--------------DYTHALSRAPILKAQHPGYEIHQMG----------IHGQRGVSCAD
CHMP----YMSKGGVKYTDHHIMS--PLAN---IERTCQTCHRQSAETLRQNVYERQ---
----RKCNEIRNRVENELATAHIEAKFAWDKG----------------------------
----------------------ATEAEMKPVLDLLRKSQWRWDFAVASHGAAFHAPQEIM
RILSHSLDFANQARLKVAKVLARHGYTADVPMPDISTKAKAQAYIGLDMKQKEADKEKFL
NTVVPQWIKKAKAAGRALDL-----------------------
>Bacteroides_sp._20_3_translation
---------------------------LKAHY-----------KTSIAISLIVIIVLVIL
RTTVTGQDS--------IKFIDDTDD----QPIDQQNS----------------------
---------------DSIDLRYSNEYQSWKQTSDTTF-----------------------
-RSLFNGNQQADILAEHPVMVVLWAGY-AFSKDYLSPRGHMYSIEDLYKSLRTGSPMTPT
SG-----PQPAACWACKSPDIPRLLTTTDAKTLYK-------------------------
------KKWAELGNE-----------------------------------IVNPIGCADC
HEP-------QSMGLRVTRSFLKSAYKRNG---------------------------LRI
EDATEQEMRSLVCAQCHAEYYFQGED----------------------------------
-----------RILTLPWDQ-----------------------GYTVENIEAYYDSINFT
--------------DFTHKLSRAHLIKAQHPDFELFQMG----------IHGQRGVSCGE
CHMP----AVGEDENRYNNHHIKS--PLAM---IDRTCQACHRESEETLRKDVYERQ---
----NKVYAIRMRVEEELTKAHIEAKFAWDKG----------------------------
----------------------ATESQMKNVLKLLRQAQWRWDFAVASHGAAFHAPQEVT
RILGSGLDKATQARIQIMKVLAQLGYTQDVPMPDISTKAKAQQYIGLDMEAEQQAKQKFL
ETVIPQWQEEARANKRFIEGN----------------------
>Bacteroides_sp._2_1_33B_translation
---------------------------LKAHY-----------KTSIAISLIVIIVLVIL
RATVTGQDS--------IKFIDDTDD----QPIDQQNS----------------------
---------------DSIDLRYSNEYQSWKQTSDTTF-----------------------
-RSLFNGNQQADILAEHPGMMVLWAGY-AFSKDYLSPRGHMYSIEDLYKSLRTGAPMTPT
SG-----PQPAACWACKSPDIPRLLTTTDAKTLYK-------------------------
------KKWAELGNE-----------------------------------IVNPIGCADC
HEP-------QSMGLRVTRSFLKSAYKRNG---------------------------LRI
EDATEQEMRSLVCAQCHAEYYFQGED----------------------------------
-----------RILALPWDQ-----------------------GYTVENIEAYYDSINFT
--------------DFTHKLSRAHLIKAQHPDFELFQMG----------IHGQRGVSCRE
CHMP----AVGEDENRYNNHHIKS--PLAM---IDRTCQACHRESEETLRKDVYERQ---
----NKVYAIRMRVEEELTKAHIEAKFAWDKG----------------------------
----------------------ATESQMKNVLKLLRQAQWRWDFAVASHGAAFHAPQEVT
RILGSGLDKSTQARIQIMKVLAQLGYTQDVPMPDISTKAKAQQYIGLDMEAEQQAKQKFL
ETVIPQWQEEARANKRFIEGN----------------------
>Bacteroides_coprosuis_DSM_18011_translation
---------------------------MFKKLGEQIRKRPAIGWMIFAVVMVAVFLLGLL
AASITERRAE-------IATLFNNKK-IEIEGIEPKS-----------------------
---------------DLWGINYPREYETWLKTKDMDF-----------------------
-TSKHMGNTPHDVLEERPAMVVMWAGY-AFSRDYSAPRGHMHAIEDVRNTLRTGTPENGE
GD-----MQPGTCWTCKGPDVPRLMHEKGIENFYK-------------------------
------AKWSDWGAE-----------------------------------VMNPVGCADC
HDP-------QNMGLKITRPALIEAFERRG---------------------------MDI
TKATQQEMRTLVCAQCHVEYHFKGDT----------------------------------
-----------KYLTFPWDK-----------------------GLTVEDMEAFYDEAEFT
--------------DWTHSLSKAPMLKAQHPDYETFTMG----------PHYKRGLSCAD
CHMP----YKSEGGIKYSNHQVVS--PLKN---IANTCQTCHRDTEEDLRLYVYEYQ---
----DKALEIRDRIEEVLPQVHIMAKIAWDNG----------------------------
----------------------ATEAEMATALKLIRQAQWRWDFAVASHGGSFHAPVETQ
RILAHSLDKSLQAQMELQKVFYSHG-IKDFNMPDISSKDKAQEFINLDMKNLKEKKEKWV
NTVVPAWLEKAKADGKLTAQL----------------------
>Dysgonomonas_mossii_DSM_22836_translation
---------------------------MLKKLAEAIRRKPIIGWGIFAVVMVLVFMLGLL
AASITERRAE-------IATLYNNKK-IEITGINTNS-----------------------
---------------EEWGINYPREYDTWKKTKEMDF-----------------------
-RSKHLGNMPEDVLESRPEMVVLWAGY-AFSRDYSAPRGHMYTIEDVTHTLRTGTPDHEH
KD-----MQPSTCWACKSPDVPRMMHEVGIENFYK-------------------------
------ASWSQFGSE-----------------------------------IVNPVGCADC
HDP-------KTMNLTITRPALIEAFERQG---------------------------KDI
TKATPQEMRSLVCAQCHVEYFFKGDG----------------------------------
-----------KYLTFPWDG-----------------------GMTVESMEEYYDNANYT
--------------DWVHHLSKAPMLKAQHPDYEIFLLG----------PHAQRGLSCAD
CHMP----YMSEGGIKYSNHQVMS--PLKN---VSSTCQTCHRDSEENLKNYVYQYQ---
----DKALEIRNRIEVELAKAHVMAKAAWDNG----------------------------
----------------------ADEAKMKESLKLIRQAQWRWDFAVASHGASFHAPVETQ
RILAHSLDRTLQAQLELQKVLFTLG-VADVKMPDISTKSKAQEYIGLDMKKLREDKDKWI
KTTLPTWIEKAKSEGKLAMN-----------------------
>Capnocytophaga_ochracea_DSM_7271_translation
---------------------------MKKKH-----------WLIAGLLAVVTFLLGLL
ANSIMNRSTE-------AQLIARGGN--NIKEGECRN-----------------------
---------------ELYEPFYPREYASWAATADTTF-----------------------
-RSKYMSSHDDDLLALRPEMVILWAGY-AFSKEYNAPRGHMHAIEDVTKILRTGAPTDST
HS-----PQPGTCWTCKSPDVPRLIKEVGAETYYS-------------------------
------APWDQWGSQ-----------------------------------IVNPIGCATC
HDT-------KTMKLQVSQLALQEAFKRQG---------------------------RDI
NKATHQEMRSLVCAQCHVEYYFKGDK----------------------------------
-----------KYLTFPWDK-----------------------GMTVEKMEEYYDAEGWT
--------------DYVHPLSRTPILKAQHPDYELSQLG----------IHGQRGVSCAD
CHMP----YKTDGAVKFTDHQISS--PLRN---VSASCQTCHRQSEEELVKNVYDRQ---
----DAVYGMRMKLEKQLAKVHFKAKFLWDNG----------------------------
----------------------ATEEQMKPTLALIRKSQWRWDMVHSSHGAAFHAPIESE
RLLSDGLIYAYQAENNLDVLKEKLNIKTAFVMPDISTKAKAQKEIGLDIPKEEAAKKRFL
ETIVPKWIKEAKEKGRLVTQK----------------------
>Capnocytophaga_sp._oral_taxon_329_str._F0087_translation
---------------------------MKKKH-----------WLIAGILAIVTFLLGLL
ANSIMNRSQE-------AEFIAKGGN--NLPDQECKN-----------------------
---------------ELFAPFYPRQYDSWRATADTTF-----------------------
-RSRYMSSQDDDLLALRPEMVVLWAGY-AFSKEYNAPRGHMHAIEDVTKILRTGAPTDST
HS-----PQPGTCWTCKSPDVPRLMKKVGLDNYYS-------------------------
------APWDKWGNE-----------------------------------IVNPIGCATC
HNT-------KTMKLEIHQPALVEAFERQG---------------------------KDI
NNATHQEMRSLVCAQCHVEYYFKGDK----------------------------------
-----------KHLTFPWDK-----------------------GMTIEKMEEYYDAEGWT
--------------DYVHSLSRTPILKAQHPDYELSQLG----------IHGQRGVSCAD
CHMP----YKTDGAVKFSDHHISS--PLRN---VSASCQTCHRQSEEELVKNVYDRQ---
----DAVYGMRMKLEKQLAKVHFKAKFLWDNG----------------------------
----------------------ANEEQMKPTLALIRKSQWRWDMVHSSHGAAFHAPIESE
RLLSDGLIYAYQAENNLDVLKEKLNIKTAFVMPDISTKAKAQKEIGLDIPKEEAAKKKFL
ETIVPKWIEEAKKAGRLVSQK----------------------
>Capnocytophaga_gingivalis_JCVIHMP016_translation
---------------------------MKKRN-----------WLLVGILAIVTFLLGLL
ANSIMNRSHE-------AEFIAKGGN--NLEDQECRN-----------------------
---------------ELYAQFYPRQYDSWEATADTTF-----------------------
-QSKYMSSQDDDLLALRPEMVILWAGY-AFSKEYNAPRGHMHAIEDVTKILRTGAPTDST
HS-----PQPGTCWTCKSPDVPRLMKKVGLEEYYS-------------------------
------APWDKWGSE-----------------------------------IVNPIGCATC
HNT-------KTMKLEVHQPALAEAFARQG---------------------------KDI
NKATHQEMRSLVCAQCHVEYYFKGDK----------------------------------
-----------KYLTFPWDE-----------------------GMTVEKMEEYYDKEGWT
--------------DYVHKVSRAPIIKAQHPDYELSQLG----------IHGQRGVSCAD
CHMP----YKTDGAVKFSDHQISS--PLRN---ISASCQTCHRQSEEELRKNVYDRQ---
----DAVYGMRIKLEKELAKVHFKAKFLWDNG----------------------------
----------------------ATEEQMKPTLALIRKSQWRWDMVHSSHGAAFHAPIESE
RLLSDGLIYALEAEKNLDVLKEKLHIAAEFVMPDISTKAKAQKEIGLDIPKEEAAKKQFL
KTIVPKWIEEAKKEGRLVTQK----------------------
>Capnocytophaga_sp._oral_taxon_338_str._F0234_translation
-------------------------MMMKKKH-----------WLIAGILAIVTFLLGLL
ASSIMNRSTE-------AKIIAKEGN--NLADQECRN-----------------------
---------------ELYAPFYPREYDSWAATADTTF-----------------------
-HSKYMSSQDDDMLEQRPEMVILWAGY-AFSKEYNAPRGHMHAIEDVTKILRTGAPTDST
HS-----PQPGTCWTCKSPDVPRLMKKVGLEAYYS-------------------------
------APWDKWGSE-----------------------------------IVNPIGCATC
HNT-------KTMSLAISQPALVEAFARQG---------------------------RDI
NKATHQEMRSLVCAQCHVEYYFKGDK----------------------------------
-----------KYLTFPWDE-----------------------GKAVEDMEKYYDESGWT
--------------DYVHKISRTPIIKAQHPDFEISQFG----------IHAQRGVSCAD
CHMP----YKTDGAVKFSDHQISS--PLRN---VTASCQTCHRQSEKELVKNVEDRQ---
----NAVFSLRNRLEKQLAKDHFKAKFLWDNG----------------------------
----------------------ATEEQMKPILALLRKSQWRWDYITASHGAAFHAPVEAM
RVLSDGMTFAMQAETDMDNLTNKLNIKAAFVMPDISTKAKAQKEIGLDMEKEKAAKKRFL
ETIVPKWIEEAKKEGRLVTQK----------------------
>Riemerella_anatipestifer_DSM_15868_translation
---------------------------MKRKS-----------WLIVGILGVVIFGLGML
ANSIMQRKAE-------SMHLSKANN--NIKDFESRN-----------------------
---------------EIWGDSYPREYESWAKTADTTF-----------------------
-RSKHMSSNADDLLEERPEMVILWAGY-AFAKDYKAPRGHFYSVKDVVGTLRTGAPDANH
PD-----VQPGTCWTCKSPDVPRMMNQMGVENFYK-------------------------
------AKWSQLGSD-----------------------------------VVNPIGCADC
HDP-------KTMNLTITRPALVEAYQRMG---------------------------KDI
KKATHQEMRSLVCAQCHVEYYFKGDN----------------------------------
-----------KYLTFPWDK-----------------------GMSLENMEEYYDNAKHV
--------------DFVHKLSKAPILKAQHPDFEVYNLG----------IHAQRGVSCAD
CHMP----YKSEGGVKYTDHHISS--PLAN---INNTCQVCHRESETTLAQNVYERQ---
----DMVFQLRNRLEKQLAKVHLMAKFLWDNN----------------------------
----------------------ATEQEMKPVLDLIRKSQWRWDFITASHGAAFHAPLESQ
RILGDGLYLAVQAEAKMNDISNKKNISGKFVMPDVSTKAKAQKFIGLDIPKESAAKAQFM
KTVVPEWLKKAKAKGVLVKDK----------------------
>Bizionia_argentinensis_AFXZ01000069_translation
------------------------------------------------VTIVVVFLLGLL
ASSIINRKSE-------AKYKYVPNV--QIGENEPRN-----------------------
---------------EEWGKNYPREYQSYLQTADTSF-----------------------
-TSYQGGSSSIDMLEEDPRMVVLWAGY-AFSKDYNQGRGHFYAIDDLQNSLRSGAPESKE
DG-----PMPATCWACKGPDVPRLMDEHGVGEFYS-------------------------
------GTWAENVSE-----------------------------------VVNPIGCADC
HDP-------TNMKLLITRPALVEAFQAMG---------------------------KDI
NKSTHQEMRSLVCAQCHVEYYFNTKKEGH-------------------------------
--------EGTPYLTFPWEN-----------------------GFAVEDMEKYYDDIGFS
--------------DWTHAISKAPMLKAQHPDYEIFLTG----------VHADRGVSCAD
CHMP----YKSEGGQKFTDHHLQS--PLNN---VANSCQVCHREETDKLITNVYDRQ---
----RKANENRIKLEDVLVKAHVEAGKAWELG----------------------------
----------------------ATNEQMKDILMSIRHAQWRWDYTAASHGASFHSPVEIG
RVLGSGLAEAQEARVMLVRLLANLGHNDPVAMPDISTKAKAQKYIGLDMEKLREEKEAFK
TNVLPKWLEEAKQREAKMDSKKVVSTDN*--------------
>Marivirga_tractuosa_DSM_4126_translation
----------------------------------------MKNWILFGITAIAVFLLAML
AYTIIDRKAE-------ARFAYQPKV--EIQSIEPRD-----------------------
---------------SVWGLNYPRQYQSYMKTADTTF-----------------------
-KSMYNTSGFADILDEQSELVVLWAGY-GFGKDYNQPRGHVYAVADILKTLRTGAPMKQG
DG-----PMPSTCWTCKSPDVPRLMKEMGATEFYS-------------------------
------KQFSDLGSE-----------------------------------VINPIGCADC
HDP-------NTMNLTVTRPALIEAYEAMG---------------------------KNI
NDASHQEMRSLVCAQCHVEYYFDKDKPGK-------------------------------
--------EGANYLTFPWKD-----------------------GMDVESAEAYYDKTDFA
--------------DWVHPISKTRMLKAQHPDYELFQQG----------VHAKRGVSCAD
CHMP----YKSEGGQKFTDHHIGS--PLEN---VENSCFVCHREKVSDLVSDVYERQ---
----RKIKEGTSKLQTLIAKAHIEAGKAWELG----------------------------
----------------------ATEEQMKEIQKGIRHAQWRWDYSVASHGAAFHAPLETS
RIVTSATRIIMESRLKLMQLLNSLGHSGDVEMPNLNSKEALQEYTGIDIKKERYNKEKFL
EEIVPKWMKEGKEREAKMNVKEVGSK-----------------
>Ignavibacterium_album_JCM_16511_translation
----------------------MKPISDIIKD------KPWLGWILFLGTAVVVFLLGLL
ASSIIERRTE-------SVYTLQMLK--PIAEWEPRN-----------------------
---------------EVWGENFPREYESYLKTLNMDF-----------------------
-ASKHGGSKMIDYLEKYPELVVLWAGY-AFSKDYNQGRGHAYAVEDVRNTLRTGDNVN--
-S-----PMPATCWTCKSTDVPRMMNQMGTANFYK-------------------------
------AKWKDLGAE-----------------------------------IVNPIGCQDC
HDP-------KTMNLRITRPALIEAFQRQG---------------------------KDI
NSFSRQEMRSLVCAQCHVEYYFKGE-----------------------------------
----------GKYLTFPWDK-----------------------GFSADSMEAYFDAIEFS
--------------DWTHALSKAPMLKAQHPDYELYKTG----------IHAIRGVSCAD
CHMP----YKSEGGVKFTDHHIQS--PLNN---VANTCQVCHREETQRLIQDVYDRQ---
----DRVEELRRIAEKTIAAAHIEAKIAWDNG----------------------------
----------------------ATQEQMKNILKLIRHAQWRWDWVAAANGLGFHAPVEAL
RVLGTAIQKGEQARRELAALFVKQGWKYPVELPDISTKDKAQKFIGLDMPKLIEAKKEFL
NTTAKQWDEEARKRQGYLFEYKLKE*-----------------
>Chlorobium_phaeobacteroides_BS1_NZ_AAIC01000277_{reversed}_translation
---------------------------MNKKR------SPLLNWVLFFATLVVVFFLGLL
ASSVTERRAE-------QQTTWKPEV--QIAKFDPRN-----------------------
---------------EVWGKNYPTEYNSYEKMKESNF-----------------------
-RSKYNGNAMIDMLEVDPRLVVMWAGY-GFAKDYNQGRGHIFAIEDLRNTLRTGGPTGPD
DG-----PMPSTCWTCKGPDVPRVMNEEGVTEYYT-------------------------
------GKWARLGSE-----------------------------------IVNPIGCADC
HDN-------ETMELQITRPALVEAFERQG---------------------------KDI
NEATHQEMRSLVCAQCHVEYYFDKKRPGA-------------------------------
--------EGAAYLTFPWDN-----------------------GQSVEAMEAYYDAKEFS
--------------DWTHKLSKAPMLKAQHPGYEVYLTG----------IHAERGVSCSD
CHMP----YMSEGGKKFTDHHIQS--PLNN---VENSCMVCHKEKTAQLINDVYDRQ---
----DKIIENRDELEKLCVRLHVEAKTAWDLG----------------------------
----------------------ATEAQMKDILMDIRHAQWRWDYAAASHGGSFHAPVEIS
RVIAGGINIAQEGRIKLARLLMELGYKGEVPYPNIATKAEAQEYIGLPMEKLIQEKETFK
KNLLPQWEKEAAAREAAMP---VVYNK*---------------
>Lentisphaera_araneosa_HTCC2155_translation
-------------------------MSNEGNE------KGFNPWIVFVLTAVLVVIAGLM
LSNIKERKVE-------AVRMNMVGA--DVQPYEPRS-----------------------
---------------EKWAKNYPKQYEGWKATMKGEF-----------------------
-KSKHNGSTMVDMLEESPDFVVLWAGY-GFSKDYNAPRGHMHAVEDIHNTLRTGGPTKEG
DG-----PMPATCWACKSPDVPRVMEEKGVKEFYK-------------------------
------GKWYDKGHE-----------------------------------IANPIGCADC
HDE-------ETMKLTITRPALVEAFERQG---------------------------RDI
EDATHQEMRSLVCAQCHVEYYFAKE-----------------------------------
----------GNHLTFPWDN-----------------------GFTVEDMEKYYDDINFS
--------------DWIHPISKAPMLKAQHPGYEVHMMG----------IHGQRGVSCAD
CHMP----YKTEGGVKFSDHQIIS--PLAN---IQNTCQVCHRQSEGEFMKNVFERQ---
----DKILESRQQLEKLLVKAHIEAGFAWDKG----------------------------
----------------------AKEEEMKAILQDIRHAQWRWDFAAASHGGSFHAPIEMG
RVVASGILKVGEARMKLVRLLNKLGHTGEVPMPDISTKAKAQKYVGWNMEKLEKEKEEFK
AKVLPEWKKKTEERESKYQ------------------------
>Shewanella_piezotolerans_WP3_3_translation
-------------------------------------------------MLNKNLKITAI
AMVIASIS----------------TSTLAGDEIDPR------------------------
--------------SEQYAKKFPKQYKTWKKTIEQD------------------------
--------KKIDEVKSNPNLAVLWAGY-AFSRDYDTPRGHQYAITDVRGTLRVGSPDAEH
KDL-----QPMACWSCKGPDVPRLITEQGEDGFFN-------------------------
------NTWSSAGAE-----------------------------------IVNTIGCQDC
HEP-------GSSKLRVSRPFAQRAMDKIG---------------------------KEW
DSASKTDRKSMVCGQCHVEYYFEKGSK---------------------------------
------------KAAFPWDN-----------------------GVEADNVEEFFDSIDFV
--------------DWTHQISKTPMLKAQHPDYETWSSG----------VHGQNNVTCID
CHMPK---ITNDKGRKFTDHQVGN--PFDR---FEQVCANCHEQSKEQMVDVVQKRQ---
----AMINGLKDRVEIQLVHAHYEAGAAIKEG----------------------------
----------------------ASEADLKPIQDDIRHAQWRWDYATASHGIAMHNPEEAL
RVLGTAIDLAADARVKLARLLGKMGIKQPVAIPDISTKEKAQKAIGLNMDKLEAEKANFS
KTILPKWDKEAKERESKLNK-----------------------
>Aeromonas_caviae_Ae398_translation
-------------------------------------MTVGSYDKLFRPGLAALLLTVLL
GAGSLAQA-------------DDSAPKGK---IEAR------------------------
--------------SELFAKDHADQFTSWKGTSESR------------------------
--------ERTDALAEDPQMVVLWAGY-PFSKDYNKPRGHFYALTDVRETLRTGAPKTAE
DGP-----LPMACWSCKGPDVARVIDEKGEDGYFK-------------------------
------GMWAKGGPE-----------------------------------IVNAIGCADC
HDTASKEFKEGKPALHLSRPYAERAMTAIG---------------------------KPF
KEQGRFDQQSQVCGQCHVEYYFSGPTK---------------------------------
------------AVKFPWDK-----------------------GTTVEQMEEYYDEIGFA
--------------DWTHALSKTPMLKAQHPEYETWRAG----------IHGQNNVACVD
CHMPK---VQNEQGKVYTDHKVGN--PFDR---FDQTCRNCHTQSKEMLQGVVKQRK---
----DAVTEIKLKVEKQLVHAHFEAKAAWDAG----------------------------
----------------------ATEAEMKDILQDIRHAQWRWDFSIASHGVQMHAPEVAL
RMLGTALDKAADARTKLARLLAAKGISHEIAIPDISSKEKAQAALGMDMKQMNSDKAQFL
KTTVPAWDAEAKAAGRLAQ*-----------------------
>Aeromonas_salmonicida_subsp._salmonicida_A449_translation
-------------------------------------MIVSSHNRLTRLGLAALLLTTCF
GASGLAQA-------------DEATPKGK---IEAR------------------------
--------------SELFAKDHVDQFSSWKGTSESA------------------------
--------TRTDALAEDPQMVVLWGGY-PFSKDYNKPRGHFYALTDVRETLRTGAPKTAE
DGP-----LPMACWSCKGPDVARVIDEKGEDGYFK-------------------------
------GMWAKGGSE-----------------------------------IVNTIGCADC
HDTASKEFKEGKPALHLSRPYADRAMTAIG---------------------------KPF
KEQGRFDQQSQVCGQCHVEYYFSGPTK---------------------------------
------------AVKFPWDK-----------------------GTTVEQMEQYYDEIGFA
--------------DWTHALSKTPMLKAQHPEYETWRAG----------IHGQNNVACVD
CHMPK---VQNEQGKVYTDHKVGN--PFDR---FEQTCRNCHTQGKEMLQGIVQQRK---
----DAVTEIKLKVDKQLVHAHFEAKAAWDAG----------------------------
----------------------ATEAQMKDILQDIRHAQWRWDFSIASHGVQMHAPEVAL
RMLGTALDKAADARTKLARLLATKGISHEIALPDISTKEKAQAALGMDMKQMNSDKAQFL
KTTVPAWDAEAKAAGRLAQ------------------------
>Aeromonas_veronii_B565_translation
---------------------------------------VGSQHRHIKLGLAALLLTTSL
GASGWALA-------------DDATTKGK---IEAR------------------------
--------------SELFAKDHADQFTSWQATSESK------------------------
--------ERTDALAEDPNMVVLWGGY-PFSKDYNKPRGHFYALTDVRETLRTGAPKTAE
DGP-----LPMACWSCKGPDVARVIDEQGEDGYFK-------------------------
------GMWAKGGPE-----------------------------------VVNTIGCADC
HDTASKEFKEGKPALHLSRPYADRAMTAIG---------------------------KPF
KEQGRFDQQSQVCGQCHVEYYFSGPTK---------------------------------
------------AVKFPWDK-----------------------GTTVEQMEAYYDEIGFA
--------------DWTHALSKTPMLKAQHPEYETWRAG----------IHGQNNVACVD
CHMPK---VQNEQGKVYTDHKVGN--PFDR---FEQTCRNCHTQSKEMLQGIVKQRK---
----EAVIETKLKVEKQLVHAHFEAKAAWDAG----------------------------
----------------------ATEAEMKDILQDIRHAQWRWDYAIASHGVQMHAPEVAL
KVLGSALDKAADARTKLARLLASKGISHEIAIPDISTKEKAQAALGMDMKQFNSDKAQFL
KTTVPAWDAEAKAAGRLAQ------------------------
>Edwardsiella_ictaluri_93-146_translation
------------------------------------MIKVSNALQRILIGAALALFGGGA
QAAAADSA-------------AAAEKAPP--KIEAR------------------------
--------------NDRFAAPHPDQYASWKATAEQS------------------------
--------EISDALAEDPRLVILWAGY-AFAKDYNKPRGHAYALTDVRETLRTGAPMKPE
DGP-----QPMACWSCKSPDVARVIAEQGEAAYFH-------------------------
------GMWARGGPE-----------------------------------IVNALGCADC
HNTASDDFAAGKPALQLSRPYAARALEAIG---------------------------KPF
DKANRIDQQSMVCGQCHVEYYFSGKDK---------------------------------
------------TVKFPWDQ-----------------------GTSVDEIEAYYDGIAFT
--------------DWVNPLSKAPMLKAQHPDYETWRAG----------IHGQNNISCVD
CHMPK---VQNAEGKLYTSHKIGN--PFDS---FEQTCRTCHTQDKATLQQTVAKRK---
----QDVNEIKLKVEDQLVRAHFEAKAAWAAG----------------------------
----------------------ASEAEMQPILTDIRHAQWRWDFSIASHGVHMHAPDVAL
RMLGTALDKAANARTQLVRVLANHGVNDAVPLPDISTKALAQQALGMNMQQFTQEKQTFL
NTVVPEWEAQARSAGRLDH------------------------
>Edwardsiella_tarda_ATCC_23685_translation
------------------------------------MSKVSNALQRMLCGVVLGLWGWGA
QAADATEK-------------GNAAPPPAGVAVEAR------------------------
--------------NDRFAAIHPDQYASWLATSEQG------------------------
--------ERADALAEDPRLVILWAGY-AFAKDYNKPRGHAYALTDVRETLRTGAPMKPE
DGP-----QPMACWSCKSPDVARVIAEQGEDAYYH-------------------------
------GTWASGGPQ-----------------------------------IVNALGCADC
HNTASADFAAGKPALHLSRPYAVRALEAIG---------------------------KPF
EQGNRFDQQSMVCGQCHVEYYFSGKEK---------------------------------
------------HVKLPWDK-----------------------GTQVDEIEAYYDGIGFT
--------------DWVNPLSKAPMLKAQHPEYETWRVG----------IHGQNNVSCVD
CHMPK---VQNAEGKLYTSHKIGN--PFDN---FEQTCRSCHTQDKATLQQTVAKRK---
----QDIQDLKLKAEDQLVRAHFEAKAAWAAG----------------------------
----------------------ATEAEMQPILTDIRHAQWRWDFAIASHGVQMHAPDVAL
HMLGSALDKAANARTQLVRVLARHGVNEAVALPDISTKALAQQALGMNMPQMTDEKQRFL
NTVVPEWEAQARSAGRLDN------------------------
>Citrobacter_koseri_ATCC_BAA-895_translation
---------------------------------------MARTILRARRFFSLILPFFFI
SSVYAEQT-------------SVPAKTVT---VEAK------------------------
--------------NETFAPQHPDQYLSWKATSEQS------------------------
--------TREDALAEDPRLVILWAGY-PFSRDYNKPRGHAYAVTDVRETLRTGAPKNAE
DGP-----LPMACWSCKSPDVARLIQKDGEDGYFH-------------------------
------GKWARGGPE-----------------------------------IVNALGCADC
HNTASDDFAKGKPALTLSRPYAERAMETIG---------------------------KPF
DKASRFDQQSMVCGQCHVEYYFDGKNK---------------------------------
------------AVKFPWDE-----------------------GTKVEDMEKYYDAIAFS
--------------DWTNPLSKTPMLKAQHPEYETWSVG----------IHGKNNVTCID
CHMPK---VQNAEGKLYTDHKIGN--PFDN---FAQTCANCHTQDKASLQKVVAERK---
----QAIHDLKIKVEDQLVHAHFEAKAAWDAG----------------------------
----------------------ATEAEMKPILDDIRHAQWRWDLAIASHGIHMHAPDEGL
RMLGGAMDKAADARTKLVRLLGSKGITHEIPLPDISTKEKAQKAIGLNMQQINAEKQDFI
KTVIPQWEDQARKNGLLSQ------------------------
>Citrobacter_youngae_ATCC_29220_translation
---------------------------------------MARIKSRVRRFFSLLLPLLFI
SAVHAEQT-------------SVPAKSVT---VEAK------------------------
--------------NETFAPQHPDQYLSWKATSEQS------------------------
--------AREDALAEDPRLVILWAGY-PFSRDYNKPRGHAYAVTDVRETLRTGAPKTAE
DGP-----LPMACWSCKSPDVARLIQKDGEDGYFH-------------------------
------GKWARGGPE-----------------------------------IVNNLGCADC
HNTASPDFAKGKPELTLSRPYAERAMEAIG---------------------------KPF
EKAGRFDQQSMVCGQCHVEYYFDGKNK---------------------------------
------------AVKFPWDD-----------------------GMKVENMEKYYDTIAFS
--------------DWTNSLSKTPMLKAQHPEYETWSAG----------IHGKNNVTCID
CHMPK---VQNAEGKIYTDHKIGN--PFDN---FAQTCANCHTQDKASLQKVVAERK---
----QAIHDLKIKVEDQLVHAHFEAKAAWDAG----------------------------
----------------------ATEAEMKPILEDIRHAQWRWDLAIASHGIHMHAPEEGL
RMLGSAMDKAADARTKLVRLLATKGITHEIPLPDISTKEKAQAAIGLNMQQINAEKQDFI
KTVIPQWEEQARKNGLLSQ------------------------
>Citrobacter_rodentium_ICC168_translation
---------------------------------------MARITQRARRFFSLIVPLFFI
SAVYAEQT-------------AAPAKTVT---VEAK------------------------
--------------NELFAPQHPDQYLSWKATSEQS------------------------
--------TREDALAEDPRLVILWAGY-PFSRDYNKPRGHAYAVTDVRETLRTGAPKNAE
DGP-----LPMACWSCKSPDVARLIQKEGEDGYFH-------------------------
------GKWARGGPE-----------------------------------IVNNLGCADC
HNTASADFAKGKPELNLSRPYAARAMEAIG---------------------------KPF
DKASRFDQQSMVCGQCHVEYYFEGKNK---------------------------------
------------AVKFPWDD-----------------------GMKVENLEKYYDAIAFS
--------------DWTNSLSKTPMLKAQHPEYETWSAG----------IHGKNNVTCID
CHMPK---VQNAAGKLYTDHKIGN--PFDS---FAQTCANCHTQDKAALQNVVAERK---
----KAIGEMKIKVEDQLVHAHFEAKAAWDAG----------------------------
----------------------ATEAEMKPILQDIRHAQWRWDLAIASHGIHMHAPEEGL
RMLGGAMDKAADARTKLARLLATKGITHEIALPDISTKEKAQAAIGLNMQQINAEKQEFI
KTVIPQWEDQARKNGLLSQ------------------------
>Salmonella_typhimurium_LT2_translation
---------------------------------------MARKTLRARRFFSLIFPFFFI
TSVYAEQT-------------PESAKTVT---VEAK------------------------
--------------NEMFAPQHPDQYQSWKATSEQS------------------------
--------AREDALAEDPRLVILWAGY-PFSRDYNKPRGHAYAVTDVRETLRTGAPKTAE
DGP-----LPMACWSCKSPDVARLIQQEGEDGYFH-------------------------
------GKWARGGPE-----------------------------------IVNDLGCADC
HNTASDDFAQGKPALTLSRPYAERAMEAIG---------------------------KPF
DKAGRFDQQSMVCGQCHVEYYFDGKNK---------------------------------
------------AVKFPWDE-----------------------GMKVENMEQYYDTIAFS
--------------DWTNSLSKTPMLKAQHPEYETWSAG----------IHGKNNVTCID
CHMPK---VQNAEGKLYTDHKIGN--PFDN---FAQTCANCHTQDKASLQKVVAERK---
----QAIHDLKIKVEDQLVHAHFEAKAAWDAG----------------------------
----------------------ATDAEMKPILNDIRHAQWRWDLAIASHGIHMHAPEEGL
RMLGSAMDKAADARTKLARLLATKGITHEIPLPDISTKEKAQKAIGLNMQQINAEKQDFL
KTVVPQWEDQARKNGLLSQ------------------------
>Escherichia_coli_HS_translation
---------------------------------------MTRIKINARRIFSLLIPFFFF
TSVHAEQT-------------AAPAKTVT---VEAK------------------------
--------------NETFAPQHPDQYLSWKATSEQS------------------------
--------ERVDALAEDPRLVILWAGY-PFSRDYNKPRGHAFAVTDVRETLRTGAPKNAE
DGP-----LPMACWSCKSPDVARLIQKDGEDGYFH-------------------------
------GKWARGGPE-----------------------------------IVNNLGCADC
HNTASPEFAKGKPELTLSRPYAARAMEAIG---------------------------KPF
EKAGRFDQQSMVCGQCHVEYYFDGKNK---------------------------------
------------AVKFPWDD-----------------------GMKVENMEQYYDKIAFS
--------------DWTNSLSKTPMLKAQHPEYETWTAG----------IHGKNNVTCID
CHMPK---VQNAEGKLYTDHKIGN--PFDN---FAQTCANCHTQDKAALQKVVAERK---
----QSINDLKIKVEDQLVHAHFEAKAALDAG----------------------------
----------------------ATEAEMKPIQDDIRHAQWRWDLAIASHGIHMHAPEEGL
RMLGTAMDKAADARTKLARLLATKGITHEIEIPDISTKEKAQQAIGLNMEQIKAEKQDFI
KTVIPQWEEQARKNGLLSQ------------------------
>Shigella_flexneri_2747-71_translation
------------------------------------------------------------
--------------------------------VEAK------------------------
--------------NETFAPQHHDQYLSWKATSEQS------------------------
--------ERVDALAEDPRLVILWAGY-PFSRDYNKPRGHAFAVTDVRETLRTGAPKNAE
DGP-----LPMACWSCKSPDVARLIQKDGEDGYFH-------------------------
------GKWARGGPE-----------------------------------IVNNLGCADC
HNTASPEFAKGKPELTLSRPYAARAMEAIG---------------------------KPF
EKAGRFDQQSMVCGQCHVEYYFDGKNK---------------------------------
------------AVKFLWDD-----------------------GMKVENMEQYYDKIAFS
--------------DWTNSLSKTPMLKAQHPEYETWTAG----------IHGKNNVTCID
CHMPK---VQNAEGKLYTDHKIGN--PFDN---FAQTCANCHTQDKAALQKVVAERK---
----QSINDLKIKVEDQLVHAHFEAKAALDAG----------------------------
----------------------ATEAEMKPIQDDIRHAQWRWDLAIASHGIHMHAPEEGL
RMLGTAMDKAADARTKLARLLATKGITHEIQIPDISTKEKAQQAIGLNMEQIKAEKQDFI
KTVIPQWEEQARKNGLLSQ------------------------
>Escherichia_coli_TA143_translation
------------------------------------------------------------
------------------------------------------------------------
------------------------------------------------------------
--------------------VILWAGY-PFSRDYNKPRGHAFAVTDVRETLRTGAPKNAE
DGP-----LPMACWSCKSPDVARLIQKDGEDGYFH-------------------------
------GKWARGGPE-----------------------------------IVNNLGCADC
HNTASPEFAKGKPELTLSRPYAARAMEAIG---------------------------KPF
EKAGRFDQQSMVCGQCHVEYYFDGKNK---------------------------------
------------AVKFPWDD-----------------------GMKVENMEQYYDKIAFS
--------------DWTNSLSKTPMLKAQHPEYETWTAG----------IHGKNNVTCID
CHMPK---VQNAEGKLYTDHKIGN--PFDN---FAQTCANCHTQDKAALQKVVAERK---
----QSINDLKIKVEDQLVHAHFEAKAALDAG----------------------------
----------------------ATEAEMKPIQDDIRHAQWRWDLAIASHGIHMHAPEEGL
RMLGTAMDKAADARTKLARLLATKGITHEIQIPDISTKEKAQQAIGLNMEQIKAEKQDFI
KTVIPQWEEQARKNGLLSQ------------------------
>Escherichia_coli_TA143_2_translation
------------------------------------------------------------
------------------------------------------------------------
------------------------------------------------------------
--------------------VILWAGY-PFSRDYNKPRGHAFAVTDVRETLRTGAPKNAE
DGP-----LPMACWSCKSPDVARLIQKDGEDGYFH-------------------------
------GKWARGGPE-----------------------------------IVNNLGCADC
HNTASPEFAKGKPELTLSRPYAARAMEAIG---------------------------KPF
EKAGRFDQQSMVCGQCHVEYYFDGKNK---------------------------------
------------AVKFPWDD-----------------------GMKVENMEQYYDKIAFS
--------------DWTNSLSKTPMLKAQHPEYETWTAG----------IHGKNNVTCID
CHMPK---VQNAEGKLYTDHKIGN--PFDN---FAQTCANCHTQDKAALQKVVAERK---
----QSINDLKIKVEDQLVHAHFEAKAALDAG----------------------------
----------------------ATEAEMKPIQDDIRHAQWRWDLAIASHGIHMHAPEEGL
RMLGTAMDKAADARTKLARLLATKGITHEIQIPDISTKEKAQQAIGLNMEQIKAEKQDFI
KTVIPQWEEQARKNGLLSQ------------------------
>Escherichia_albertii_TW07627_2_translation
---------------------------------------MTRIKTNARRFFSLLIPFFFF
TSVHAEQT-------------ASPAKPVT---VEAK------------------------
--------------NETFAPQHPDQYLSWKATSELS------------------------
--------ERVDALAEDPRLVILWAGY-PFSRDYNKPRGHAYAITDVRETLRTGAPKNAE
DGT-----MPMACWSCKSPDVARLIQKEGEDGYFH-------------------------
------GKWARGGPE-----------------------------------IVNNLGCADC
HNTASPEFAKGKPELTLSRPYAERAMNAIG---------------------------KPF
EKGGRFDQQSMVCGQCHVEYYFDGKDK---------------------------------
------------AVKFPWDN-----------------------GMKVENMEQYYDKIAFS
--------------DWTNALSKTPMLKAQHPEYETWSAG----------IHGKNNVTCID
CHMPK---VQNAEGKLYTDHKIGN--PFDN---FAQTCANCHTQDKATLQKVVAERK---
----QSINDLKIKVEDQLVHAHFEAKAALDAG----------------------------
----------------------ATAAEMKPIQDDIRHAQWRWDLAIASHGIHMHAPEEGL
RMLGTAMDKAADARTKLARLLATKGITHEIQIPDISTKEKAQQAIGLNMEQIKAEKQDFI
KTVIPQWEEQARKNGLLSQ------------------------
>Providencia_alcalifaciens_DSM_30120_translation
-----------------------------MAGLKTLEALMAKIRNNALYLLSVLAGIFLF
T-SVQAQT-------------ETKDSVTT---INAR------------------------
--------------NETFEAAHPDQYHSWRATSEQS------------------------
--------QREDALAEDPRLVILWAGY-PFSRDYNKPRGHAYAIIDVRETLRTGAPKNAE
DGP-----LPMACWSCKSPDVARLIQEHGEDGYFK-------------------------
------GKWAKGGPE-----------------------------------VVNVLGCADC
HKTDSPEFAKGKPELTLSRPYAERAMEAIG---------------------------KPF
DKASRFDQQSMVCGQCHVEYYFSGETK---------------------------------
------------AVKFPWDN-----------------------GTKVEDMEVYYDNIAFS
--------------DWTNSLSKAPMLKAQHPEYETWSAG----------IHGKNNVTCID
CHMPK---LQNEKGELYTSHKIGN--PFDN---FDQTCSSCHTQSKEQLQSIVAERK---
----KAIQEMKIKVEDQLVRAHFEAKAAWDAG----------------------------
----------------------ATDAEMKDILADIRHAQWRWDLAIASHGIHMHAPDEGL
RMLGGAMDKAADARTKLARLLGSKGITHEIAIPDISTKEKAQQAIGLDMQKINADKQEFL
KTVVPEWDAQARKNDLLAK------------------------
>Providencia_rustigianii_DSM_4541_translation
---------------------------------------MAKIRNNALYLLSLLAGIFLF
T-SVQAQT-------------PTKDTTST---INAR------------------------
--------------NETFEASHPDQYHSWRATSEQS------------------------
--------QREDALAEDPRLVVLWAGY-PFSRDYSKPRGHAYAIIDVRETLRTGAPKTAE
DGP-----LPMACWSCKSPDVARLIQEHGEDGYFK-------------------------
------GKWAKGGPE-----------------------------------VVNVLGCADC
HKTDSPEFAKGKPELTLSRPYAERAMETIG---------------------------KPF
DKASRFDQQSMVCGQCHVEYYFSGENK---------------------------------
------------SVKFPWDN-----------------------GTKVEDMEVYYDNIAFS
--------------DWTNTLSKAPMIKAQHPEYETWSAG----------IHGKNNVTCID
CHMPK---LQNEKGELYTSHKIGN--PFDN---FEQTCSSCHTQSKEQLQGVVAERK---
----KAIQEMKLKVEDQLVRAHFEAKAAWDAG----------------------------
----------------------ATDAEMKDILTDIRHAQWRWDLAIASHGIHMHAPDEGL
RMLGGAMDKAADARTKLARLLGSKGITHEIAIPDISTKEKAQQAIGLDMQKINAEKQEFL
KTVVPQWDAQARKNDLLAK------------------------
>Providencia_rettgeri_DSM_1131_translation
---------------------------------------MANIRNNALCLLSLVAGIFLF
T-SVHAQT-------------PTKDSTST---INAR------------------------
--------------NETFEAAHPDQYHSWRATSEQS------------------------
--------NREDALAEDPRLVVLWAGY-PFSRDYNKPRGHAYAVIDVRETLRTGAPKDAQ
DGP-----LPMACWSCKSPDVARLIQEHGEDGYFE-------------------------
------GKWAKGGPE-----------------------------------VVNVLGCADC
HKTDSADFAKGKPELTLSRPYAERAMEAIG---------------------------KPF
DKASRFDQQSMVCGQCHVEYYFSGDKK---------------------------------
------------SVKFPWDN-----------------------GTKVEDMEVYYDNIGFS
--------------DWTNSLSKAPMLKAQHPEYETWSAG----------IHGKNNVTCID
CHMPK---LQNEKGELYTSHKIGN--PFDN---FEQTCSTCHTQSKQQLQDVVAERK---
----VAIQEMKIKAEDQLVRAHFEAKAAWDAG----------------------------
----------------------ATEDEMKPILTDIRHAQWRWDLAIASHGIHMHAPDEGL
RMLGGSMDKAADARTKLARLLGSKGITHEIAIPDISTKEKAQQAIGLDMQKINAEKQEFL
KTVVPQWDDQARKNDLLAK------------------------
>Providencia_stuartii_ATCC_25827_translation
---------------------------------------MAKIINRTLYLLSLVAGIWLL
TPAVHAQT-------------ASKEASST---INTK------------------------
--------------NESFAQAHPDQYHSWRATSEQS------------------------
--------QREDALAEDPRLVILWAGY-PFSRDYNKPRGHAYALIDVRETLRTGAPKDAQ
DGP-----LPMACWSCKSPDVARLIQEQGEDEYFH-------------------------
------GKWAKGGPE-----------------------------------IVNVLGCADC
HKTDSPEFAQGQPALTLTRPYAARAMEAIG---------------------------KPF
DKASRFDQQSMVCGQCHVEYYFAGENK---------------------------------
------------SVKFPWDN-----------------------GTKVEDIEVYYDNIAFS
--------------DWTNSLSKAPMLKAQHPEYETWSAG----------IHGKNNVTCID
CHMPK---LQNEKGELYTSHKIGN--PFDN---FEQTCRNCHTQSKQELQAVVAERK---
----QAIQEMKIKVEDQLVHAHFEAKAAWDAG----------------------------
----------------------ATEKEMAPILADIRHAQWRWDLAIASHGIHMHAPEEGL
RMLGGAMNKAADARTKLVRLLGAKGITHEIAIPDISTKEKAQQAIGLDMQKINAEKQEFL
KTVVPEWDAQARKNNLLSQ------------------------
>Erwinia_carotovora_subsp._atroseptica_SCRI1043_translation
---------------------------------------MVRISMSISYLWGMVASLFLM
MPAYSADV-------------PASPSPAP---IEAR------------------------
--------------NSVFINQHPDQFNSWKATSEQS------------------------
--------ERHDALAEDPYMVILWAGY-PFSRDYNKPRGHAYAITDVRETLRTGAPKTAE
DGP-----LPMACWSCKSPDVARLIQQEGEEGYFK-------------------------
------GKWARGGPE-----------------------------------ITNDLGCADC
HDTASPDFAQGKPALTLSRPYAERAMEAIG---------------------------KPF
DSASRFGQQSMVCGQCHVEYYFSGKDK---------------------------------
------------AVKFPWDN-----------------------GTKVEDMEKYYDAISFS
--------------DWTNTLSRAPMLKAQHPEYETWSVG----------IHGKNNVTCID
CHMPK---VKNADGKLYTDHKIGN--PFDN---YGETCTNCHTQDKAAMQAVVAERK---
----TAIQELKLKAEEQLVHAHFEAKAAWDAG----------------------------
----------------------ATEADMQPILIDIRHAQWRWDLAVASHGIHMHAPDEGL
RMLGTSLSKSAEARTKLVRLLAQKGVTGEVKLPDISTKEKAQQAIGLNMQQINAEKQDFL
NTVVPQWDEQARKAGRLN-------------------------
>Pectobacterium_carotovorum_subsp._brasiliensis_PBR1692_translation
---------------------------------------MVRISMSVSYLWGMVASLFLM
VPAYSADA-------------PASPPPAP---IEAR------------------------
--------------NSVFTNQHPDQFNSWKATSEQS------------------------
--------ERHDALAEDPMMVILWAGY-PFSRDYNKPRGHAYAITDVRETLRTGAPKTAE
DGP-----LPMACWSCKSPDVARLIQQEGEDGYFK-------------------------
------GKWARGGPE-----------------------------------ITNDLGCADC
HDTASPDFAQGKPALTLSRPYAERAMEAIG---------------------------KPF
DQSSRFGQQSMVCGQCHVEYYFSGKDK---------------------------------
------------AVKFPWDN-----------------------GTKVEDMEKYYDAISFS
--------------DWTNTLSRAPMLKAQHPEYETWSIG----------IHGKNNVTCID
CHMPK---VKNADGKLYTDHKIGN--PFDN---YGETCTNCHTQDKAAMQAVVAERK---
----TAIQDLKLKAEAQLVHAHFEAKAAWDAG----------------------------
----------------------ATEAEMQPILMDIRHAQWRWDLAVASHGIHMHAPDEGL
RMLGTSLSKSAEARTKLVRLLAQKGITGEIKLPDISTKEKAQQAIGLNMQQIKAEKQDFL
NTVVPQWDEQARKAGRLN-------------------------
>Pectobacterium_carotovorum_subsp._carotovorum_PC1_translation
---------------------------------------MVRISTSISYLWGMVASLFLM
MPAYSADA-------------PVSSPPAP---IEAR------------------------
--------------NSVFTAQHPDQFNSWKATSEQS------------------------
--------ERHDALAEDPYMVILWAGY-PFSRDYNKPRGHAYAITDVRETLRTGAPKTAE
DGP-----LPMACWSCKSPDVARLIQQEGEDGYFK-------------------------
------GKWARGGPE-----------------------------------ITNDLGCADC
HDTASPDFAQGKPALTLSRPYAERAMEAIG---------------------------KPF
DQASRFGQQSMVCGQCHVEYYFSGKDK---------------------------------
------------AVKFPWDN-----------------------GTKVEDMEKYYDAISFS
--------------DWTNTLSRAPMLKAQHPEYETWSVG----------IHGKNNVTCID
CHMPK---VKNADGKLYTDHKIGN--PFDN---YGETCTNCHTQDKAAMQAVVAERK---
----TAIHELKLKAEEQLVHAHFEAKAAWDAG----------------------------
----------------------ATEAEMQPILMDIRHAQWRWDLAVASHGIHMHAPDEGL
RMLGTSLSKSAEARTKLVRLLAQKGVTGEVKLPDISTKEKAQQAIGLNMQQIKAEKQDFL
NTVVPQWDEQARKAGRLN-------------------------
>Yersinia_bercovieri_ATCC_43970_translation
------------------------------------MEKYTGVHIVSKLIREMSVGILAL
LAIGGVFS-------------LSAAPTPP---IEAR------------------------
--------------NDKFAEQHVDQFTSWLKTKESG------------------------
--------PREDALADDPNLVILWAGY-PFAKDYNKPRGHYYAVTDVRETLRTAAPKTAE
DGP-----LPMACWSCKSPDVARLINEQGEEGYFK-------------------------
------GTWARGGPE-----------------------------------VVNQLGCADC
HDTASADFAAGKPALVLSRPYTERALQSIN---------------------------QPF
AHASRLDQQSMVCSQCHVEYHFAGKDK---------------------------------
------------TVKLPWDQ-----------------------GTDVESMERYYDEIAFS
--------------DWVHPLSKTPMLKAQHPEYETWRAG----------IHGKNNVSCID
CHMPK---IQNAAGKVYTDHQIRN--PFDS---FESTCVNCHTQDKKTLQDIVAERK---
----ASIQELKLNVEKQLVHAHYEAKAAWDAG----------------------------
----------------------ATEQEMKPILQDIRHAQWRWDYAIASHGIHMHAPDIGL
KVLGGALNKAADARTKLARLLATKGISHEIVLPDISTKLNAQKALGMDMDKLNREKQEFL
QQVVPAWDDQARKAGRLSQ------------------------
>Yersinia_enterocolitica_subsp._palearctica_Y11_translation
-------VSLAEYFSSDCGFKNKKMTDWCKHWQRPVWKTHWGNYCEQIYKTDVGRDIGSF
GCRGG-FS-------------LSAAPTPP---IEAR------------------------
--------------NDKFAQQHVDQFTSWLKTKESG------------------------
--------PREDALAEDPNLVILWAGY-PFAKDYNKPRGHAYAVTDVRETLRTAAPKTAE
DGP-----LPMACWSCKSPDVARLINEQGEEGYFK-------------------------
------GTWAKGGPE-----------------------------------VVNQLGCADC
HDTASADFEAGKPALVLSRPYIERALQSIN---------------------------KPF
EHVSRLDQQSMVCSQCHVEYHFAGKDK---------------------------------
------------AVKLPWDQ-----------------------GTDVESMEKYYDEIAFA
--------------DWVHPLSKTPMLKAQHPEYETWRAG----------IHGKNNVSCID
CHMPK---IQNAAGKVYTDHQIRN--PFDS---FETTCVNCHTQDKKTLQDIVAERK---
----ASIQELKLNVEKQLVHAHYEAKAAWDAG----------------------------
----------------------ATEQEMKPILQDIRHAQWRWDYAIASHGIHMHAPDIGL
RVLGGALNKAADARTKLARLLATKGINHEIPLPDISSKLNAQKALGMDMDKLNSEKQEFL
QQVVPAWDEQAKKAGRLSQ------------------------
>Yersinia_rohdei_ATCC_43380_translation
------------------------------------MEKHTGVFMVSKFIRQMSVGILAF
LVLGGMFT-------------LSAAPTPP---IEAR------------------------
--------------NDKFAEQHVDQFTSWLKTKESG------------------------
--------PREDALAEDPNLVILWAGY-PFAKDYNKPRGHAYAVTDVRETLRTGAPKTAE
DGP-----LPMACWSCKSPDVARMINEQGEDAYFK-------------------------
------GTWAKGGPE-----------------------------------VVNQLGCADC
HDTATADFAAGKPALVLSRPYTERALQSIN---------------------------KPF
EHASRLDKQSMVCSQCHVEYHFTGKDK---------------------------------
------------AVKYPWDK-----------------------GTDVESMEKYYDEIAFA
--------------DWIHPLSKTPMLKAQHPEYETWRAG----------IHGKNNVSCID
CHMPK---IQNAEGKVYTDHQIRN--PFDS---FESTCVNCHTQDKKTLQDIVAERK---
----ASIQELRANVEKQLVQAHYEAKAAWDAG----------------------------
----------------------ATEQEMTPILQDIRHAQWRWDYAIASHGIHMHAPDVGL
RVLGGALNKAADARTKLARLLATKGISHEIPVPDISTKLKAQQALGMDMDKLNSEKQEFL
QQVVPAWDAQARKAGRLSQ------------------------
>Yersinia_frederiksenii_ATCC_33641_translation
---------------------------------------------------------VAF
LAIGGIFS-------------LSAAPTPP---IEAR------------------------
--------------NDKFAEQHADQFTSWLKTKESG------------------------
--------PREDALAEDPNLVILWAGY-PFAKDYNKPRGHAYAVTDVRETLRTGAPKTAE
DGP-----LPMACWSCKSPDVARMINEQGEEGYFK-------------------------
------GTWARGGPE-----------------------------------VVNQLGCADC
HDTATADFAAGKPALVISRPYTERALQSIN---------------------------KPF
EHASRLDQQSMVCSQCHVEYHFAGKDK---------------------------------
------------AVKFPWDK-----------------------GTDVGSMEEYYDEIAFS
--------------DWVHPLSKTPMLKAQHPEYETWRAG----------IHGKNNVSCID
CHMPK---IQNADGKVYTDHQIRN--PFDS---FETTCVNCHTQDKKTLQDIVAERK---
----ASIQELKQNVEKQLVHAHYEAKAAWDAG----------------------------
----------------------ATELEMKPILQDIRHAQWRWDYAIASHGIHMHAPDVGL
SVLGGALNRAADARTKLARLLATKGISHEIPLPDISTKLKAQQALGMDMDKLNSEKQEFL
QQVVPAWDEQARKAGRLSQ------------------------
>Shewanella_baltica_OS155_translation
-------------------------------------------------MMKKMTGKSFA
LSALVAAS-------------FMAAGAMASDKTEPR------------------------
--------------NEVYKDKFANQYASWHDTDKST------------------------
--------ENTDVLASDPSLVVLWAGY-GFAKDYNAPRGHMYAITDVRNTLRTGAPTNAE
DGP-----MPMACWSCKSPDVPRLIEEQGEDGYFK-------------------------
------GKWAKGGPE-----------------------------------VVNTIGCGDC
HEK-------GTPKLRISRPFAERGMEALG---------------------------TPF
AKASKKDKQSMVCGQCHVEYYFEKKEGRK-------------------------------
-----------GFVKFPWDM-----------------------GTTVEQMETYYDGIEFS
--------------DWTHALSKTPMLKAQHPGYETWKLG----------VHGKNDVSCVD
CHMPK---VTNDKGRKYTDHKVGN--PFDR---FEETCATCHSQSKEFLVGLTNERK---
----AKVKELKGRAEAQLVKAHFEAAAAWKAG----------------------------
----------------------ATEAEMKPILTDIRHSQWRWDYAIASHGAAAHAPEEVL
RILGTAVDKAADARVKLAQLLAKKGITDPIAIPDISTKAKAQAALGMDMEKMNAEKEVFK
KDMLPKWDEEAKKREATYK------------------------
>Shewanella_sp._ANA-3_translation
-------------------------------------------MQHGDEMMKKMTGKSFA
LSALVAAS-------------FMAAGAMASDKTEPR------------------------
--------------NEVYKDKFANQYNSWHDTAKSE------------------------
--------EITDALAGDPSLVILWAGY-GFAKDYNAPRGHMYAVTDVRNTLRTGAPANAE
DGP-----MPMACWSCKSPDVPRLIEEQGEEGYFK-------------------------
------GKWAKGGPE-----------------------------------VVNTIGCSDC
HEK-------GTPKLRISRPFAERAMETIG---------------------------TPF
DKASKKDKQSMVCGQCHVEYYFEKKDDRK-------------------------------
-----------GFVKFPWDS-----------------------GTTVEQMEAYYDAIEFS
--------------DWTHALSKTPMLKAQHPGYETWKLG----------VHGKNDVSCVD
CHMPK---VTNDKGRKYTDHKVGN--PFDR---FDETCATCHSQSKEFLEGITKERY---
----AKVKELKARAEGQLVKAHFEAAKAWEVG----------------------------
----------------------ATEAEMKPILTDIRHAQWRWDFAIASHGVAAHAPEEAL
RILGTAVDKAADARVKLAQLLAKKGVTDAVAIPDISTKAKAQAALGMDMDKMNAEKEAFK
KDVLPKWDEEAKKREATYK------------------------
>Shewanella_oneidensis_MR-1_translation
-------------------------------------------------MMKKMTGKTFA
LSALVAAS-------------FMAAGAMASDKTEPR------------------------
--------------NEVYKDKFKNQYNSWHDTAKSE------------------------
--------ELVDALEQDPNMVILWAGY-AFAKDYKAPRGHMYAVTDVRNTLRTGAPKNAE
DGP-----LPMACWSCKSPDVPRLIEEQGEDGYFK-------------------------
------GKWAKGGPE-----------------------------------VTNTIGCSDC
HEK-------GSPKLRISRPYVDRALDAIG---------------------------TPF
SKASKQDKESMVCAQCHVEYYFEKKEDKK-------------------------------
-----------GFVKFPWDM-----------------------GVTVDQMEVYYDGIEFS
--------------DWTHALSKTPMLKAQHPEYETWKMG----------IHGKNNVSCVD
CHMPK---VTSPEGKKFTDHKVGN--PFDR---FEETCATCHSQTKEFLVGVTNERK---
----AKVKEMKLKAEEQLVKAHFEAAKAWELG----------------------------
----------------------ATEAEMKPILTDIRHAQWRWDLAIASHGVAAHAPEEAL
RVLGTSVNKAADARVKLAQLLAKKGLTDPVAIPDISTKAKAQAVLGMDMEKMNAEKEAFK
KDMLPKWDAEAKKREATYK------------------------
>Shewanella_putrefaciens_200_4_translation
-------------------------------------------------MMKKMTGKSFA
LSALVAAS-------------FMAAGAMASDKTEPR------------------------
--------------NEVYKDKFKNQYNSWHDTAKSE------------------------
--------ELVDALEQDPNMVILWAGY-PFAKDYKAPRGHMYAVTDVRNTLRTGAPKDAE
DGP-----LPMACWSCKSPDVPRLIEEQGEDGYFK-------------------------
------GKWAKGGPE-----------------------------------VTNAIGCGDC
HDK-------GSPKLRISRPYVDRALDAIG---------------------------TPF
SKASKQDKESMVCAQCHVEYYFEKTEDKK-------------------------------
-----------GFVKFPWDM-----------------------GVTVEKMEVYYDSIQFS
--------------DWTHALSKAPMLKAQHPEYETWKMG----------IHGMNNVSCVD
CHMPK---VTSADGKKFTDHKVGN--PFDR---FEETCATCHSQTKEFLVGVTNERK---
----AKVKEMKLKAEEQLVKAHFEAEAAWKAG----------------------------
----------------------ATEEEMKPILTDIRHSQWRWDLAIASHGVAAHAPDEAL
RILGTSVNKAADARVKLAQLLGKKGITDPVAVPDISTKAKAQAVLGMDMKQMVEEKEAFK
KNILPKWDEEAKKREATYK------------------------
>Shewanella_frigidimarina_NCIMB_400_translation
-----------------------------------------------------MNVKSIA
LSAVIATS-------------FLAAGAMASEKTEPR------------------------
--------------NEVYKDKFSKQYDSWHATDESK------------------------
--------EVVDMLEKVPSLVVLWAGY-GFAKDYNAPRGHMYAVTDVTNTLRTGAPKNAE
DGP-----MPMACWSCKSPDVPRVIEEQGEDGYFS-------------------------
------GKWAKGGPE-----------------------------------IVNVLGCADC
HEK-------GSSKLRMSRPFAERAMTTLN---------------------------TPF
DKASRKDKQSMVCAQCHVEYYFEKTAERP-------------------------------
-----------GFVKFPWDM-----------------------GTTVEQMEVYYDSMEFS
--------------DWTHAVSKTPMLKAQHPGYETWKLG----------VHGQNNVSCVD
CHMPK---VTNDKGRKFTDHKVGN--PFDR---FEETCATCHSQSKEFMVKQVEESK---
----QKAQDLKARVETQLVKAHFEAKAAWDAG----------------------------
----------------------ATEVEMKPILMDIRHSQWRWDYATASHGASSHAPAEVL
RILGTSLDKAADARVKLAQLLGAKGVKQPIAYPDTSTKAKAQAALGMNMKTMNAEKAEFK
KTLVPKWKEEAKKREATYK------------------------
>Shewanella_halifaxensis_HAW-EB4_translation
-------------------------------------------------MVKTLTKKSFA
LSAIVAAS-------------LMAGSAIASDKTEPR------------------------
--------------NEVYKDKFSKQYNSWHETSDSV------------------------
--------EITDALEQDPNLVILWAGY-GFAKDYNKARGHMYAVTDVRNTLRTGAPKSDT
DGP-----MPMACWSCKSPDVPRMIEEQGEDGYFK-------------------------
------GKWAKGGDE-----------------------------------IVNTIGCSDC
HEK-------GKSKLRISRPFAERAMESIG---------------------------TPF
DEASRKDKQSMVCGQCHVEYYFEKTADQK-------------------------------
-----------GFVKFPWDK-----------------------GTTVEDMEAYYDGIDFA
--------------DWTHAVSKTPMLKAQHPGYETWQLG----------MHGKNNVSCTD
CHMPK---VKNAEGRKFTDHKVGN--PFDR---FEETCGTCHEQSKEFMVNLDNERK---
----AKVKQIQLQAEDQLVKAHFEAGAAWEAG----------------------------
----------------------ATEAEMAPILMDIRHGQWRWDYAIASHGVASHAPDEAL
RVLGTALNKAADARVKLAQLLAKKGVKQPIALPDISTKAKAQAALGMDMKKMNADKAEFK
KTVLPKWDAEAEKREATYK------------------------
>Shewanella_pealeana_ATCC_700345_translation
-------------------------------------------------MVKTLTKKSFA
LSAIVAAS-------------LMAGSALASDKTEPR------------------------
--------------NEVYKDKFSKQYNSWHETSESV------------------------
--------EIIDALEQDPNLVILWAGY-GFAKDYNKARGHVYAVTDLRNTLRSGAPKTAE
DGP-----MPMACWSCKSPDVPRMIEEQGEDGYFK-------------------------
------GKWAKGGAE-----------------------------------IVNSIGCSDC
HEK-------GKSKLRISRPFAERGMEALG---------------------------TPF
DEASRKDKQSMVCGQCHVEYYFEKTADKK-------------------------------
-----------GFVKFPWDK-----------------------GTTVEDMEAYYDAIDFA
--------------DWTHAVSKTPMLKAQHPGYETWQLG----------MHGKNNVSCTD
CHMPK---VKNAEGRKFTDHKVGN--PFDR---FEETCGTCHDQSKEFMVNLDNERK---
----AKVKQIQLQAEDQLVKAHFEAGAAWEAG----------------------------
----------------------ATEAEMAPILMDIRHGQWRWDYAIASHGVASHAPDEAL
RVLGTALNKAADARVKLAQLLAKKGVKQPIALPDISTKAKAQAALGMDMKKMNADKAEFK
KTILPKWDAEAEKREATYK------------------------
>Shewanella_woodyi_ATCC_51908_translation
-------------------------------------------------MVRILTKKSFA
LSALVAAS-------------LMASGAMASDKTEPR------------------------
--------------NEQYKDKFSKQYNSWHETSESV------------------------
--------EITDALEQDPNLVILWAGY-GFAKDYNKARGHMYAVTDLRNTLRTGAPKKDT
DGP-----MPMACWSCKSPDVPRMIEEQGEDGYFS-------------------------
------GKWYKGGAE-----------------------------------IVNTIGCSDC
HEK-------GKSKLRISRPFAERGMEAIG---------------------------TPF
DKASRKDKQSMVCGQCHVEYYFEKTADKK-------------------------------
-----------GFVKFPWDK-----------------------GTTVEDMEAYYDAIDFA
--------------DWTHKVSKTPMLKAQHPGYETWQLG----------MHGKNNVSCTD
CHMPK---VKNAEGRKFTDHKVGN--PFDR---FEETCGNCHDQSKEFMVNLDKERK---
----AKVKEIQLRAENQLVKAHFEAGAAWKAG----------------------------
----------------------ATEAEMKPILTDIRHAQWRWDYAIASHGVASHAPDEAL
RVLGTAVDKAADARVKLAQLLAKKGVPQPIALPDISTKAKAQAALGMDMKKMNADKEEFK
KTVLPKWDAEAKKREATY-------------------------
>Shewanella_piezotolerans_WP3_6_translation
-------------------------------------------------MVRTLTKKTFA
VSAMVAAS-------------LLAGSAFASDKTEPR------------------------
--------------NEIYKDKFSKQYDSWHDTSESK------------------------
--------EIVDMLEEVPSLVVLWAGY-GFAKDYNAPRGHMYAVTDVRNTLRTGAPTSAE
DGP-----MPMACWSCKSPDVPRMIEEQGEDGYFT-------------------------
------GKWAKGGPE-----------------------------------IVNVLGCSDC
HEK-------GKSKLRISRPFGERAMETLG---------------------------TPF
DKASRKDKQSMVCGQCHVEYYFEKTKDKK-------------------------------
-----------GFVKFPWDN-----------------------GTTVEQMEVYYDNIEFS
--------------DWTHAVSKTPMLKAQHPGYETWQLG----------VHGKNNVSCTD
CHMPK---VKNAEGRKFTDHKVGN--PFDR---FEETCATCHEQSKEFMVNLTEERK---
----HKVADLKERAETQLVKAHFEAKAAWDAG----------------------------
----------------------ATEAEMKPILMDIRHSQWRWDYATASHGVAAHAADEAL
RVLGTAVDKAADARIKLAQLLAAKGVKQPIAYPDTSTKAKAQAALGMDMKKMNADKAEFK
KTMLPKWDAEAEKREATYK------------------------
>Shewanella_sediminis_HAW-EB3_2_translation
-------------------------------------------------MVRNLTKKSFA
LSALVAAS-------------LMASGVMASDKTEPR------------------------
--------------NEEYKDKFSKQYNSWHDTAESK------------------------
--------EVVDMLEEVPSLVVLWAGY-GFAKDYNAPRGHMYAVTDVRNTLRTGAPKAAT
DGP-----MPMACWSCKSPDVPRVIEEQGEDGYFT-------------------------
------GKWYKGGAE-----------------------------------IVNTIGCGDC
HEK-------GKSKLRVSRPFAERAFETLD---------------------------TPF
AKASKKDKQSMVCAQCHVEYYFEKTKDKK-------------------------------
-----------GFVKFPWDQ-----------------------GVTVEAMETYYDNLEFK
--------------DWTHKVSKTPMLKAQHPGYETWKLG----------VHGQNNVSCTD
CHMPK---VKNDKGRKYTDHKVGN--PFDR---FEETCGTCHEQSKEFMVNLTKERK---
----VKVADLKARAETQLVKAHFEAKAAWDAG----------------------------
----------------------ATEAEMKPILTDIRHSQWRWDYATASHGVAAHAPDEAL
RVLGTSVDKAADARIKLAQLLAVKGVKQPIAYPDTSTKAKAQAALGMDMKKMNADKADFK
KNTLPKWEAEAKKREATY-------------------------
>Shewanella_loihica_PV-4_2_translation
-------------------------------------------------MVRTLTTKTFA
LSALVAAG-------------LMATGVMASDKTEPR------------------------
--------------NEVYKDKFSKQYNSWHDTAESK------------------------
--------EVVDMLEEVPSLVVLWAGY-GFAKDYNAPRGHMYAVTDVRNTLRTGAPKSAE
DGP-----MPMACWSCKSPDVPRVIEEQGEDGYFT-------------------------
------GKWYKGGAE-----------------------------------IVNTIGCSDC
HEK-------GSSKLRMSRPFAERAMATLG---------------------------TPF
DKASKKDKQSMVCGQCHVEYYFEKTKDRK-------------------------------
-----------GFVKFPWDM-----------------------GTTVEQMEVYYDNMEFK
--------------DWTHAVSKTPMLKAQHPGYETWQLG----------VHGKNNVTCTD
CHMPK---VKNAEGRKFTDHKVGN--PFDR---FEETCATCHTQSKEFMVNLTKERK---
----VKVADLKARAESQLVKAHFEAKAAWDAG----------------------------
----------------------ATEAEMKPILMDIRHAQWRWDYATASHGVAAHAADEAL
RILGTAVDKAGDARIKLAQLLATKGVKQPIAFPDVSTKAKAQAALGMDMNKLNADKAEFK
KTVLPKWDAEAKKREATY-------------------------
>Shewanella_benthica_KT99_2_translation
------------------------------------------------------------
---MVAGS-------------LMASGVMADTKTEPR------------------------
--------------NEVYKDKFSKQYNSWHETSEST------------------------
--------EIIDVLEADPNLVVLWAGY-GFAKDYNKARGHMYAITDVRNTLRTGAPKSDA
DGP-----MPMACWSCKSPDVPRMIEEQGEDGYFT-------------------------
------GKWYKGGAE-----------------------------------IVNTIGCSDC
HVS-------GKSKLRISRPFAERAMETIG---------------------------TPF
DEASRKDKQSMVCGQCHVEYYFEKTKDKK-------------------------------
-----------GFVKFPWDQ-----------------------GMTVDAAEAYYDGIQFS
--------------DWTHKISKAPMLKAQHPGYETWKLG----------VHGQNNVSCTD
CHMPK---VKNAEGRKYTDHKVGN--PFDR---FEETCGTCHEQSKEFMVDLTNQRK---
----AKVQELKMAAEGQLVKAHFEAGAAWEAG----------------------------
----------------------ATAAEMKPILTDIRHAQWRWDYATASHGVAAHAPTEAL
RILGTAVDKAANARVKLAQLLAKKGVKQPISYPDTSTKAKAQAAMGMDMKKMNADKAEFK
KTELPKWDAEAKKREATY-------------------------
>Shewanella_amazonensis_SB2B_translation
-------------------------------------------------MVKKLTGKSFA
LSALVAAS-------------FVAAGAMASDKTEPR------------------------
--------------NDVYKDKFSKQYNSWHATAESE------------------------
--------AITDALEQDPALVILWAGY-GFAKDYNAPRGHMYALTDVRNTLRTGAPTSAE
DGP-----MPMACWSCKSPDVPRLIEEQGESGYFT-------------------------
------GKWAKGGAE-----------------------------------VANTIGCSDC
HEK-------GTPKLRLSRPFASRAMEAIG---------------------------TPF
DKASKQDKESMVCAQCHVEYYFEKTDDRK-------------------------------
-----------GFVKFPWDG-----------------------GTTVENMEVYYDAIQFA
--------------DWTHAVSKTPMLKAQHPGYETWKLG----------THGQNNVSCVD
CHMPK---VTNEQGKKFTDHKVGN--PFDR---FEETCGTCHSQDKEHMLTVYKDNK---
----SKVMELKSKAEAQLVAAHFEAGAAWKAG----------------------------
----------------------ATEDEMKPILTNIRHAQWRWDYAIASHGVSAHAPAEAL
RVLGTAVDKAANARVQLAQLLATKGVKQPIELPDISTKAKAQAALGMDMDKMNADKAKFK
QEMLPKWEADAKAREATYK------------------------
>Shewanella_halifaxensis_HAW-EB4_3_translation
-----------------------------------------------------MKSYKVS
LIAGVCIG-------------ILSSAAVAKTNP-AD------------------------
--------------NAQYEKRFPKQYQSWEKTAESK------------------------
--------EVTNALAADPNLVILWAGY-GFSKDYNAPRGHQYAITDVRTTLRTGAPMKAD
DGP-----MPMACWSCKSPDVPRVIEEQGEAEYFK-------------------------
------GKWAKGGPE-----------------------------------IVNVIGCADC
HKP-------GTSKLRVARPFAERAFAAIG---------------------------TPF
DKAEKSEKQNMVCGQCHVEYYFEKTAEHP-------------------------------
-----------NWVKFPWDD-----------------------GTSVEEMEAYYDKLKFK
--------------DWTHQLSKAPMLKAQHPGYETTALG----------MHGEMGISCTD
CHMPR---VTNAEGKEYTDHNVGN--PFDK---FEFTCATCHEQTKEQLQGLVQANK---
----DKVNTLKLKAEAELVKAHFEADAAWKAG----------------------------
----------------------ATEQQMAAALTDIRHAQWRWDFAIASHGIAAHAPEEGL
RILETSLAKTAEARAKLAKVLAAQGVKTAVVIPDISTEAKAQALLGMDMEKMRADKAIFI
EKVVPKWEAEYKATNGGE-------------------------
>Shewanella_pealeana_ATCC_700345_3_translation
------------------------------------------------MDGYPMRAYQLP
LIAGVCIG-------------LFSSAAIAKTNP-AD------------------------
--------------NAQYEKRFPKQYQSWQKTAESK------------------------
--------EVDDALAGDPNLVILWAGY-GFSKDYNAPRGHQYAITDVRTTLRTGAPMKED
EGP-----MPMACWSCKSPDVPRVIEGQGEGEYFS-------------------------
------GKWAKGGPE-----------------------------------IVNVIGCADC
HKP-------GTSKLRVARPFAERAFEAIG---------------------------TPF
DKAEKSEKQNMVCGQCHVEYYFEKTAEHP-------------------------------
-----------NWVKFPWDN-----------------------GTTVENMEAYYDKLKFK
--------------DWTHQLSKAPMLKAQHPGYETTALG----------MHGDMGVSCTD
CHMPR---VTNAEGKEYTDHNVGS--PFDK---FEFTCANCHEQTKEQLQSLVKANK---
----DKVNALKLKAEAELVKAHFEAAAAWKAG----------------------------
----------------------ATEQQMAAALTDIRHAQWRWDFAIASHGIAAHAPEEGL
RILETSLTKSAEARTKLAKVLDTQGVKAAVTIPDISTKAKAQAVLGMDMDKMNADKAIFI
EKVVPKWEADYKAANGGE-------------------------
>Shewanella_halifaxensis_HAW-EB4_4_translation
-----------------------------------------------------MKAYQVP
LIAGVCLG-------------MVSTGVVANTNP-AD------------------------
--------------NAQYEKRFPKQYQSWEKTAESK------------------------
--------EATNLLSADPNLVILWAGY-GFAKDYKAPRGHQYAITDVRSTLRTGAPMTAD
EGP-----MPMACWSCKSPDVPRLIEEEGETGYFK-------------------------
------GKWAKGGPE-----------------------------------IVNNIGCADC
HEP-------GTSKLRIARPFAERAFAAIG---------------------------TPF
DEAEKSQKQNMVCGQCHVEYYFEKTAEHP-------------------------------
-----------NWVKFPWDD-----------------------GTTVEDMEAYYDKINFT
--------------DWTHQISKAPMLKAQHPGYETTAQG----------IHGEMGISCTD
CHMPR---VTNAEGKEYTDHNIGS--PFDK---FEYTCATCHEQTKEQLQSLVQANK---
----DKINALKLKAEDTLVKAHFEAGAAWKAG----------------------------
----------------------ATEQQMAAALTDIRHAQWRWDYAIASHGIAAHAPEEGL
RILETSLVKSTEARDKLAKILAAQGVNTAVVIPDISTEAKAQAVLGMDMKKMRTDKATFI
EKVVPKWEAEYKVTNGE--------------------------
>Ferrimonas_balearica_DSM_9799_5_translation
-------------------------------------------------MVSTLRWRVFS
VAALMAVS-------------TAAAGAGK---ITEA------------------------
--------------DSSQFAKFKHQYETWQQTKDSS------------------------
--------EVVDALAEDPMLVVLWAGY-GFAKDYNKARGHHYTITDLRATLRTGAPKGPD
DGP-----MPMACWSCKSPDVPRYIEANGEDAYFK-------------------------
------GKWARGGNE-----------------------------------ITHEIGCGNC
HDN--------NARLRVSVPFADRAMETIG---------------------------MPW
DKASKSDRQSMVCGQCHVEYYFTPDKK---------------------------------
------------FVKFPWDN-----------------------GLSADEMEKYYDAIQFS
--------------DWTHGLSKAPMLKAQHPGFETWKTG----------THGRNDVSCTD
CHMPR---VTNAEGRKYTDHNVGN--PFDQ---FEFTCARCHEQSKEELEAVTKHYK---
----EMVTEAKLKAEKQLVHAHFEAKAAWDAG----------------------------
----------------------ATEAEMKEALTAIRHAQWRWDMSIASHGIHAHNPEEAL
RLLASSLERSSDARVSLARVLAKHGQLEPIALPDISTKAAAQVAVGLDEPAMQKAKDEFL
ETVVPEWDKEYQAKYGSDAQ-----------------------
>Shewanella_halifaxensis_HAW-EB4_2_translation
----------------------------------------MTVKNLIKIAGSISLALLMP
ITSVQAEEN-----ANAQTAGAKAQQQIDK------------------------------
----------------ALRAKFPVQYESWQETS---------------------------
-EQ----TEREDMLASYPAAIILWAGS-SFAKEYNSPRGHHFAVADVTHTLRTGVPPA-A
GEK----GLSASCWTCKTPDAPRLMKELGIEGFSA-------------------------
------KNFTDVGTE-----------------------------------VNSVVYCTDC
HVD-------GKAELALPRPHAQDAMAKVH---------------------------LPF
DKQDANMQGAQVCGQCHVTYYFQPERS---------------------------------
-----------DKVNIPWIF-----------------------GNNVDDIEKYYDTRRFY
--------------EWIHPISKTPILKARHPEFEHWVR----------SEHAEAGVTCIT
CHMPE---ETDKQGNTFTSHKVSK--ALDH---FDSVCQNCHKSEKTIIKSLENSKA---
-----AIDAKAREVEGLLVKAHYEAAAAWEAG----------------------------
----------------------ATWPLMNDAIMAIRHSQWRWDFAMASHGLYAHNPKEGN
ALLDMSIKQVNYARESLAEILKMFAVTKVDYPDIS-SKESAQAAVGIKLDKLTQEKQQFI
KQEVDKNWSEVTRYGY---------------------------
>Shewanella_pealeana_ATCC_700345_2_translation
----------------------------------------MTVINLMKVAGAFSLALLMP
ITAVQAEEN-----ANAQTAAAKEQQLRDK------------------------------
----------------SLREKFPVQYQSWQETS---------------------------
-EQ----SVREDMLASYPAAIILWAGS-SFAKEYNSPRGHHFAVADVTHTLRTGVPPA-A
GDK----GLSGSCWTCKTPDAPRLMKELGVEGFSA-------------------------
------KNFTDVGTE-----------------------------------VNSVVYCTDC
HVD-------GKAELALPRPHAQDAMAKVH---------------------------LPF
DKQDANMQGAQVCGQCHVTYYFQPERS---------------------------------
-----------DKVNIPWIF-----------------------GNNVDDIEKYYDTRRFY
--------------EWIHPISKTPILKARHPEFEHWVR----------SEHAEAGVTCIT
CHMPE---ETDKQGNSFTSHKVSK--ALDH---FDSVCQNCHKSEKTIIKSLENSKA---
-----KIDAKAREVEGLLVKAHYEAQAAWEAG----------------------------
----------------------ATWPLMNDAIMAIRHSQWRWDFAMASHGLYAHNPKEGN
ALLDMSIRQVNYARESLAEILKKFAVSKVDYPDIS-SKESAQAAVGIKLDKLTQEKQEFI
KQEVDKNWSEVTRYGY---------------------------
>Shewanella_piezotolerans_WP3_5_translation
-----------------------------------------MLVNVVKTVGLVS--LLCT
ACLTQASE---------PSAAAKEQAARDV------------------------------
----------------SLKQKFPVQYKSWLETS---------------------------
-EQ----TEREDMLASYPAAIILWAGS-SFAKEYNSPRGHHFAVADVTHTLRTGVPPK-A
GDK----GLSASCWTCKTPDAPRLMNELGIEGFSA-------------------------
------KNFTEVGKE-----------------------------------VNSVVYCTDC
HVD-------GKAELALPRPHAQDAMAKVH---------------------------LPF
DKQNNNMKGAQVCGQCHVTYYFQPERS---------------------------------
-----------NKVNIPWIF-----------------------GNNVDDIEKYYDTRRFY
--------------EWIHPISQTPILKARHPEFEHWSR----------SKHAEAGVTCIT
CHMPE---TTDEQGNSFTSHKVSK--ALNH---FDEVCQSCHKSEKKIISALDKNKA---
-----TIDAKARKVEGLLVKAHYEAAAAWDAG----------------------------
----------------------ATWPVMNDAIMAIRHSQWRWDFAMASHGLYAHNPEEGN
ALLDMALRQVKYARTSLDEILKKFDVKSVNYPDIS-SKASAHAAVGIELEKLTEAKKKFI
KEDVDKNWSEVTKYGYE--------------------------
>Shewanella_loihica_PV-4_translation
----------------------------------------------MKKLTAIALSLLGW
CTLSQALA---------------ADVSPEK------------------------------
-----------------MKAKYPNQYASWQATS---------------------------
-TQ----AARSDMLASYPAAIILWAGS-AYAKEYHSPRGHQFAVADVTHTLRTGVPPG-E
GKK----GLSASCWTCKSPDVPRLIDELGVEGFSA-------------------------
------KNFTDLGTE-----------------------------------MNSVVYCSDC
HEQ-------GKAELSLPRPHARDAMAKVH---------------------------LPF
DKQDEAMQGAQVCGQCHVTYYFQPERS---------------------------------
-----------NKVNIPWIF-----------------------GSSADLIEKYYDTRRFY
--------------EWIHPVSKTPILKARHPEFEHWSR----------SEHAKVGVTCVT
CHMPA---ATDGEGKAYTNHQVGK--ALPN---YDVVCQGCHENKQALMKQLNSAKS---
-----QIAEKARRVEQLLVKAHYEAGAAWDAG----------------------------
----------------------ASWAIMNDAIMAIRHAQWRWDFAMSSHGSYAHNPQEAN
ALLDTAILQAEHARRALSEILSMLSVTQVNYPDIS-TKEAAQQAVGIELDKLTEAKQAFI
KQEVDKHWPAVSRTGY---------------------------
>Shewanella_sediminis_HAW-EB3_translation
----------------------------------------MISIQSNKVKALSVLSLCLS
VFAVSLPA-----------SAGAVDAKLDN------------------------------
----------------AMQEQFPNQYKSWLATS---------------------------
-EQ----TERQDMLASYPAAIILWAGS-SFAKEYHSPRGHHFAVADVTHTLRTGVAVA-E
GEK----GLSASCWTCKSPDVPRLIGELGVEGFSA-------------------------
------KNFTDLGTE-----------------------------------IQSVVYCTDC
HVK-------GSAKLALPRPHAQDAMTKAH---------------------------IPF
DKQDINMQGAQVCGQCHVSYYFQPERS---------------------------------
-----------NKVNIPWIF-----------------------GNNADDIEKYYDTRRFY
--------------EWIHPISKTPILKARHPEFEHWSR----------SEHAKQGVTCIT
CHMPA---TSDDKGNQFTSHKVSK--ALEH---YPQACQGCHGDKAALMQTLETGKH---
-----EIEAKAREVEGLLVKAHYEAQAAWDAG----------------------------
----------------------ATWPIINDALMAIRHSQWRWDFAMASHGLYAHNPSEGR
ELLDTAIEQAKYARTSLAEILKMLEVKEVNYPDIS-TKESAQKAVGISLDTLTEQKKAFL
KEEVDKHWSEVSRHGYE--------------------------
>Shewanella_benthica_KT99_translation
---------------------------------------------------------MFS
GQSLADAE------------IDSLQAADK-------------------------------
-------------------AQFPAQFDSWAATE---------------------------
-EQ----VEREDMLANYPANIILWAGS-SFAKEYHSPRGHQFAVADVTHTLRTGVIPE-A
GTK----GLSASCWTCKTPDAPRLMNELGVQGFSG-------------------------
------KNFTDLGSE-----------------------------------IKSVVYCTDC
HVK-------GSDKLALPRPHAQDAMTKIH---------------------------LPF
DKQDISMQGAQVCGQCHVSYYFQPENS---------------------------------
-----------NKVNIPWIF-----------------------GNDADKIEKYYDTRRFY
--------------EWIHPISKTPILKARHPEFEHWSR----------SKHAKRGVTCIT
CHMPA---AIDKNGKEYTNHKVGN--ALAQ---FDKACSRCHSSQSKIEKALDRDKQ---
-----AIDKAARHVENLLVKAHYEAKAAWVAG----------------------------
----------------------ASWPIMNDAIMAIRHAQWRWDFAMASHGLYAHNPQEGK
ALLAKATEQANDAREQLKEILSMLEVKDVYYPDIS-TKEKAHQAIGISVEDLTKEKQAFL
KEEVEKYWSPITARGY---------------------------
>Shewanella_frigidimarina_NCIMB_400_2_translation
---------------------------------MMDLLIDVIMKATRPMRSKVGLSIIIS
AMALLSLT------------SWSLQSAEVD------------------------------
----------------PNQLKFPQQYDSWQATE---------------------------
-EQ----VERDDILAQYPANIILWAGS-SFAKEYHSPRGHQFAVADVTHTLRTGVAIA-E
GDK----GLSASCWTCKTPDAPRLIKEMGIQGFSG-------------------------
------ANFVDLGRE-----------------------------------IKSVVYCSDC
HVD-------GSAKLALPRPHAQNAMEKIK---------------------------LPF
DKQDRSMQGAQVCGQCHVSYYFQPENN---------------------------------
-----------NKVNIPWIF-----------------------GSTADEIEKYYDTRRFY
--------------EWIHPISKTPILKARHPEFEHWSR----------SAHAKQGVTCIT
CHMPA---ATDEKGATFTDHKVAG--ALDN---FDRACTSCHSSKAAITKKLDKTKA---
-----NIDAKSRNVESLLIKAHYEAKAAWDAG----------------------------
----------------------ATWPQMNDAIMAIRHSQWRWDFATASHGMYAHNPKEGI
ELLDKSTEQVTYAREALARILSQMSVTKVEYPDYS-TKEKAHAAIGFIEADAIKAKQAFI
KQEVDKHWQPVAKKGY---------------------------
>Shewanella_putrefaciens_200_translation
---------------------------------------MGAQVNIDVLTKGYKVKIYLK
TVILLKLIG-----FLVIATCTSVAASDT-------------------------------
----------------SNQQKYPNQYQSWQATS---------------------------
-EQ----VEREDMLANYPASIILWAGS-SYAKEYHSPRGHHFAVADVTQTLRTGVPPK-A
GEK----GLSASCWTCKTPDAPRLIEQLGFEGYSA-------------------------
------KNFTDLGKE-----------------------------------IQSVVYCSDC
HES-------GTQKLALPRPHAQDAMAKVH---------------------------LPF
DKQDKNMQGAQVCGQCHVTYYFRPEKS---------------------------------
-----------NVVNIPWIF-----------------------GSTADDIEKYYDTRRFF
--------------EWIHPISKTPILKARHPEFEHWSR----------SKHAEVGVTCIT
CHMPT---QQDAKGVEFTSHKVDK--ALPH---FDSSCSGCHSSKTKIETKLAANKL---
-----TIETKAREVESLLVKAHYEAKAAWDAG----------------------------
----------------------AKWEQMNEPIMAIRHSQWRWDFAMSSHGLYAHNPEEGK
QLLDKAIEQANDARNQLASVLKHFKVTQVSYPDIS-TKEKAQQAIGLVEADLIKEKQKFI
EDEVNKNWHPVAKYGY---------------------------
>Shewanella_sp._ANA-3_2_translation
---------------------------------------VNYFTKTTALSG---LKLSLL
TAALLSNWG-----AMAQNAPNELPTSAAPKSHLP-------------------------
----------KDEVQNSDAQKFPLQHQSWGATI---------------------------
-EQ----AEREDVLEKNPRNVILWAGS-SYAKEYHSPRGHQFAVADVSHTLRTGVAPK-A
GEK----GLSASCWTCKSPDAPRLIGELGFEGYAA-------------------------
------KNFTDLGAE-----------------------------------MKSVVYCSDC
HES-------GSAKLTLPRPHAKDAMAKIH---------------------------LPF
EQQNATMQSAQVCGQCHVTYYFRPEKS---------------------------------
-----------NVVNIPWIF-----------------------GNTADEIEKYYDTRRFY
--------------EWVHPLSKAPMLKARHPEFEHWSR----------SKHAEVGVTCVT
CHMPS---AQDKKGNEFTNHKVDK--ALPN---FETSCKGCHSSKDKLETKLTDLKT---
-----EIDNKAHAVEDLLVKAHYEAKAAWVAG----------------------------
----------------------ATWEQMNDPIMDIRHSQWRWDFAMSSHGLYAHNPKEGR
QLLDTALEQAKSARTSLAEVLKQLN-SEVYYPDIS-TKAKAQEAIGLNEAELIKEKQQFI
KEEIDKNWDPVAHRGY---------------------------
>Ferrimonas_balearica_DSM_9799_4_translation
--------------------------------------------------MYRSLALFLS
AGLLGCSP---------------APDSVDN------------------------------
---------------ADWQAPYPAQYDSWLSTE---------------------------
-TD----TEQQDELARRPAMVVLWAGS-SFAKSYNTPRGHRFAVADVTHTLRTGVPPSGP
DDK----GYSASCWTCKTPDAPRLMAEMGEQAFAA-------------------------
------SQFTSLGME-----------------------------------MSNTVGCADC
HKP-------GSEALQLARPHARHAMEKIH---------------------------LPF
DQQDGAMQGAQTCGQCHVTYYFQPEAN---------------------------------
-----------NKVNIPWIF-----------------------GSTADEIERYYDTRRFY
--------------EWLHPISRTPMLKARHPDFETWSR----------SPHAKAGATCID
CHMPQ---REDGNGHAYTDHNVGQ--ALDN---FELTCAGCHDSKGALSATLAQNKA---
-----RIEAARDSVETLLVQAHYDAKAAWDAG----------------------------
----------------------AEWAQMDSPLMDIRHAQWRWDFAVASHGIHAHNPEEGL
ALLAVAQRQATMARAKLALLHQQLGVTEVTYPDLS-SKAAAQEAVGMDMARFETEKAAFI
RDVVAPKWPAAAMRGAPH-------------------------
>Ferrimonas_balearica_DSM_9799_2_translation
------------------------------------------MKKINKLLLSVAIAGLCG
G-----------------------------------------------------------
-----AMAKPVESDNEAWKAKFPNQYDSWASS----A-----------------------
-ET----DQIVDLLADDPNLVVLWAGY-GFSKDYNKARGHYYAVTDVIQTLRTGAPMNDT
DG-----PMPAACWSCKSPDVARMYQEVGEGNFND-------------------------
------HKFGKWGHE-----------------------------------MGNAIGCADC
HES-------GTPKLTLSRPYAERAMEKVD---------------------------LTF
SEQSRDMKAAQTCGQCHVEYYFDKNDH---------------------------------
-----------NNVRFPWEN-----------------------GFTAEGAEKYFDSIGFA
--------------DWTHKISKAPMLKAQHPEFETWAT----------SVHAEMDVTCIT
CHMPK---VTNDQGRKFSKHNVGN--ALDN---FDVACSSCHDSQADLKATLKANKEA--
---INAEKLKA---EAIIVRAHFEAGAAWEAG----------------------------
----------------------ATEAEMKQALTHIRHAQWRWDFAIASHGVHAHNPQEAL
RLLASAQEIGLQAQAELKKVLTKYGVAQPVAIPDISTKEAAQALVGWDKAKLDAQKEAFL
EQRVDKEWPERN-------------------------------
>Shewanella_piezotolerans_WP3_translation
-------------------------------------------MKLKKLSIAIMVSTLFT
GS----------------------------------------------------------
--AFAIDKEVDLYNSDNWQQAFPEQYKTWAQTEQTNP-----------------------
-ES----GSPVDLLAANPNLVSAWAGY-GFAKDYNRARGHHYAMTDIVETLRTGHPVVGH
DGNVVGEAMAASCWSCKTPDVARMYDKVGEDNFSN-------------------------
------NNWSTWGHE-----------------------------------MSNTIGCADC
HQL-------GSAEIRMSRPYAERAMQAIG---------------------------KDF
AEQTSTMQASQTCAQCHVEYYFDGKDN---------------------------------
-----------KKVRYPWDHWVPGVKTDYKEVVNYKGSDGLYEGFAAEAQLAYFDQIGFK
--------------DWTNAISGVPSIKAQHPEFENMMDRTDH------AMSSHMEFGCTT
CHMPK---TENSKGVEYSNHKVTF--DAKK---LPESCVGCHD-GSDFKEIFDERKAE--
---INKLRFEADGTDPRLTEAHFKAQAIWAANGIKGLEADKSIAQAKSNYEAALKANT--
----------------------PLAKEMDSLLTKIRHAQWFWDSATASHGIHAHNPTEAV
RLLEKSNAILDEALNEANALLTKYAPKYKYDATKYNTKAKVQPLAGLDLDAMKTSKEEFI
KERVEKDWPAELR------------------------------
>Shewanella_sediminis_HAW-EB3_4_translation
-------------------------------------------MKIKKLAIAVMLSTVFT
G-----------------------------------------------------------
---YSMATEVDLYKSENWKKQFPEQYTTWAETEETTP-----------------------
-ES----GKLDDFLASNPNLVSAWAGY-GFAKDYNRARGHQFAMTDIIKTLRTGHPVVGH
DGKVVGEAMPANCWSCKTPDIARMYDKVGEANFSD-------------------------
------NSWSTWGHE-----------------------------------MSNSIGCADC
HEL-------GSDEIRISRPYAARAMKSIG---------------------------KDF
SKQTQTMQASQTCAQCHIEYYFEGSDS---------------------------------
-----------KKVRYPWDHWVPGVKTDYKEVVNYTGTDGLYQGFAAEAKLAYYDQRNFK
--------------DWTNAISGVPSLKAQHPEYENMLDRTEH------AMDNHLEFGCTT
CHMPK---ATNKAGAKYSNHKVTF--DAEQ---LPESCLSCHE-GADFEEIFDERKAE--
---IKKLRFTADGTDPRLTEAHFKAQAIWSANGIKGLEAGKSIGEAKGNYEAALKAGT--
----------------------PLAAEMDSLLTKIRHGQWFWDSATASHGIHAHNPTEAV
RLLKKSNSILDEAIAEADLLLTKYAPNYVYDGSKYDTKAKVQPLAGLNFEAMKTSKDNFI
EKRVEKEWPVDLK------------------------------
>Shewanella_piezotolerans_WP3_2_translation
-------------------------------------------MKLQKLAIAVAVMTALS
ACSDDDD-K-----TKTCPDGTELDPDTNVCVVIP--PVEPPVEPPVEPP-----VET--
----------DFYNSDNWQETFPDQYTTWAQTEESNP-----------------------
-ES----GVPTDLLEANPNLVSAWAGY-GFAKDYNRARGHHFALTDIIKTLRTGAPLIGH
DGEIVGEAMKASCWSCKSPDVGRMFEEVGEGKFAD-------------------------
------NGWSVWGEE-----------------------------------MPNTIGCADC
HEL-------GENTLRLSRPYASRAMDVID---------------------------KTF
TAENHDSQAGQTCAQCHVEYYFDGNDS---------------------------------
-----------KKVRYPWDHWVPGVKTDYKEVVSYTGTDGLYEGFAAEAQLAFYDEKSFK
--------------DWTNAISGAPSLKAQHPEYENMMDRTDH------VMSNHLDFSCNT
CHMPK---STNSEGQEYSNHKVAF--DANK---LPASCTGCHD-ADAFESKFEKRKAD--
---INALRFDATGTDPRLTEVHFKAQAIWAANGIEGLEAGKTIGEAKAAYEGALAADN--
----------------------ELATEMNSLLGKVRNAQWFWDSATASHGIYAHNPAEAI
RLLTKSNTILDAAIIEADALLGKYDADYVYDATKYDSKAKVQPLAGLDLDAMKTSKEEFI
KERVEKDWPAELR------------------------------
>Shewanella_sediminis_HAW-EB3_5_translation
-------------------------------------------MRLQKLAVAIAVSAVLV
GCSDDDDTQ-----LITCGEGSLLNPDTNICEVLPVDPVEP-VDPVVCGEGTVLDTETNT
CIVPPTSGPVDLYNSDNWQETFPDQHATWASSEENTP-----------------------
-ES----GTPTDLLEANPNLVSAWAGY-GFAKDYNRARGHQFALTDVMKSLRTGSPIVGH
DGNVVGEAMAASCWSCKSPDVARMYDLVGEDKFAN-------------------------
------NSWSTWGHE-----------------------------------MSNSVGCADC
HEL-------GGIDLRLSRPYADRAMTKVG---------------------------LTF
EEQDHNGQASQTCAQCHVEYYFDGTDS---------------------------------
-----------KKVRYPWDHWVPGVETDYASVVSYTGDDMLYKGFAAEAQLAYYDNINFK
--------------DWTNAISGTPSLKTQHPEYENLMDRTSH------VMPNHLEFSCNT
CHMPK---AENAEGLEYSNHNVKF--DPAK---LPSSCKGCHD-DSAIESMLESRKTA--
---INNLRFAATGTDPRLTEAHFKAQAIWAANGVEGIDAGKTIGEAKGNYEAALKAGN--
----------------------DLATEMNSLLGKIRNAQWFWDSATASHGMYAHNFTEAK
RLLVKSNTVLDGAIAEADVLLAKYAPSYVYDATKYDTKAKVQPEAGLNYDAMKAAKDEFI
NERVKKEWPIELR------------------------------
>Ferrimonas_balearica_DSM_9799_translation
-------------------------------------------MMRNKLLVAVAISAALA
GCNDDDT-I-----QVECGEGSVLNPETNICEVTP----VEPPPAVECGEGTVLNPETNQ
CEIPPTTGPTDFYNSDNWAESFPTQHASWAETEQNTP-----------------------
-EA----G-PTDLLEANPNLVVAWAGY-GFAKDYNRARGHHFALTDVISTLRTGSPML-V
DGVVVGEAMPASCWGCKTPDIARMYDEVGEANFSN-------------------------
------NSWSTWGHE-----------------------------------MANTIGCADC
HEL-------GEDQIRLSRPYTDRAMTTIG---------------------------RTF
EAQDAGEKANQVCAQCHVEYYFDGTDS---------------------------------
-----------KKVKYPWDHWVPGVNTNYASVVSYEGTDGLYEGFAAEAQLAYFDAKGYK
--------------DWTNAISGTPNLKTQHPEYENLVDRTSH------TMSSHLDFTCAT
CHMPK---AENDSGMEYSRHNVRF--DANN---LPSSCLGCHS-AESFEPMLKARKDE--
---INALRFGENGTDARLTELHFTAQAIWSANGVEGLAEGKTIGEAKANYEGALKAGT--
----------------------ELAGEMNSLLTKIRNAQWFWDSATASHGIHAHNKAEAV
RLLTKSNAIIDAALVEAATLVAKYAPDYVFDITTVDTKAKAQPLAGLDLEKMEADKDKFL
SERVEKEWPHPLKP-----------------------------
>Acetonema_longum_DSM_6540_translation
-------------------------------MLNSLNKMQKALIALLCGLLLFFGFVILR
TGVSRPASTV--------------------------------------------------
KLGKVAAGE---YDPAVWGQYYPLQYASFQK----------------------NSEMAPS
PGGFGGSLKTQNSERQ-PEILANFKGM-PFSIDYTEDRGHVFTLEDLKETKR-VNDKSP-
----------GACISCKTPYIEKLFQ-EKGWSYGKVPL----------------------
-----RELLAQTPEHGY-------------------------------------ISCANC
HDPAT-------MDLRVIQPAFIEAQQR-RG--------------------------IDV
TKATREEMRTYVCAQCHVEYHFEPGT----------------------------------
-----------SRVVFPWDK-----------------------GLKPEQMYEMYA-----
------TKPGGFAQDWQHPDSKAAMLKVQHPEFETWATG----------VHGQAGVSCAD
CHMP---YMRQDG-QKYTSHWMTS--PLKHLDAS---CGTCHTQGA-AWLEERVKTIQ--
----NHTWQLQHSAGLVVSKAHEAIKKAAAVPN---------------------------
----------------------VDQAELAQARELVRKAQWYWDFVAAENGMGFHNPDQAL
HTCGQAIDLGYKAIESANKAAGIELF*---------------------------------
-------------------------------------------
>Thermosinus_carboxydivorans_Nor1_translation
-----------------------------------LSRAQKFLAVFLAITVLFFGFIVFR
VWGAKPPATV--------------------------------------------------
KLTPIPQGE---YDPAVWGKYYGLEYQTWLK----------------------NKEMAPS
PTGYGGSVKEQKSVKQ-TALPHNFKGY-PFEKDYTEDRGHPYSLEDLRTSHR-IGPTSK-
----------GSCITCKTPQIEQFYK-EMGWGYTQRPL----------------------
-----SELLDRSQHP---------------------------------------VSCGNC
HNPET-------MALRVINPAFIEGQAR-RG--------------------------IDV
TKASREEMRSYVCGQCHAEYYFVPGT----------------------------------
-----------FQVVFPWDK-----------------------GLTPSAMYEYYS-----
------ANPNNFTQDWQHADSKAPMLKAQHPDFEEWQNG----------THGKAGVSCAD
CHMP---YMRQQG-RKYTSHWVTS--PLKHLNEA---CSTCHNEGP-EWLFERVKTIQ--
----DNVWQLQHLAEQKVSRAHTAIKKASETAN---------------------------
----------------------VNQTELANARELVRKAQWYWDYVAAANSMGFHNSVQEL
NTLGQAIDFANLAIEAANRAAGTNTL----------------------------------
-------------------------------------------
>Syntrophus_aciditrophicus_SB_translation
------------------------------------MINKKILSAGIAVVILLVLVVGAR
VWLFQPEDQI--------------------------------------------------
KGVSIPEGV---HDPAEWGKFYPLEYRSYLK----------------------NREMAPS
PTGFGGSEKVQKALME-PANLMNFKGY-GFSKDYTEDRGHPYAVEDLRETKR-VTPKTT-
----------GACMTCKTAQLGDIFR-EKGWAYAKMPL----------------------
-----AELLPLLKHP---------------------------------------ITCSNC
HDPKT-------MNLRVMNPAFIEAMAK-RG--------------------------IDV
SKASNKEMRSYVCGQCHVEYYFEPET----------------------------------
-----------FHVVFPWGK-----------------------GLQPEQIYDYYA-----
------AKPAGFVQDWVHPDSQTKMIKAQHPDFETWSTG----------THGMAGVACAD
CHMP---FMRDGG-RKYSSHWVTS--PMRTVEAS---CRTCHTQTE-AWLLSRVKTTQ--
----GHVWDMQRRAGTTVSQAHEAIARAAAAAD---------------------------
----------------------VKGEELDKARELLRRAQWYWDIVSAENSMGFHNPSQVL
NTLGRSVDLAHQAIATANRATVGAGRK---------------------------------
-------------------------------------------
>Thermincola_sp._JR_translation
------------------------------------MKNSRSIGLLIIVILALSVFVIGC
SGNTKATS----------------------------------------------------
AKSSIGENE---FDPAVWGKYYPLQYESYLK----------------------NNEGAKT
--EFGGSVKESKFIAE-PEIVELFKGY-GFSKEYNEDRGHTYALKDLLNSKR-VGPKTP-
----------GSCLSCKTPTAPVLMQ-QMGAAYYTTPV----------------------
-----IELAKKAKHA---------------------------------------IACADC
HDPKT-------MQLRVTRPAFIQAMKA-RG--------------------------IDV
NKASKKEMRSYVCGQCHVEYYFQTDT----------------------------------
-----------KEVIYPWAN-----------------------GIEPAQIEEYYD-----
------KIN---FSDWEHPDSKAKMRKVQHPEFETWSTG----------VHGSAGVSCSD
CHMP---YMVKDG-KKYSSHWWTS--PLKTIDVS---CQVCHQQDA-KWLKERVHNTQ--
----IRTFNMQTRAAKTLVQAHEAIKTAFANPK---------------------------
----------------------ADLNKLKKAQTMVVKAQWYWDWVAAENSRGFHNPVQAL
DSLGQAIDYAYQAIELARSAY---------------------------------------
-------------------------------------------
>Selenomonas_noxia_ATCC_43541_translation
-----------------------------------LSNRKKIIAGVAGVCALFFGFVAVR
IGAHPNDDSI--------------------------------------------------
KRVQIQGDTAAKIGKEAYKDAYPLQYNSFMK----------------------NNEESPS
PTGYGGSMEGNSHLEHQPEMLENFKGY-KFAIQYDDDRGHTYAGYDLLHTKR--LPGQK-
----------GSCLQCKGSYVYDVYFKEGGWAYASKPF----------------------
-----DEVAAPITMDEW-------------------------------------FGCSTC
HDPET-------MELRVYQQGFIESMAK-RG--------------------------VDV
NAATHNEMRAYVCSQCHTEYYFTAED----------------------------------
-----------GRVAHPYEN-----------------------GLDAESEYQYYQ-----
-----SGQAGGFKGDWMHPDSKTMMLKAQHPEFETWATS----------VHADAGVTCVD
CHMP---YMRDGG-KKYTSHWASS--PLKYTKEA---CLKCHDESE-ETLVARVKTIH--
----DNTFKLQRIAGQTVARAHRTVKAAMDAG----------------------------
----------------------VPDAALEDARAKIREAQWYWDWVAAENGMGFHNPDKIM
RTLGLAIDLAHQAIESAEGARHGFQPL---------------------------------
-------------------------------------------
>Selenomonas_noxia_F0398_translation
-----------------------------------LSNRKKIIAGVAGVCALFFGFVAVR
IGAHPNDDSI--------------------------------------------------
KRVQIQGDTAAKIGKEAYKDAYPLQYNSFMK----------------------NNEESPS
PTGYGGSMEGNSHLEHQPEMLENFKGY-KFAIQYDDDRGHTYAGYDLLHTKR--LPGQK-
----------GSCLQCKGSYVYDVYFKEGGWAYASKPF----------------------
-----DEVAAPITMDEW-------------------------------------FGCSTC
HDPET-------MELRVYQQGFIESMAK-RG--------------------------IDV
NAATHNEMRAYVCGQCHTEYYFSAED----------------------------------
-----------GRVTHPYTN-----------------------GLDAESEYQYYQ-----
-----SGQAGGFKGDWMHPDSKTMMLKAQHPDFETWATS----------VHADAGVTCVD
CHMP---YMRDGG-KKYTSHWASS--PLKYTKEA---CLKCHDESE-ETLVARVKTIH--
----DNTFKLQRIAGQTVARAHRTVKAAMDAG----------------------------
----------------------VPDAALDDARAKIREAQWYWDWVAAENGVGFHNPDKIM
RTLGLAIDLAHQAIESAEGARHGFQPL---------------------------------
-------------------------------------------
>Selenomonas_flueggei_ATCC_43531_translation
-----------------------------------LSNRKKIIAGVAGVCALFFGFVAVR
IGAQPNDDSV--------------------------------------------------
KLVAIQGGTEAKIGKEAYKDAYPLQYNSFMK----------------------NNEETPS
PTGYGGSMEGNSHLEHQPEMLENFKGY-KFALQYDDDRGHTYAGYDLLHTKR--LPGQK-
----------GSCLQCKGSYVYDVYFKEGGWAYASKPF----------------------
-----DEVAAPITDDEW-------------------------------------FGCSTC
HDPDT-------MQLRVYQQGFVEAMAR-RG--------------------------VDV
NAASHNDMRAYVCAQCHTEYYFTAED----------------------------------
-----------GRVNHPYDN-----------------------GLDAESEYKFYQ-----
-----TGQAGGFKGDWMHPDSKTMMLKAQHPEFETWATS----------VHADAGVTCVD
CHMP---YMRDGG-KKYTSHWMSS--PLKYTKEA---CLKCHDESE-ETLVARVKTIH--
----DNTFKVQRIAGQSVAKAHLAVKAAMDAG----------------------------
----------------------VPDASLEDARAKLREAQWYWDWVAAENGMGFHNPDKIM
RTLGLSIDLAHQAVESAQAAQYGIKPI---------------------------------
-------------------------------------------
>Selenomonas_artemidis_F0399_translation
-----------------------------------LSSKQKIIAGVAGVCALFFGFVAVR
IGAQPNDASM--------------------------------------------------
KLVQISKENNAQIGKEAYKDAYPLQYNSFMK----------------------NNIESPS
PTGYGGSMEGNSHLEHQPEMLENFKGY-KFSIQYDDDRGHTYAGYDLLHTKR--LPGQK-
----------GSCIVCKGSYMYDVCFKEDGWAFASKPF----------------------
-----MEVAENISDDQW-------------------------------------FGCSTC
HDPDT-------MELRVYQQGFIESMAR-RG--------------------------IDV
NAASHNEMRAYVCGQCHTEYYFTAED----------------------------------
-----------GRVAHPYEN-----------------------GFDAEDEYRYYQ-----
-----SGQAGGFKGDWLHPDSKTMMLKAQHPDFESWATS----------VHADAGVTCVD
CHMP---YMRDGG-KKYTSHWMTS--PLKTTKES---CLKCHDESE-ETLVARVKTIH--
----DNTFRLQRIAGQTVAKAHLTIKAAMEAG----------------------------
----------------------VPDAALEDARAKVREAQWYWDWVAAENGVGFHNPDKMT
RTAGLAIDLAHQAIESAEAARYGFQPI---------------------------------
-------------------------------------------
>Mitsuokella_multacida_DSM_20544_translation
-----------------------------------LSKLQKILTGIIAVCVVFFGFVVVR
IVAAPNDTSV--------------------------------------------------
KLAKIPQEK--QLGKEAYKDAYPLEYNSFMK----------------------NNDTSPS
PTGYGGAQEGNSHLTEQPEMVENFKGY-KFAIQYDDDRGHTYAGVDFKNTKR--LPGQK-
----------GNCITCKSSYMYDVYYKQSGWDYASKPI----------------------
-----EEAMGPIEDDQW-------------------------------------FGCSTC
HDPET-------MELRVYQQGFIDSMAR-RG--------------------------IDV
NNASHNDKRAYVCAQCHNEYYFMKED----------------------------------
-----------GRVNHPFDN-----------------------GLDAESEYQFYQ-----
-----SGQAGGFTQDWIHADSKAPMLKAQHPDFETWATS----------VHADAGVTCVD
CHMP---YMRENG-QKYTSHWMTN--PLKTTEES---CLKCHDESA-ETLKARVQTIG--
----DNTFKLQRIAGQTVAQAHKTIKAAMDAG----------------------------
----------------------ATDEQLAESRQLVREAQWYWDWVAAENGMGFHNPDKIM
RTLGLSIDKAHQCIEKTNAVVKGSL-----------------------------------
-------------------------------------------
>Selenomonas_sputigena_ATCC_35185_translation
-----------------------------------LSKLQKYLLGVIVVCVAFFGFVIVR
IGIAQPSSTF--------------------------------------------------
KLAQIPTENNAHLGMEAFKEAYPLQYESYQM----------------------TASDSPT
PTGYGSS-GVHSRLMDEPEMIENWKGY-AFSLQYDDDRGHVYALEDVKNSLRTNKANQS-
----------GSCITCKSAYTKDVFYDTMGWDYTLKSF----------------------
-----KELADQVPNDAS-------------------------------------IACATC
HDVKT-------MKLRLVIPAQIEDLERNWG--------------------------KTW
DELSDNDKRALVCGQCHTEYYFEQAKK---------------------------------
-----------GRVVFPRDN-----------------------GYTAEEMYEYYKR----
-----TDLPGGFKGDWKHPDSGAMMLKAQHPDYDVWKTS----------VHADAGVTCID
CHMP---YMRKNG-QKYTSHYISS--PLKYVEDA---CLKCHDESK-EVLIARVKTIH--
----DNTFKLQRTAGITCAKAHLAIKAAAEAG----------------------------
----------------------ATDEQLAPARELIREAQWYWDYVEAENGVGFHNPDQCM
RTLGLSIDLAHQAIEAANAATRGAFPMDNLPDKPFDHL----------------------
-------------------------------------------
>Selenomonas_sputigena_ATCC_35185_2_translation
------------------------MAPITWKEGSKLSKLQKYLLGVIVVCVAFFGFVIVR
IGIAQPSSTF--------------------------------------------------
KLAQIPTENNAHLGMEAFKEAYPLQYESYQM----------------------TASDSPT
PTGYGSS-GVHSRLMDEPEMIENWKGY-AFSLQYDDDRGHVYALEDVKNSLRTNKANQS-
----------GSCITCKSAYTKDVFYDTMGWDYTLKSF----------------------
-----KELADQVPNDAS-------------------------------------IACATC
HDVKT-------MKLRLVIPAQIEDLERNWG--------------------------KTW
DELSDNDKRALVCGQCHTEYYFEQAKK---------------------------------
-----------GRVVFPRDN-----------------------GYTAEEMYEYYKR----
-----TDLPGGFKGDWKHPDSGAMMLKAQHPDYDVWKTS----------VHADAGVTCID
CHMP---YMRKNG-QKYTSHYISS--PLKYVEDA---CLKCHDESK-EVLIARVKTIH--
----DNTFKLQRTAGITCAKAHLAIKAAAEAG----------------------------
----------------------ATDEQLAPARELIREAQWYWDYVEAENGVGFHNPDQCM
RTLGLSIDLAHQAIEAANAATRGAFPMDNLPDKPFDHL----------------------
-------------------------------------------
>Anaerolinea_thermophila_UNI-1_3_translation
------------------------------------MKKFTGTTLILTGIIVVLSALLIG
VLIFLRNQPAPQR-----------------------------------------------
GVMPVVKIAAMEPDSSIWGQNFPNQYSTFMMT-----------------------ESNNT
ATTYGGSDPYEKLN-KDPMLKTLFAGN-PFSKGYGEDRGHANALTDVENTPRLSDKTPG-
-----------TCYSCKSADNPKLWSEMGMAEYDKTPF----------------------
-----KQLGEKINHP---------------------------------------IGCANC
HDAET-------MRLIVTNPALEEALKE-QG--------------------------KDW
RTFSRQEMRSLVCANCHVEYYFTKEGN---------------------------------
------------YLTFPWEK-----------------------GTNVEAMEAYYNEIG--
------------FFDWKHADSGANMIKMQHPDYEMYTANS---------THYKAGVACAD
CHMP----YMRDGAAKFSSHNVKS--PLLDPARS---CGTCHTDVN--YVVERVNIIQ--
----KNVYDTMQNTEKALVSAINAIKTASENPN---------------------------
----------------------ADQSKLEEARKLHRAAQLRWDYVAAENSMGFHNPTEAL
RILAAATDLARQAELTALQAVQVASK----------------------------------
-------------------------------------------
>Anaerolinea_thermophila_UNI_1_translation
------------------------------------MKKFTGTTLILTGIIVVLSALLIG
VLIFLRNQPAPQR-----------------------------------------------
GVMPVVKIAAMEPDSSIWGQNFPNQYSTFMMT-----------------------ESNNT
ATTYGGSDPYEKLN-KDPMLKTLFAGN-PFSKGYGEDRGHANALTDVENTPRLSDKTPG-
-----------TCYSCKSADNPKLWSEMGMAEYDKTPF----------------------
-----KQLGEKINHP---------------------------------------IGCANC
HDAET-------MRLIVTNPALEEALKE-QG--------------------------KDW
RTFSRQEMRSLVCANCHVEYYFTKEGN---------------------------------
------------YLTFPWEK-----------------------GTNVEAMEAYYNEIG--
------------FFDWKHADSGANMIKMQHPDYEMYTANS---------THYKAGVACAD
CHMP----YMRDGAAKFSSHNVKS--PLLDPARS---CGTCHTDVN--YVVERVNIIQ--
----KNVYDTMQNTEKALVSAINAIKTASENPN---------------------------
----------------------ADQSKLEEARKLHRAAQLRWDYVAAENSMGFHNPTEAL
RILAAATDLARQAELTALQAVQVASK*---------------------------------
-------------------------------------------
>Caldilinea_aerophila_DSM_14535_translation
--------------------------------------------LFVLAALATIVVAAVL
MNIQGRKQEARLY----------PAKVVEIPDNEIDP-----------------------
---------------AVWGLNFPIQYDSFKRTEENYGP---------TTYG---------
-GSEPY-----SKLERYPAMVRLWAGM-PFSVDHNEERGHYYSQIDQ-RNTKRVEV----
------ANQPGACINCHAAEAPLLIAEMG-------------------------------
--WEAFNSTPYNDLK---------------------------------DKLHFGSSCADC
HDP-------QTMALRITRPALVNALAKRGIDVS--------------------------
-KASRQEMRTYVCAQCHVEYYFAG------------------------------------
---------EKKELVFPWEKG-----------------------LTIDDIERYYNEYGFK
--------------DWTHKETGAPMIKIQHPEYELFTTG----------LHYQSGVACAD
CHMPY---VR-VGSVKVSDHWIRS--PKVN---VATACQTCHKFSE-AELIQRIETIQ--
----TRTAQLLRSSEEALLAAIDAIVAAREAG----------------------------
----------------------ASDEELNTALQLHRSSQIRWDFISSENSTGFHSPQESA
RVLADSINLARQAELEAFKVLTAKQGAQAADAVQWVSNQ*--------------------
-------------------------------------------
>Heliobacterium_modesticaldum_Ice1_translation
--------------------------------------MIRKKWILAIWLVLLVAFAAVA
VAGCGGKPAS------------------------------------------------TT
AALGDTGLAPDEMDLDKFAKLYPHHYDSFMK----------------------NAEMSSV
GTKYGGNLEKDSHLEKYPYLKSLFGGY-AFSLEYNEDRGHVYTMKDLA--TVKRVTSLPN
GKK-----QIGSCLTCKSAEVPGMIAKMG-EAYYTTP-----------------------
------VEEHLKNATHG-------------------------------------MTCSNC
HDPQT-------MKLRVVQPAFIDAMKR-RG--------------------------EDV
TKATQQQLRDYVCAQCHVEYYFNPAKKG--------------------------------
------------EVTFPWDK-----------------------GFTPTAIEAYYDEVAAK
ENNFK--------ADWTQPATGAPLLKAQHPEFETFQGS----------IHQINGVTCAD
CHMP--YVKQGGQKIT--SHWWTS--PLKTMEQS---CLVCHREPV-DKLRDYVLQKQ--
----DLTFEMLNKAGTLTEVAGKSINKAMQAG----------------------------
----------------------ASDADLAEARKLLRSAQWYWDFVAAENSMGFHNTPLTM
NTLAKSIDLAQKSTMAAAKAGNFHDIPEATPYSEFINERLNTRGWPKDKGETAKPTRTNW
K------------------------------------------
>Symbiobacterium_thermophilum_IAM_14863_translation
---------------------------------------MNRKWIIAIGAALAVVLVGVG
TFTYVANKTE------------------------------------------------AV
EGP-AVSISPNETDPAVFKLLYPAHYDSYMR----------------------NGEMHEP
ALKYASSEKKKSRLDQFPYMRTLWAGM-AFSKEYNEARGHLYTLDDVVGGNGTEATQRIN
DKT-----NL-TCMYCKSAQVPQLIEQMG-DAFYNTKL----------------------
-----LADNNTDLFVHP-------------------------------------ISCSDC
HDPQT-------MELRITRPALVEAMER-IG--------------------------RPV
ENATRQEMRSLVCAQCHVEYFFNPNDAN--------------------------------
------------RVYFPWDK-----------------------GFEPEDMYAYYEEIGFS
--------------DWTHAQTGGGMLKAQHPEFEMFQGS----------VHQRAGLSCAD
CHMP--YVTEGSTKIS--SHWWTS--PFRTFEQS---CAQCHRESQ-EEMAQRVLHTQ--
----DRVKEALDRAGIANQDAILAIEKAIAAG----------------------------
----------------------VDEEILNQARALHREAQFYWDLASAENSFGFHNPQKFL
ETLADSIDLARQAELLVTRAMNK-------------------------------------
-------------------------------------------
>bacterium_S5_translation
-------------------------------------MRKTLAV----IAALFVALAFAG
NAAAVNVD----------------------------------------------------
----------LGPGNEPFKNLP--QYQSYLK------NNDD------TQMTEYGGSVPHA
KHDGVNPLPKGYKH-AQPYLKNLWLGY-PFSYQYDRARGHTYAIKDILKIDRINRYSE--
QAG-----LPATCFNCKTSTIPTLVE-AYGDAFWSSNF----------------------
-----HDYR--QAHDTS----------------------------------NHAIGCNNC
HDAENN------MQLVITSIPLEETLER-LG--------------------------KPW
QDASRNEMRSLVCAQCHVEYYFETGAHGV-------------------------------
----------AAKPHLPWDK-----------------------GMDPADMYEFYAD-GQP
D----RDGFKGQFVDWTHAVSKTPMIKTQHPEYEMFYDS----------VHGAAGVSCAD
CHMP---RMKQ-GAVTITSHHWTS--PIKNDEMIRVSCTGCHDDKSTGYLRDRVIYHQ--
----EKTWKQLNIAQEKSVRAHEAVRLAMEFNG---------------------------
----------------------VDQKLLAEAREMVRKGQWFWDYVSAENSAGFHNPTKAL
ETLAFSQQYSDEAVKLAMQATGYAIAPKLEG-PIEKLVPPIMEHSRKLQQ--SQEHLNSH
KWLQYLPKLPEADLVWDGQKKLR--------------------
>Desulfurispirillum_indicum_S5_translation
-------------------------------------MRKTLAV----IAALFVALAFAG
NAAAVNVD----------------------------------------------------
----------LGPGNEPFKNLP--QYQSYLK------NNDD------TQMTEYGGSVPHA
KHDGVNPLPKGYKH-AQPYLKNLWLGY-PFSYQYDRARGHTYAIKDILKIDRINRYSE--
QAG-----LPATCFNCKTSTIPTLVE-AYGDAFWSSNF----------------------
-----HDYR--QAHDTS----------------------------------NHAIGCNNC
HDAENN------MQLVITSIPLEETLER-LG--------------------------KPW
QDASRNEMRSLVCAQCHVEYYFETGAHGV-------------------------------
----------AAKPHLPWDK-----------------------GMDPADMYEFYAD-GQP
D----RDGFKGQFVDWTHAVSKTPMIKTQHPEYEMFYDS----------VHGAAGVSCAD
CHMP---RMKQ-GAVTITSHHWTS--PIKNDEMIRVSCTGCHDDKSTGYLRDRVIYHQ--
----EKTWKQLNIAQEKSVRAHEAVRLAMEFNG---------------------------
----------------------VDQKLLAEAREMVRKGQWFWDYVSAENSAGFHNPTKAL
ETLAFSQQYSDEAVKLAMQATGYAIAPKLEG-PIEKLVPPIMEHSRKLQQ--SQEHLNSH
KWLQYLPKLPEADLVWDGQKKLR--------------------
>Halorhodospira_halophila_SL1_translation
------------------------------MGERTRQLRAAVLG----FTLIGIIVGLAS
TAAYDGADGATADE--------------------------------ET-ATDSHDAPDTD
TSADDIDEWSLGIGNSAFRHLP--QYRSYQK------NWDD------TVMTEYGGSVPHH
KHDGENPLPEGYKH-AQPYLKNLWLGY-PFSWHYERARGHTYAVIDVTTTDRINRYSE--
EAD-----LPATCWNCKGNSMPQLLE-AKGDDFWSSNF----------------------
-----HDYR--KIHDPA----------------------------------DHAIGCTNC
HDPNDD------MRLRITSVPLKAYLDR-QG--------------------------KDW
RNKSTQEMRSLVCAQCHVEYYFEDGDHGV-------------------------------
----------AAKPHLPWDE-----------------------GLDPGDMFEFKED-GDP
E----RDGFKGQFVDWVHPVSETPMIKVQHPEFEMYQGS----------VHAEADVACAD
CHMP---RVSK-GRADITSHHLTS--PLSSEEMIEKACQSCHEDQSPSWLRERTEYHQ--
----ERVWRQLNIAQEKSVRAHEAVRLARELDDE--------------------------
-------------------Q--VDGALLDEARQLIRRGQWHWDYVSAENSAGAHNPSKAL
DTLASSQQYSDRAVELALRASDYAIAPDLFAAPIEELVPPIMEHSRALQM--DEEHLASH
PWLEYLEPLPEAEKIWEGNERLR--------------------
>Desulfovibrio_piger_ATCC_29098_translation
-------------------------------------MTNRLFG--LTLAAAALLALP-L
LGGCQDVDT-----------------------------------------------ELKA
PEYKTGLPA-GETRISAYKEAFPHQYASYQK------NNET------SVMTEYKGSVPFH
KNDDVNPLPKGYKH-AQPYLKNLWLGY-PFMYEYNEARGHTYAVKDFVNIDRINRYGE--
KGG-----LPATCWNCKTPKMMEWVG-KYGDAFWSKDV----------------------
-----NTFRGKDAISEM----------------------------------DETIGCSNC
HDPAT-------MELRPYSEPLKDWLKR-SG--------------------------KDW
NKLSRNEKRTLVCAQCHVEYYFTHKDNGP-------------------------------
----------AGRPVFPWDN-----------------------GFGPGDMYEYYKSHGPK
Q----ADGSSAPFTDWVHAASKVPMIKMQHPEYETFIDG----------THGAAGVSCAD
CHMP---YQRVDG-KKVSSHWMTS--PLKDPELR--ACRQCHADKTADYLRGRVLYTQ--
----EKTFTQLLKAQEESVRAHEAVRLANAVPAEQ-------------------------
-------------------RAANYDSLMAEAREMVRKGQLYWDYVSAENSVGFHNPAKAL
DTLMSSMEFSHKAVALAEQATGYSISPALAG-DIKQIVPPILNMSRKLQQ--DADFLQQH
PWTRLLPVLPKAEQVWDGQE-LSAR------------------
>Desulfovibrio_sp._3_1_syn3_translation
-------------------------------------MNKHIRT--MALAVSALLGAA-L
LSGCNDVST-----------------------------------------------ELKA
PAYKTNIKD-DETRMSAFKADFPDQYASYQK------NNES------EVMTEYKGSVPYH
KNDNVDPLPKGFKH-AQPYLKNLWLGY-GFMYEYNEARGHTHAVEDFVHIDRLNRWGADG
KGK-----MPATCWNCKTPKMMNWIK-QYGDSFWSKDV----------------------
-----NEFRGKDMIDAK----------------------------------EESISCSTC
HDPKT-------MELRLYSEPLKDWLKK-TG--------------------------KDW
NNISRNEKRTLVCAQCHVEYYFTHPDNGP-------------------------------
----------AMRPVFPWDN-----------------------GFNPEDMYQYYKGHGKK
D----ADGKPGPFSDWVHAASKVPLIKMQHPDFETFQDG----------PHGAAGVACAD
CHMP---YQRMDG-KKMSSHWMTS--PLKDKEMR--ACRQCHADKTPEYLRERVIYTQ--
----KKTFDQLLKAQDMSVKAHEAVRLANNYSGE--------------------------
-------------------RAPDYDALMTEAREMVRKGQLFWDYVSAENSVGFHNPAKAL
DTLMTSMECSQKAVDLASQATNYGIAPALAG-DIKKIVPPILEMSRKLQQ--DPEYLKTN
PWLQLLPVLPKTDAAWDGQERLNSGK-----------------
>Desulfovibrio_desulfuricans_subsp._desulfuricans_str._ATCC_27774_translation
-------------------------------------MNKRIVT--TALALATLLGVA-L
LSGCQDVST-----------------------------------------------ELKA
PKYKTGIAE-TETKMSAFKGQFPQQYASYMK------NNED------RIMTDYKGSVPYH
KNDNVNPLPKGFKH-AQPYLKNLWLGY-PFMYEYNETRGHTYAIDDFLNIDRINRFAADG
KGN-----LPATCWNCKTPKMMEWVS-QYGDKFWSMDV----------------------
-----NEFRAKDKINAH----------------------------------DETIGCANC
HDPAT-------MELRLYSEPLKDWLKR-SG--------------------------KDW
QKMSRNEKRTLVCAQCHVEYYFTHKDNGP-------------------------------
----------AAKPVFPWDN-----------------------GFNPEDMYQYYKGHGAK
G----PDGKPGPFVDWVHAASKVPMIKMQHPEYETFQDG----------PHGAAGVSCAD
CHMQ---YVREDG-KKISSHWMTS--PMKDPEMR--ACRQCHADKTGEYLRQRVLYTQ--
----QKTFDQLLKAQEMSVKAHEAVRLANAYEGH--------------------------
-------------------RAANYEALMAEAREMVRKGQLFWDYVSAENSVGFHNPAKAL
DTLMTSMECSQKAVDLATEATDFGIAPALAG-DIKKLVPPILTLSRKLQQ--DPEFLKQN
PWTRLLPALPKAEQVWEGQDRLTSQAGQDK-------------
>Bilophila_wadsworthia_3_1_6_translation
-------------------------------------MNSRVFY--TLIRLAVVCAALGL
AAGCDDVSTA----------------------------------------------ELKT
PVYKTGLKDSDDNKTSAFRKDFPLQAASYDR------NNES------TFMSKYKGSVNFM
KNDDVDPLPEGYKQAAQPYLKNLWLGY-PFMYEYREARGHTYAIHDILEIDRINRYGE--
KGG-----MPATCWNCKTPKMVQWIK-QYGDDFWAKDF----------------------
-----NQFR--TEVTD-----------------------------------DDSIGCATC
HNAET-------MQLQLYSEPLKDYLKS-VG--------------------------KDP
AKLPRSEMRSLVCAQCHVEYYFNDPGHGP-------------------------------
----------TKRPVFPWKN-----------------------GFTPEAIYSVYEDNGNV
D----MPGFKGKFADWVHPVSQTPMLKMQHPDYETWIDG----------PHGAAGVACAD
CHMP---YQREEG-KKMSSHWWTS--PLRDPELR--ACRQCHADKTAAYLRGRIEYTQ--
----DKTYKQLLVAQEYSVRAHEAVRLALEYTGE--------------------------
-------------------KPADYDQLIIRAKEAVRKGQMFWDFVSAENSVGFHNPAKAL
DTLTSSITLSQDAINAALKATNYGIAPKLEG-DIKQIVPPILKMSRKLQQ--DPEYLKTH
PWFAYLKPLPKADQMWEGNKKIQ--------------------
>Desulfomicrobium_baculatum_DSM_4028_3_translation
-------------------------------------MRKNF-----PLFAMLAVGVALA
LSACSEAT------------------------------------------------EPVP
PTFKTNLKS-DEINNSAFKPEFPLHYETFLR------NNES------EIMTEYGGSVAYN
KHDNVNPLPEGYKH-AQPYLKNLWLGY-PFSYEYKAARGHTYAIKDILHIDRLNRYDE--
KAG-----LPATCWNCKTAKMNEWVG-TYGDEFWAKDF----------------------
-----NEFR--EQVDLD----------------------------------ENTIGCANC
HDPAT-------MELRLYSVPLQDHLKA-EG--------------------------KDF
KTLPRNDQRALMCGQCHVEYYFTDKGQGT-------------------------------
----------AKKPVFPWAQ-----------------------GKDPEEMYTYYKSHGDT
T----TPGFEGNFVDWVHPVSKTPMLKAQHPEYETWHNG----------VHGAAGVSCAD
CHMS---YTRLDGKKKMSNHHWNS--PLKDPDMK--ACRQCHTDKSPEYLKQRVIYTQ--
----DKVWEQLMTAQDISVKAHEAIRMASEFEGE--------------------------
-------------------KPADYDQLMIDAREMCRKGQFFWDLISAENSVGFHNPTKAL
DTLAKSQQYSQKAVDIAIQAAAFTTAQALAG-DIKTLVPPIMEHSRELQM--DPEHMASH
QWFKYLKLTPKAEKIWEGNKRLVPAPTAS--------------
>Desulfovibrio_aespoeensis_Aspo-2_2_translation
-------------------------------------MRRVI-----PLFALLAALCALA
LAACSEVS------------------------------------------------EPET
PVFKTKLSV-DERSNSKFKPEFPLHYETYLR------NNES------EIMTEYGGSVAYS
KNDNVNPLPEGYKH-AQPYLKNLWLGY-PFSYEYRAARGHTYAMKDILHIDRLDRYNE--
KAG-----LPATCWNCKTPRMMDMVK-EYGDDFWAKDF----------------------
-----NEFR--EKFDLD----------------------------------EDTIGCANC
HDPTN-------MELRLYSEPLQDQLKA-EG--------------------------KEF
KDLPRNDKRALVCGQCHVEYYFTDVGMGP-------------------------------
----------AKKPVFPWAE-----------------------GKDPEEMYTYYKSHGNG
E----IPGFEGNFVDWVHPVSKTPMLKAQHPEYETWFNG----------VHGAAGVSCAD
CHMS---YARLDGKKKISNHHWTS--PLKDQDMK--ACRQCHTDKSPEYLRERVLYTQ--
----HKVWEQLLTAQEISVKAHEAIRMAAEFEGD--------------------------
-------------------KPADYDQLMIAAREMCRKGQFFWDLISAENSVGFHNPTKAL
DTLAKSQQYSQKAVDIAIQAAAFTTAEALSG-DIKELVPPILEHSRKLQQ--SPEHMASH
TWFKYIPLLPEKEMIWDSNTRLVPPAAGS--------------
>Desulfovibrio_vulgaris_str._'Miyazaki_F'_2_translation
-------------------------------------MSSRR-----LLVALMAMALA-A
LAGCSEPS------------------------------------------------EPMT
PTYKTKLSA-EEMKNSAFKAEFPLHYETYLR------NNES------QIMTEYGGSVPYN
KHDNVDPLPEGYKH-AQPYLKNLWLGY-PFSYEYRAARGHTYAVKDILHIDRLNNYSE--
KAG-----LPSTCWNCKTPKMMEWVK-ENGDDFWAKDF----------------------
-----HEFR--QKLDVD----------------------------------DHTIGCANC
HEPQT-------MELRLYSEPLKDYLKS-QN--------------------------KEF
KNLPRNEKRALVCGQCHVEYYFQDKEFGA-------------------------------
----------AKKPVFPWAN-----------------------GFDPEDMFEYYKTHGNT
T----TKGFEGNFVDWVHPVSKTPMLKAQHPEYETWING----------VHGSAGVTCAD
CHMS---YVRLDGKKKMSTHHWTS--PLKDPDLR--ACRQCHTDKTPDYLRQRVLFTQ--
----NKVWEQLMVAQDISVKAHEAIRMAAEYTGP--------------------------
-------------------KPADYDDLMIEARQMCRKGQFFWDLVSAENSVGFHNPTKAL
NTLAQSQQYSQKAVDVAIRAAAFTTAKDLDG-DIKKIVPPILKHSRELQM--DPAHMATH
KWFKYIPLTPKAPRVWDGQTRLIPPPAPAAAPAS---------
>Desulfovibrio_vulgaris_str._'Miyazaki_F'_translation
-------------------------------MKDTLSLRTVRGMVRRGALLLAVSLVPFA
LAGCSDVA------------------------------------------------ELKT
PVFKTKIAA-EETRSSAFKAEFPQQYASYQR------NDES------TVMTEFNGSVPFN
KNDNVNPLPEGYKH-AQPYLKNLWLGY-PFSYEYRNARGHTKALEDFLHIDRINTYAE--
KGG-----LPATCWNCKTPKMMGWVK-QYGDDFWAKDI----------------------
-----NEFR--DKIDMK----------------------------------DETIGCANC
HDPQT-------MELRLYSEPLKDQLKA-QG--------------------------KDW
DKLSRNDKRSLVCGQCHVEYYFQDKEKGV-------------------------------
----------AKKPVFPWAD-----------------------GYDPQQMYTYYKTAGNS
Q----MKGFEGNFVDWVHPVSKTPMIKAQHPEYEMWQNG----------VHGAAGVSCAD
CHMG---YTRTDDKKKISGHWWTS--PLKDPDMR--ACRQCHSDKSPDYLRSRVLFSQ--
----QKTFDQLLKAQDLSVKAHEAVRLASEFQGA--------------------------
-------------------KPANYEELMIQARDMVRKGQFFWDYVSAENSVGFHNPAKAL
DTLASSQQYSQQAVDLASEATGFAISKDLAG-DIRKIVPPILTHSRKLQQ--DPEHMKTH
QWFKYLPTLPKADKVWDGQKKLVSAAQ----------------
>Desulfovibrio_vulgaris_subsp._vulgaris_str._Hildenborough_2_translation
-------------------------------MNNQKTFKGLR-----LAALGLVAVAAFT
-AGCSDVST-----------------------------------------------ELKT
PVYKTKLTA-EEIRNSAFKPEFPKQYASYER------NDET------TVMTEYKGSVPFN
KNDNVNPLPEGYRH-AQPYLKNLWLGY-PFMYEYREARGHTYAIQDFLHIDRINRYAE--
KGG-----LPATCWNCKTPKMMEWVK-ESGDGFWAKDV----------------------
-----NEFR--DKIDMK----------------------------------DHTIGCATC
HDPQT-------MELRITSVPLTDYLVS-QG--------------------------KDP
KKLPRNEMRALVCGQCHVEYYFNGPTMGV-------------------------------
----------NKKPVFPWAE-----------------------GFDPADMYRYYDKHGDL
Q----VKGFEGKFADWTHPASKTPMIKAQHPEYETWING----------THGAAGVTCAD
CHMS---YTRSDDKKKISSHWWTS--PMKDPEMR--ACRQCHSDKTPDYLKSRVLFTQ--
----KRTFDLLLAAQEVSVKAHEAVRLANEYQGA--------------------------
-------------------KAAGYDDLMIQAREMVRKGQFFWDYVSAENSVGFHNPAKAL
DTLAQSQQFSQKAIDLAMEATQYGIGKDLSG-DIKTIVPPILKMNRKLQQ--DPEFMKTH
KWFQYLPVLPKADQVWDGQKRLVSAKQ----------------
>Desulfonatronospira_thiodismutans_ASO3-1_translation
------------------------------------MSKKYLSW----VLALMLTLVFAG
CSEIPEAETP--------------------------------------------------
-DYETDLTEEEAERNSAFKEYFPKQYQTYQRLKAEDFDYGE------GQMTEYGGSVAHE
KH-LCGDLPQAYKY-CQPYLKNLWLGY-PFSYEYNRARGHANAVHDLLDIDRINRYSE--
EAG-----LPATCYNCKSNKMPGYIE-EYGDDFWAMEF----------------------
-----HDFR--EEHDLE----------------------------------DHAIGCNTC
HDPED-------MSLRITSVPLTEALER-QG--------------------------EDW
RDASRNEMRSLVCAQCHVEYYFEHEEIGV-------------------------------
----------AQKPVFPWDK-----------------------GKNPDDMYEYKKSFGVT
D----REGFEGWFIDWTHPVSDTPMIKVQHPEYEMWHDS----------THGAAGVACAD
CHMP---YTRMDGKKKISSHFQTS--PLRSMEAIENTCGQCHTDKSAEYLKDRVIYSQ--
----ERTWEQLMEAQRESVRAHEAVRLASEYEGD--------------------------
-------------------VRNDFDDLMIQARERVRKGQWFWDYVSAENSAGFHNPAKAI
DTLSKSQKYSRQAVQYAMQATNYGIAPDLEG-DIKDIVPPIEEHSRELHM--DPEHLETH
EWLQYLEPHPEGDLIWDLNEKVAN-------------------
>Lawsonia_intracellularis_PHE/MN1-00_translation
-------------------------------MINQIILKSVYG---------LLLCLVVV
LSGCGDVDT-----------------------------------------------ELKT
PEYNTGLPA-DHLGNLAFKKIFPLHYASYEL------NNES------SIMTVYKGSVPYM
KNDNKDPLPEGYKY-AQPYLKNLWLGY-PFMYDYRESRGHTHAIGDVLDSDRPNRYAF--
KSG-----LPATCWNCKTPQMLKWTK-DDGNAFWSKDM----------------------
-----NEFR--ERLHPE----------------------------------DDTVGCVNC
HNPQT-------MELQLYSEPLKDYLVS-VG--------------------------KDP
DKLSRQEMRSLVCAQCHVEYYFEKT--GV-------------------------------
----------PAKPVFPWAK-----------------------GFNPEDMYQYYKEHGDS
T----IPGFEGQFYDWIHPVSKTPMIKIQHPEYETWIDG----------PHGSAGVTCAD
CHMP---YIRGENGQKMSSHYWTS--PLKDPEMR--ACRQCHADKSPEFLKESVVSVQ--
----KATFDQLLIAQELSVKAHEAVRLADEYTGP--------------------------
-------------------RANNYDQLMIQARDMIRKGQLFWDYVSAENGVGFHNPVKAL
NTLASSIQYSQEAINLAMEATKYAIGPNLQG-DIKEIVPPILVMSRKLQQ--DPEYLKTN
PWFKYLKVLPKAEIEWDGTKYLGDK------------------
>Ammonifex_degensii_KC4_translation
-----------------------------------------MQRNWWIWLISLTLLLLAG
CAPPKAEMVKTG------------------------------------------------
------SIPPGEVDPAVWGKVYPLEYDSFMKTKEG------------------GQGQSKY
K-----GSELKDKLSEYPYLLVLYDGW-GMGIEFNEPRGHYYMLKDQLDIDPSRRKAGG-
-----------VCLSCKSPYAPKLKE-QMGLAYFQQPY----------------------
-----EQVHAMIP-KEHAEQG---------------------------------LSCIDC
HDPASM------D-LRLSRWFVE-DALKALG--------------------------KDP
ANLTRQEMRTLVCAQCHNTYVIPKDQNMK-------------------------------
----------SVGLFLPWQK-----------------------SQWGHITIEDIEEVIKS
D---------PANREWTHAITGIKLGHIRHPEFELYTNGS---------VHWKAGVACAD
CHMP----YERVGSKKISSHHVQS--PLKDNMRA---CLQCHNQTP-EWLREQVIRIQ--
----DRVNNLLTRAGNATAQAAKAIEMANKTSG---------------------------
----------------------VDQKLLDEAKKLYEKAYYRVVFISSENSMGFHNPEEAL
RVLGDGLYYANQSLMKAREALLKAGVKVPDKFDLELDKYA-KRGTKGVPYRPEQNLEFTF
DGTK---------------------------------------
>Desulfotomaculum_kuznetsovii_DSM_6115_translation
-----------------------------------------LKKTWWAWLPVLILLLLTG
CAPPRAEKVKTA------------------------------------------------
------SIPPGEVDPAVWGKVYPLEYDSFMMTKEG------------------GQGESKY
K-----GSEPRDKLSEYPFQLVLLDGW-GMGVEFNEPRGHVYMLKDQLDVDPSRRKAGG-
-----------VCLSCKSPYAPQLKE-QMGLAYFQEPY----------------------
-----DRVHAMIP-ENHAELG---------------------------------LSCIDC
HDPASM------D-LKLSRWFME-DALKALG--------------------------KDP
ANLTRQEMRTLVCAQCHNTYVIPRDQNMK-------------------------------
----------PVGLFLPWQK-----------------------SQWGHITVEDIERVLKS
D---------PANLEWKNNPTGIKLGHIRHPEFELYSNGS---------VHWRAGVACAD
CHMP----YERVGSSKISSHHVQS--PLKDNMRA---CTQCHNQDP-QWLREQVILIQ--
----DRVNNLYTRAGNAAAQAAKAIELANKTSG---------------------------
----------------------VNRQLLGQAKQFYEKAYYRVTFVGAENSMGFHNPEEAL
RVLGDGLYYADQALMKAREALVKAGVQVPDKFDLELSRYA-KRGTKGVPYRPEQNLEFTF
DGTK---------------------------------------
>Desulfotomaculum_gibsoniae_DSM_7213_translation
-----------------------------------------LKRYWWVWILALFTLALAS
CAPPKAERVETV------------------------------------------------
------SIPPGEIDPAVWGKVYPHEYDSFMKTQEG------------------GLGQSKY
N-----GSEPRDKLSKFPYQLVLLDGW-GFGVEFNEPRGHVNMLSDQLDIGPSRRKSGG-
-----------VCLTCKTPYASQLKD-EMGVDYYKLPY----------------------
-----DEVHAQIP-EEHAEQG---------------------------------LSCIDC
HDPETM------D-LEISRWFLN-DALEVIG--------------------------KDP
DNLTRQEKRSLVCAQCHNTYSIVKDEDMK-------------------------------
----------SVGIYLPWQN-----------------------SEWGNITIENIEAQYEA
D---------PSVLEWTNAPTGIKLAQARHPEFELYSNDS---------IHWNSGVSCAD
CHMP----YERAGSSKISSHHVQS--PLKDDMKA---CLQCHNQEP-EWLREQVIGIQ--
----DRTNNMATRAGNQAAQAAKAIELANETAN---------------------------
----------------------IDQQLLNDAKEFYKKAYYRIDFVTAENSMGFHNPPEAL
RVLGDSLFYADQSLAKAREALIKAGVSIPDKFDLELEKYD-KRGSNEVPYDPELNMEFTF
DGTK---------------------------------------
>Desulfovibrio_magneticus_RS-1_translation
------------------------------------MRGKLLYKLAMGAALAAFLFVPYA
CSPPKPEPVKTV------------------------------------------------
------VIPDGEIDPAVWGKAYPEEYETWKMTEQP-----------------TPAGKSKY
KRGFDADRITYDKLAEFPYMALLFNGW-GFGVEYNEPRGHAYMVRDQLEIDSTRLKAGG-
-----------VCLTCKSPYAPLLVK-EMGVDYYKLPF----------------------
-----KDVLNKIP-EQFRTLG---------------------------------VACIDC
HNNKDM------S-LTVSRGFSLTPALEGMG--------------------------VDW
KKLTRQEMRSVVCAQCHVTYNIPKDKEMQ-------------------------------
----------SVGVFFPWQY-----------------------GKWGAITVEDVIKKIKS
D---------DSVKEWKQTVTGFKMAFMRHPEFEFYSNNS---------VHWKAGAACAD
CHMP----YTKVGVRKVSDHRVTS--PLKNDMKA---CIQCHTESP-DWLKQQVITIQ--
----DRTASLQIRAGNATATTAKLFEAVHKAKEQ--------------------------
-------------------GKAIDQALYDQAKDFYEEAFYRSLYIGAENSMGFHNPTEAL
RVLGDSVAFAVKAEAYLRQVLTKAGVDVPIKVDLELAKYLEGRGAKKLGAPADQEFKDPM
GVQDRF-------------------------------------
>Desulfovibrio_sp._FW1012B_translation
------------------------------------MRGKMYRKTMVGLALAAFLFVPYA
CSPPKPEPVKTV------------------------------------------------
------VIPDGEIDPTVWGKAYPEEYESWKMTEVP-----------------QPSGKSKY
KRGFTTDNITYDKLAEFPYMALLFNGW-GFGVEYNEPRGHAYMLRDQLEVDATRLKAGG-
-----------VCLSCKTPYAPMLVK-EMGVEYYKLPF----------------------
-----KDVLDKIP-EQFRTLG---------------------------------VACIDC
HNNKDM------T-LNLSRGFTLVPALESMG--------------------------VDW
KKLTRQEMRSVVCAQCHVTYSIPKNADMQ-------------------------------
----------SVGLFFPWQN-----------------------GKWGGITVEDVIKKLRS
D---------DSFKEWKQTVTGFKLAFIRHPEFEFFSNNS---------VHWKAGASCAD
CHMP----YTKVGVHKISDHRVTS--PLKNDLKA---CIQCHSETP-DWLREQVFAIQ--
----DRTASLQIRAGNATAVTAKLFEAAHKARDA--------------------------
-------------------GKAIDKTLYDTAKDYYEEAFYRSLFIGAENSMGFHNPTEAL
RILGDSIAFAVKAEGYLRQALTKAGVEVPLKVDLELAKYLEGRGSKNLPGHPEMEFKDPM
GLQERF-------------------------------------
>Syntrophobacter_fumaroxidans_MPOB_2_translation
----------------------------MLPKRNGIVTGRGLPTVFFLLILAGAALMPLG
CQPTKPEPVKTV------------------------------------------------
------VIPDGTIDPELWGKAYPDEYHLWKKTEEP-----------------EPPGKSKY
KRGFDADRPTYDKLAEYPYMALLFAGW-GFGVEYNEPRGHAMMLRDQLEVDATRVKAGG-
-----------VCLSCKTPYAPGLEK-ELGPDYYKLPF----------------------
-----KDVLARIP-EKDRNLG---------------------------------VACIDC
HDNKDM------S-LKISRGFTLVQALKSMG--------------------------TEP
EKLSRQELRSVVCAQCHVTYSIPKDKDMN-------------------------------
----------SVGLFFPWQN-----------------------SKWGRITIEDIIKKLRS
D---------DSLKEWKQTVTGFKLSFIRHPEFELFSNDS---------VHWKAAASCAD
CHMP----YTRSGVFKISDHRVMS--PLKNDLRA---CAQCHAQGA-EWLKQRVIAIQ--
----DRTVSLMLRSGYATATAAKLFEAVHKLREQ--------------------------
-------------------GKPIDQDLYDKAKGFYEEAFYRSVFIGAENSVGFHNPPEAM
RVLGDSIAFAVKSEGFLRQILTKAGAEPPAKVPLEMAKYLDDRGTKKLKSDPSIEIKDPM
NLQDMF-------------------------------------
>Geobacter_metallireducens_GS-15_translation
------------------------------------MRRLNPVAPLIALAAAATLFVLGG
CAPEKAQPVKTV------------------------------------------------
------QIPDGEVDPAVWGKAYPTEYEMWKKTEEP-----------------EPPGKSKY
KRGFDADHVTYDKLSEFPYMALLFNGW-GFGIAYNEPRGHANMVRDQLEIDSARLKSGG-
-----------VCLTCKTPYAPKLEK-EMGIDYFKTPF----------------------
-----KDVLAKIP-EKHKTLG---------------------------------VACIDC
HDNKDM------S-LRISRGFTLGEALKKLG--------------------------VDQ
AKLSRQEMRSLVCAQCHVTYNIPKDADKK-------------------------------
----------SIGVYFPWQG-----------------------SKMGNISVENIIKQIRS
D---------ASVGEWTQTVTGFKLGFIRHPEYELFSNNS---------VHWKAGAACTD
CHMP----YTRVGAFKVSDHRVMS--PLKNDMKA---CIQCHTEKP-EWLRDQVIAIQ--
----DRTVSLMLRSGYATATVAKLFEKAHAAQAQ--------------------------
-------------------GKQIDKALYDRAKDLYEEAFYRCVFIGAENSVGFHNPTEAM
RVLGDATAFATKAEALLRQALAKAGVDVPLTVNLELNKYLDQRGEKKLTFDPKVEIKDPY
GVQVRF-------------------------------------
>Pelobacter_propionicus_DSM_2379_2_translation
---------------------------------------MRIRTVVCVVVVACVWLLAAG
CAPQKAEQVRAV------------------------------------------------
------QIADGTIDPAEWGKAYPVEYEMWKKTAEPP----------------DTPGLSKY
KKGNDDPKSMVDKLSEYPYLALLFNGW-GFGIGYNEPRGHSHMVQDQLDIDSSRLKAGG-
-----------VCLTCKTPYANYLMK-TMGADYYKTPY----------------------
-----KEVLARIPNQKFATLS---------------------------------VACIDC
HNNRDM------S-LTLSRDFTLGAALRGMG--------------------------VDT
AKLDHQTKRTLVCAQCHVTYVIPKDKDMK-------------------------------
----------SVGLFFPWQG-----------------------SKPGNITIENIIATIKS
D---------PSYLEWKQTVTGFKLGFIRHPEYELYSNNS---------VHWKGGASCAD
CHMP----FTKVGVHKASDHRITS--PLKNGLKG---CIQCHAESQ-EWLKEQIIAIQ--
----DRTVSLQLRAGYATATVAKLFEKVHTAQAA--------------------------
-------------------GKKIDASLYAMAKEYYEQAFYRCIFIGAENSIGFHNPTESM
RVLGDSIAFATKAEAFLRQALAQAGVIVPAKVDLELAKYLNNRGAAKLNFRKELELPDPS
GIQNRF-------------------------------------
>Desulfovibrio_africanus_str._Walvis_Bay_translation
------------------------------------MIVRKKREMLGLGALFVVLAAFWA
CAPDEPQMVQPV------------------------------------------------
------QIPDGTVDPEVWGKAYPVEYNLWKQTEEP-----------------TPPGKSKY
KMGFDADNITYDKLSMYPYMALLFNGW-GFGIEYNEPRGHANMLKDQLEIDAKRVGAGG-
-----------VCLTCKTPYAPKLEQ-EMGLDYYMKPF----------------------
-----KEVVAQIP-EKNRELG---------------------------------VACIDC
HNNEDM------T-LKISRGFTLVKAMDAMG--------------------------TSV
DKLSHQEMRSAVCAQCHVTYNITKTPEGK-------------------------------
----------SDGIYFPWQT-----------------------SKWGNISVENIIQKIRS
D---------PNNKEWTQKVTGFKMAFMRHPEFELFSNQS---------THWQAGASCAD
CHMP----YTKVGVYKVSDHRVMS--PLKADLRA---CGQCHAEST-DWLKQRVINIQ--
----DRTISLMLRAGYGTATAAKLFEAAHNAQKQ--------------------------
-------------------GTKLDQALYDQAKEFYEQAFYRQLFIGAENSVGFHNPAETL
RILGDSVAFAGKSEGLLRQMLAQGGVQVPATIDLELAKYVDERGEKKLMGKPEQEIKDPF
GIQSAFH------------------------------------
>Geobacter_bemidjiensis_Bem_translation
-----------------------------------MRLTYAKRCGSAVLVLLAATALWTG
CTHNKAESRPPAEM--------------------------------A-------------
--EEPMDPADAAIDPAHWGRLYPVHYQQWKLTSEP-----------------TPAGLSKY
KRGYDVGEERRDKLDEYPFLALLYSGW-GFGAEYNEPRGHYHMVQDQLEVDPGRLKAGG-
-----------ACLTCKTPYAPKLQK-EMGRAYFATPY----------------------
-----KEVLARLP-KQNQTLG---------------------------------VACIDC
HDNRGM------E-LRISREFTLGKALRKIG--------------------------VDP
AKLTREQKRTLVCAQCHVTYMIPKDKDMH-------------------------------
----------STDVVFPWAG-----------------------SREGGIPIENIIKDIKS
S---------PSHLEWTQAVTGFKLAFLRHPEYEFYSNNS---------PHWSAGVTCAD
CHMP----MMTVSHESLTDHRIMS--PLKGEMTQ---CAGCHEEKA-PELRAKVIAMQ--
----DRFIGSYLKTGYAVAADAKLFEMANKAKAA--------------------------
-------------------GKQIDNEVYGIARENYEQAFYRLIFVGAENSTGFHNPKEGL
RILDDAARHAATADMHLRQMLAKAGERVPDQVDLELPKYTGNRGTKHLPFRPEHEIKAPI
VK-----------------------------------------
>Geobacter_sp._M21_3_translation
-----------------------------------MRLTYAKRCGSAILVLWAATALWTG
CTHNKAESRPPAEM--------------------------------A-------------
--QEPMDPADAAIDPAHWGKLYPVHYRQWKLTSEP-----------------TPAGLSKY
KRGFDVGEERRDKLDEYPFLALLYSGW-GFGAEYNEPRGHYYMVQDQLEVDPGRLKAGG-
-----------ACLTCKTPYAPKLRK-EMGNAYFATPY----------------------
-----KEVLARLP-KQNQTLG---------------------------------VACIDC
HDNRGM------E-LKISRDFTLGKALKQIG--------------------------VDP
SKLTREQKKTLVCAQCHVTYMIPKDKEMH-------------------------------
----------STDVVFPWAG-----------------------SREGGIPIENIIKNIKS
S---------PSHLEWTQAVTGFKLAFIRHPEYEFYSNDS---------PHWSAGVTCAD
CHMP----MMTVSSQNLTDHRIMS--PLKGDMTQ---CAGCHEEKA-PELRAKVIAMQ--
----DRFIASYLKTGYAIAADAKLFEMANKAKAA--------------------------
-------------------GKQIDDEVYGIARENYEQAFYRLIFVGAENSTGFHNPKEGM
RVIDDAARYAATADMHLRQMLAKAGERVPEKVDLELPKYTGNRGQKKLPFKQEHEIKAPI
VK-----------------------------------------
>Geobacter_sp._M18_3_translation
------------------------------------------------------------
--------MQPAEA--------------------------------T-------------
--EAQMDQADAAIDPARWGKLYPLHYQQWKLTSEP-----------------TPAGLSKY
KRGYDVGEERRDKLDEYPFLALLYNGW-GFGAEYNEPRGHYYMVQDQLEVDPGRIKAGG-
-----------SCLTCKTPYAPKLHK-EMGAAYFPTPY----------------------
-----KEVLARLP-KANQTLG---------------------------------VACIDC
HDNKGM------A-LRISRGFTLGKAVREIG--------------------------LDE
AKLTREQKRTFVCAQCHVTYIIPKDKEMH-------------------------------
----------STDVVFPWSG-----------------------SREGHITIENIIKQIKS
S---------PANLEWTQAVTGFKVGFVRHPEYEFYSNQS---------PHYLAGVTCAD
CHMP----MMVASNQELTDHRIMS--PLKGTLSA---CAACHSETP-QQLRQKVFGIQ--
----DRFTINYLKTGYAVATDAKLFEMANKARAA--------------------------
-------------------GKQIDNELYGLAREHYEQAFYRLVFVGAENSTGFHNPAEGM
RVLEDAANHAAGAETHLRQLLAKAGERVPEKVDLELSKYTSNRGAKKLPFKPEHEVKPPT
IMK----------------------------------------
>Geobacter_lovleyi_SZ_translation
-----------------------------------MKMQYAR--ISTVLAILATAVIWAG
CSQQKVEP----------------------------------------------------
--LKTVAIADGTIDPAEWGKVYPLQYKLWQQTGEP-----------------TPAGKSKY
KKGYDVDEDRRDKLDEYPFLALLYNGW-GFGSEYREPRGHFFMVQDQLEVDPGRVKAGG-
-----------SCLTCKTPYAPILEK-QMGKAYFSTPY----------------------
-----KEVLAKLP-KDQQTLG---------------------------------VACIDC
HDNRGM------A-LKISRGFTLGKGLKNIG--------------------------LDE
TKLAKAEMRTLVCAQCHVSYIITKDKEMH-------------------------------
----------STDVVFPWKG-----------------------SKAGYITIENIIAQIKS
S---------PANMEWTQSVTGFKMGFIRHPEYELFSNNS---------PHWTNGVSCAD
CHMP----TVTEDGQKISDHRIMS--PLKNDLIA---CAACHSEKP-QELRDKIIAIQ--
----DETMIVYLKAGYATATVAKLFEMTNKVEAS--------------------------
-------------------GKKINKDLYAQSKEQYEQAFYRLIFIGAENSNGFHNPKETM
RVLNDAAKYAASADAQLRKLLTQAGEKVPEKIDLELSKYTNNRGVKKIMFKPEHEIKSPE
VK-----------------------------------------
>Geobacter_bemidjiensis_Bem_2_translation
------------------------------------MRMLRGCVVLALAGLVVAG---YG
CTPKKIEPASTQ------------------------------------------------
------VIPDGTIDPAKWGEVYPEQYRLWQQTAEP-----------------TPAGKSRY
KKGWDVGEELPDKLDEYPFLALLYNGW-AFGSEYREPRGHRYMVQDQLEVDPGRYKAGG-
-----------SCLTCKTPYAPILQG-QMGKDYFAKPY----------------------
-----QEVRAKIP-KEHQELG---------------------------------VSCIDC
HDNRDA------SSLKISRGFTLGKGLKALG--------------------------VDQ
AHLTRQDMRTLVCAQCHVTYSIPKDAAVK-------------------------------
----------STDVFFPWQG-----------------------SAWGDISIENIIKQLRN
N---------PPSGEWTQSVTGFKLAFIRHPEFELFSRNS---------PHWQAGASCAD
CHMP----SAEVAGRKVSDHRVMS--PLKNDLKA---CKQCHEETP-DALRDKVFAIQ--
----DRVMSQYIRAGYATASAAKLFEIAHKAGAA--------------------------
-------------------GRTLEPALYAQAKDHYEEAFYRVVFIGAENSAGFHNPAEAS
RIMTDAAGHAAKAQALLRQLLAKAGIEAPAQVDLELAKYLNNRGVKKLMFKPQHEIKDPL
AGK----------------------------------------
>Geobacter_sp._M21_2_translation
------------------------------------MRMLRGCVVLALAGLVVAG---YG
CTPKKIEPASTQ------------------------------------------------
------VIPDGTIDPAKWGEVYPEQYRLWQQTAEP-----------------TPAGKSRY
KKGWDVGEELPDKLDEYPFLALLYNGW-AFGSEYREPRGHHYMVQDQLEVDPGRYKAGG-
-----------SCLTCKTPYAPILQG-QMGKDYFAKPY----------------------
-----QEVRGKIP-KEHEELG---------------------------------VSCIDC
HDNRDA------STLKISRGFTLGKGLKALG--------------------------VDQ
TNLTRQDMRTLVCAQCHVTYSIPKNEAVK-------------------------------
----------STDVFFPWQG-----------------------SAWGDISIENIIKQLRN
T---------PPSGEWTQSVTGFKLAFIRHPEFELFSRNS---------PHWQAGASCAD
CHMP----STEVAGRKVSDHRVMS--PLKNDLKA---CKQCHEETP-DALRDKVFAIQ--
----DRVTSQFIRAGYATATAAKLFETAHKAGAA--------------------------
-------------------GRTLDPTLYAQAKDHYEEAFYRVVFIGAENSAGFHNPAEAS
RIMTDAASHAAKAQALLRQLLAKAGIEAPAQVDLELAKYLNNRGVKKLMFKPQHEIKDPL
AGK----------------------------------------
>Geobacter_sp._M18_2_translation
------------------------------------MKMLRGCVAMAVAGLALAG---SG
CSPKKIELTEVRP-----------------------------------------------
------AIPDGTIDPAEWGKLYPKQYQLWKQTSEP-----------------TPAGKSRY
KKGWDVGEENPDKIDEFPFLGLLYNGW-AFGVEYKEPRGHYYMVQDQLEVDPGRYKAGG-
-----------SCLTCKTPYAPVLQK-QLGKEYFGKPY----------------------
-----QEIRDKIP-KGDQTLG---------------------------------VACIDC
HDNRDL------S-LRISRGFTLGKGLEKLG--------------------------VDQ
SKLTRQDLRTLACAQCHVTYSIPKDPDMK-------------------------------
----------STDVFFPWEG-----------------------SKWGGITIENIIRKLRS
N---------APSGEWTQSVTGFKLAFIRHPEFELFSNNS---------VHWQAGATCAD
CHMP----ATEVNGQKVSDHRIMS--PLKNDLKA---CKQCHEESP-EEMRAKVYAIQ--
----DRVMSQFIRSGYATATVAKLFEMANKAGSF--------------------------
-------------------GKTLDKSLYAEAKNHYEEAFYRVVFIGAENSVGFHNPAESQ
RVLADALSHAAAAERLLRQLLAKAGVDVPEQVDLELAKYLNNRGVKKLMFKPEHEIKDPL
AGK----------------------------------------
>Geobacter_metallireducens_GS-15_2_translation
---------------------------------MLMSNVKRWAAVTAFTAMAAVG---TG
CAPKKVEQDKSA------------------------------------------------
------SVADGTIDPAGWKKAYPAQYELWKKTEEP-----------------TPTGKSRY
KKGYDEDGVFYDKLDEYPFLALLYNGW-GFGVEYKEPRGHAYMIHDQFEVDPARLKAGG-
-----------SCLTCKTPYAPELQQ-RLGKDYFSKPY----------------------
-----KEVHAQIP-KEHQMLG---------------------------------VTCIDC
HNGSDL------S-LKISRGFTLGKALEKLG--------------------------VDR
AKLSAQDKRTLVCAQCHVTYAIPKDGNMK-------------------------------
----------STDVYFPWDG-----------------------STYGGITIENIIKKLRS
S---------PANGEWTQGVTGFKLAFIRHPEFELFSNNS---------PHWQAGVSCAD
CHMP----STTAGNQKVSDHRVMS--PLKNDLKA---CAQCHTETP-DQLRGKVYAIQ--
----DRTMSRFIRTGYATATVAKLFEMTNKAEAQ--------------------------
-------------------GKQIDKTLYAQAKDHYEEAFYRVVFIGAENSVGFHNPTEAT
RVLEDAAMHAGKADGLLRQALAKAGVTVPAKVDLELEKYVNNRGSKKLMFKPEHEIKDPL
AGK----------------------------------------
>Geobacter_sulfurreducens_PCA_3_translation
---------------------------------MSKRSMKRWAVVTALAATAAVAAAGAG
CAPKKVEQAGRV------------------------------------------------
------AIPDGTIDPAEWGKAYPVHYDLWKKTEEP-----------------TVAGKSRY
KKGYDDDGVFYDKLDEFPFLALLYNGW-GFGVEYKEPRGHAHMVRDQFEVDPGRVKAGG-
-----------SCLTCKTPYAPALQQ-RLGKDYFSKPY----------------------
-----KEVHAQIP-KEHQMLG---------------------------------VACIDC
HNNNDL------S-LKVSRGFTLGKALEKLG--------------------------VDQ
EKLSTQDKRTLVCAQCHVTYSIPKDENMK-------------------------------
----------STDVFFPWDG-----------------------SSYGGITIENIIAKLRS
N---------PANREWTQGVTGFKLAFIRHPEFELFSNNS---------VHWQAGVACSD
CHMP----YTKVGTRKVSDHRVMS--PLKNDLKA---CQQCHAESP-EWLRNQVYAIQ--
----DRTMSQFIRAGYATATVAKLFEMAHKAQAE--------------------------
-------------------GKQIDKALYDQARDHYEEAFYRVVFIGAENSIGFHNPTEAL
RITGDAAAHAGKAEGFLRQALAKAGVTVPLKVDLELAKYTNNRGVKKLMFKAEHEIKDPL
AAKEK--------------------------------------
>Geobacter_uraniumreducens_Rf4_translation
-------------------------------------MQMKFVKILALPVLLIAIALWFG
CAPKKVERVKTA------------------------------------------------
------EIADGTVDPAQWGKVYPVEYDLWKKTGEP-----------------TPAGKSRY
KRGYDEGEARPDKLDEFPFLALLYNGW-AFGTEYKEPRGHFFMVQDQLEVDPGRIKAGG-
-----------SCLTCKTPYAPVLQK-QMGRDYFAKPY----------------------
-----TEVHEKIP-DEHQTLG---------------------------------VSCIDC
HNNRDM------S-LKISRGFTLGKALETIG--------------------------VEE
RKLTQQDMRTLVCAQCHVTYSITKDAQMK-------------------------------
----------STDVFFPWEG-----------------------GTMGNITIENIIKKLRS
N---------PPSREWTQSVTGFRLAFIRHPEFELFSNNS---------VHWNAGVACSD
CHMP----YTKVGSQKVSDHRVMS--PLKNDLKA---CQQCHAESP-EWLRNQVFAIQ--
----DRTMSLFIRSGYATATVAKLFEMANRAETG--------------------------
-------------------GKRIDRTLYDQAKNHYEEAFYRVIYIGAENSVGFHNPTEAM
RILGDAASQAGKAEGLLRQALAKAGIAVPVKVDLELAKYVNNRGAKKLMFKPEHEIKDPL
ATR----------------------------------------
>Pelobacter_propionicus_DSM_2379_translation
--------MACKKGKNEPDNEPKSRKSDLKSHQSFPDNSRKTPRKKAGRKSGSFSKVCYG
CAPKKAESVKTA------------------------------------------------
------EIADGTIDPAQWGKVYPVEYDLWKKTGEP-----------------TPAGKSRY
KRGYDVGEERPDKLDEYPFLALLYNGW-AFGSEYKEPRGHLHMIQDQLDVDPGRYKAGG-
-----------SCLTCKTPYAPLLQK-EMGKNYFSMEY----------------------
-----KEVLSKIP-KEHQTLG---------------------------------VACIDC
HNNKDM------S-LRISRGFTLGKALDKLG--------------------------VDQ
SKLTHQDKRTLVCAQCHVTYNIPKDAEMK-------------------------------
----------STDVVFPWDG-----------------------SKWGNITIENIIKKVRS
N---------PENGEWTQSVTGFKLGFVRHPEFELFSNNS---------VHWQAGVACSD
CHMP----YTKVGSRKVSDHRIMS--PLKNDLKA---CQQCHTESP-EWLRSQIFAIQ--
----DRSMSQFIRSGYSTATVAKLFEMANKAQAA--------------------------
-------------------GKQIDKELYAQAKNHYEEAFYRVAFIGAENSTGFHNPSEAM
RILSDAGNHAGKAEALLRQALTKVGVTVPIKIDLELTKYTNNRGTKKLMFKPKHEIKDPY
AEK----------------------------------------
>Geobacter_lovleyi_SZ_2_translation
---------------------------------------MRSKLLVPLVAAALCGAAITA
CAPPKAEQAKIA------------------------------------------------
------EIPDGTIDPAVWGKNYPEEYQTWKDTALP-----------------TPEGKSKY
KKGNDGGK-VYDKLSEYPFIALLFNGW-GFGIEYNEPRGHVYMMKDQKEIDPSRLKGGG-
-----------ACLTCKTPYAPQLAQ-KQGVTYFSQSY----------------------
-----ADAVNQIP-KEHQEMG---------------------------------VACIDC
HNNKDM------G-LKISRGFTLVKALDKMG--------------------------VDQ
TKLTNQDKRSLVCAQCHVTYTIPKDANMK-------------------------------
----------SQDVFFPWDE-----------------------SKWGKISIENIIKKMRS
D---------KSYGEWTQAVTGFKMAYIRHPEFEMYSNQS---------VHWMAGVSCAD
CHMP----YTKVGSKKISDHRIMS--PLKNDFKG---CKQCHSESS-EWLKNQVITIQ--
----DRAASQYIRSGYALATVAKLFEMTHKQQAA--------------------------
-------------------GKQIDQKMYDQAKFYYEEGFYRNLFFGAENSIGFHNPTEAM
RILGDATMYAGKADGLLRQALTKAGVDVPVKIDLELSKYTNNRGAKKLMFKPEQELKDPY
GPQK---------------------------------------
>Desulfuromonas_acetoxidans_DSM_684_translation
---------------------------------MPKKHFFSARLRVSLFLLFLLSAIMIA
VNGNTITSAHNAR-----------------------------------------------
------GIPTKGLTTIELGKTYPAQYESWKATAEP-----------------TPADKSKY
KRGYDTDGILYSKIDEYPYLALLLNGW-GYGAEFTEPRGHVYMIEDQVDIEPTRLKAGG-
-----------SCLSCKTPYAQDLQT-ELGEDYFKKSY----------------------
-----AELRDDIP-AQDQLLG---------------------------------VTCVDC
HNTDDL------S-LKISRGFTLGKALPQIG--------------------------KQP
SDLSNQDKRTLVCAQCHVTYTMPKNAQMK-------------------------------
----------TTDVLFPWSG-----------------------SQWGNISVENIIATIKS
D---------PTYKEWTQSVTGFKLGFVRHPEFEFFSKDS---------PHWQAGLSCAD
CHMP----STGAADQTISDHRIMS--PLKNDLTA---CAACHTEDP-NSLREMVFAIQ--
----DNTATAMINTGYALAGVAKLFELAHHSSAA--------------------------
-------------------GTITTTSFYQQAKEAYEQAFYRLMFIQNENSTGFHNPAEAT
RILNDTEKYTNTAERLLREAIITSGITIPEIVDLELDQYLYNRGNKKLNFNPDMEIVLPQ
TPHYPDSLSEEPHQITHPSANAALPQ-----------------
>Thermodesulfovibrio_yellowstonii_DSM_11347_translation
-----------------------------------------MKRLSFICILCFMAFVLFS
CAPEKPKEFKAT------------------------------------------------
------AISENEVDPEVWGKVYPIHYEMYKQSQEP-----------------TPAGKSKY
KKGWDTDKVIYDKLSEYPFMALLYNGW-GFGIEYNEPRSHFYRLIDQLEIDPSRLKPGG-
-----------VCLTCKTSYAPELEA-KYGINYYNKPY----------------------
-----KEVWSWIP-EKHRKLG---------------------------------DSCIDC
HNPKDA------S-LQIRRGFTLVKALQTMG--------------------------VDT
NNIPHQQMRSIICAQCHVTYVVPRDKDMK-------------------------------
----------PTGLFFPWQG-----------------------SKLGGITIENIIKVLKS
D---------PAYGEWKQAVTGFKLGYIRHPEFEFFSNNS---------THWNAGVSCAD
CHMP----YKKMGGFKVSEHRIMS--PLKSVMKA---CLQCHSETP-EWLKQRVLTIQ--
----DRTMSLLLRAGYQTAVTAKLFEIANKAQEQ--------------------------
-------------------GKKLDQNLYNKAKDLYLEALYRVIFIGAENSIGFHNPTEAG
RILGDATAYASKSEAVLRTMLAQAGVSVPVNIDLELKKYLNGRGEKKLNFKPEQEFKDPY
GTQQNIEALLK--------------------------------
>Carboxydothermus_hydrogenoformans_Z-2901_translation
---------------------------------------MKKFYYLISGGLLLLILALVI
VS---------------------------------------------------------P
VVTTEAAVKKAPPKP-TLSQIIAEVSKTFFK----------------------NSEMKKE
PSKYGGSIPY-SHLEESPYLKTLWEGY-PFSKDYNEDRGHYYTLEDVK------STKRLS
PAT-----PM-TCMTCKSSDVPAAMKKYG-DAYYTLP-----------------------
------MLVYQDEFKHS-------------------------------------IGCSDC
HDLKT-------FKLVVTRPAFIEAMKR-RG--------------------------IDV
TKASQSQMRTYVCGQCHVEYFFDPQNGK--------------------------------
------------KLTFPWDK-----------------------GFDPENIYQYYEERAFS
--------------DWTNPSTFVKELKAQHPEFEMFQGS----------THQQAGATCAD
CHMPKKTVKSGNLTFTIASHQWTS--PLKDMS-A---CKKCHTKDA-KYLMERVFYIQ--
----DRVKAAIDRAGEANAETLKVIKSVAAGT----------------------------
----------------------YDPAILAEAQKLQRESQWYWDYVAAENSTGFHNPAKAF
ATLNKSIELAYQARLKALEAKK--------------------------------------
-------------------------------------------
>Carboxydothermus_hydrogenoformans_Z-2901_2_translation
-----------------------------------LTRGITIGIIIVALTLLAGTFVAYI
TAKN-----D------------------------------------------------VP
YRTLTTGFKKDEIKPEKYGQKFPVEYKYYLK----------------------NKEMALA
PSKYGGSVKR-DHLKEFPYMKTLWAGF-AFSKDYTEDRGHVYALEDVK------ETKRIS
EKT-----AL-ACMTCKSSQVPVYMDKWGVDNFYKAR-----------------------
------FREKQNLFTIP-------------------------------------IGCYDC
HDAQT-------MKLRITRPALKDALKR-IG--------------------------RDP
EKFTEKELKNYICAQCHVTYYIDKATN---------------------------------
------------RVIFPWDG-----------------------GVDPEDMYRHYEKRNFY
--------------EWVHPLSGTKMLKSRHPEFEMFSGS----------VHSAVGLTCVD
CHMP--YVYEGGKKY--SSHWWTS--PLRTLEQS---CRKCHREEE-AKLRERVFYIQ--
----DRTYDLLNRAGKANEEAIKAINEAVYSPG---------------------------
----------------------ADKALIEKARKLHREAQWYWDYVSSENSMGFHNPEKAL
TTLGKSIDLALRAKATALQAKK--------------------------------------
-------------------------------------------
>Desulfitobacterium_dichloroeliminans_LMG_P_21439_translation
-------------------------------------VRKRGIILLSLMVILAVSLVAVG
CASSGSQ----------------------------------------------------Q
AVSYRAEIAPGTLSVDEYAKYYPKQYDTFMK----------------------TSEMSNE
GSKYGGSEEF-DKLVQWPFLKEIFAGY-GFAIEYNEDRGHNYTLEDVS------KIKRIN
EKS-----IA-SCWTCKSANIEGIVEEMG-DDYYGAN-----------------------
------FHDLKSKVTEG-------------------------------------ITCANC
HDPQT-------MKLVITQPPLRDTLTR-LG--------------------------KDP
DKLTTQELRTLTCAQCHVEYYFAGDKK---------------------------------
------------VVTFPWDK-----------------------GTTPDDILAYYEEKGFS
--------------DWKHAKAGTPEIKVQHPEFETFSGS----------THAEAGLSCAD
CHMP--YSMNGGEKIS--SHWWTS--PLKTMNES---CMTCHREGE-EWLKERVFYTQ--
----DKVADTMATVGNVNVEAIEAIAAADAEG----------------------------
----------------------ANKALLEEARALQRKAQFYVDWVGAENSMGFHNPQLTF
DSLSKSLDYAYQAINKATEARTGVATPQFEVNAPKTNSETVKQMSKKS*-----------
-------------------------------------------
>Desulfitobacterium_hafniense_DCB-2_translation
---------------------------------------------------MIISIVAVG
CSSKTS-----------------------------------------------------Q
PVAFRAEIAPGTLSVDEYAKYYPKQYDTFMK----------------------TAEMSNE
GSKYGGSEEF-DKLTQWPFLKEIFAGY-GFAIEYNEDRGHNYTIEDVT------KIKRIN
EKS-----IA-SCWTCKSANVAGVVEEMG-DAYYGAN-----------------------
------FHDLKGKMTEG-------------------------------------ITCANC
HDPQT-------MNLVITQPPLRDTLTR-LG--------------------------KDP
DKLTTQELRTMVCAQCHVEYYFAGDKK---------------------------------
------------IVTFPWDK-----------------------GLTPTDVLEYYEEKDFS
--------------DWTHAKAGVREIKAQHPEYETFMGS----------THAEAGLSCAD
CHMP--YTMNGGEKIS--SHWWTS--PLKHMNES---CLTCHREGE-EALKERVFYTQ--
----DKVADMMAKVGNVTVEALEAIAEADAKG----------------------------
----------------------GNQDALKEARALQRKGQFLVDWVGAENSMGFHNPQLIM
ETLNTSMDYAYQAINKATESITGVAAPKWDVEAPKTNTETMKVLHDKENAPKS-------
-------------------------------------------
>Desulfotomaculum_carboxydivorans_CO-1-SRB_translation
---------------------------------MK--NRGLVIALASVVALFVLGAMYTA
FRINNRELSEAAR-----------------------------------------------
-KINPQEIQQRYTESEVWGKYYPRHWESFNK------------------------GFQEK
DQVKYGASKRLSKLEEMPYLKKLYAGT-GYAEEFYEPRAHVYAVQDIGSISPKRKKTGG-
-----------ACLTCKATEVPDLIK-KYGDKFYSAPF----------------------
-----PEMYKMVKHPIG---------------------------------------CSDC
HDPKT-------NALRISRPALIKAFQR-QG--------------------------KDV
TKASRQEMRSLVCAQCHVTYYFLKDTK---------------------------------
------------ETTFPWDK-----------------------GLKADQVLAYFDQKK--
------------FTEFTHPESQSPLLKARHPDYEIFLGS----------THQAAGVACAD
CHMP----YVKVGDSKISSHWFTS--PVSTINYS---CTKCHRESA-DYLKNRVATIQ--
----NRHKQLLDIGANTLVQVIDEIKKTMDTPG---------------------------
----------------------ADQKGLEEARKLHREAQWMWDWVATANSMGFHNPQEGA
LFLGKSIDLGHKAIAAARKARGAQQ-----------------------------------
-------------------------------------------
>Desulfotomaculum_reducens_MI-1_translation
---------------------------------MK--NKGLIIALSVVVAAMVLGAVYTA
FTINNRTLSEAAR-----------------------------------------------
-KINAQEIQDNYEKSEVWGKYYPKHWESFNE------------------------GSKYE
TKTKYGGNNKTDKLKVQPYLKILYKGT-GYGEEFYEPRSHFYAVQDIGAINPIRTKTGG-
-----------ACLTCKATEVPRLIK-TYGDAFYSKPF----------------------
-----SEMYKQVKHPIG---------------------------------------CSDC
HDPKT-------NDLRISRPALIEAFER-QG--------------------------KDI
TKATKQEMRSLVCAQCHVTYYFQKDTK---------------------------------
------------KTTFPWDN-----------------------GLKADEVLAYFEKIK--
------------FTEWTHPESQTPMLKARHPDYELFQGS----------VHQSAGVACAD
CHMP----YIKQGDSKISSHWFTS--PVHTMEKS---CTQCHREGT-EQLKNMVYNIQ--
----DQHHEILDIAGNTNVKAINAIKQAAATPG---------------------------
----------------------ANQKLIEEARQLHRQSQWMWDWVATANGMGFHNRQEAA
MFLGKSIDLAHQAIQTAEKARGAAK-----------------------------------
-------------------------------------------
>Syntrophomonas_wolfei_subsp._wolfei_str._Goettingen_translation
---------------------------------LKPDQVKKLLMISVSVLLIVLVAGIFF
FNRNNKVVLEGP------------------------------------------------
----QGEIAANETSSQAWAKFYPAHWDSY-------------------------------
-QANYANTEKPSHFAAKPYLTAIYAGF-GFAKEYNEPRAHVYTIEDILAIDPARKKAGA-
-----------SCFTCKSTQVPEMVQ-KYGEQYYLMSF----------------------
-----DEIKEEFTEAIG---------------------------------------CLDC
HDPKT-------MELRLSRPALIEALQR-QG--------------------------RDV
DKISQQEMRSLVCAQCHVTYYFQPGSK---------------------------------
------------KITFPWDK-----------------------GVKAEQILAYYDEMK--
------------FSEWTHPDAGSGMVKPRHAEYETFQDS----------THESAGLSCAD
CHMP----YTKVGSKKISSHVWQS--PLNNIEQS---CTTCHRNGS-DWLTRRVETIQ--
----NQVKQTQDLAGEAVVEAINELKISQVAAN---------------------------
----------------------VDQAKLKEAQELHRQAQWYLDFVVVTNGYGFHNPTETL
NNLGIAIDLAHKSAQKAREARGLK------------------------------------
-------------------------------------------
>Desulfitobacterium_dehalogenans_ATCC_51507_translation
------------------------------------MQKPWKSFLLVSLFLAVSSVLVFG
CASEITPSPRTA------------------------------------------------
-----ATIPEGALDSETWGKVYPDQYASQNKQK----------------------EMTKG
NSKYEGSLPESHLE-KYPIQKRLFAGY-GFSEDYNDDRGHIYALEDVTTTLRVNEKTIS-
-----------SCWNCKSPQVPGLIEKMG-DDFWSTPF----------------------
-----LQLKDQITIP---------------------------------------IACADC
HDPET-------MNLRITRVTLLNALKE-RG--------------------------IDP
NQLSRQEMRTMVCAQCHVEYHFADENK---------------------------------
------------KVTYPWKY-----------------------GLTADDAEKYYEEIN--
------------FKDWNHAETGAPMLKAQHPDYELSSTG----------VHAANGVACAD
CHMP----YVKEGTSKISSHHIQS--PLNTISES---CQTCHRQSE-DYLKNQVITTQ--
----DKVFATRTILENALGDAIDAIVAADKNPN---------------------------
----------------------AKADAMSKARDLHRKAQWRWDYIAAENSMGFHSPNEAL
RVLGEGIDFARQAQLQANLAMGATAGGAANPDAGQTPGAGTANEAAGGATPLPDNKNNDQ
KPTD*--------------------------------------
>Desulfitobacterium_hafniense_DCB_2_2_translation
------------------------------------MRKSWKSFLLISLFLAVSSVLAFG
CASQITPSPRTA------------------------------------------------
-----ATIPEGALDSETWGKVYPDQYASQNKQK----------------------EMTKG
NSKYGGSLPESHLE-KYPIEKRLFAGY-GFSEDYNDERGHVYALEDVTTTLRVNEKTIS-
-----------SCWNCKSPQVPGLIEQMG-DDFWSTPF----------------------
-----LQLKDQITMP---------------------------------------IACADC
HDPET-------MNLRITRVTLLNALKE-RG--------------------------IDP
NQLSRQEMRTMVCAQCHVEYYFEPETK---------------------------------
------------RVTYPWKY-----------------------GLTANDAEKYYEEIN--
------------FKDWNHAETGAPMLKAQHPDYELFSTG----------VHAANGVACAD
CHMP----YVKEGTSKISSHHLQS--PLNSISES---CQTCHRQSE-EYLKNQVIATQ--
----DKVFATRTVLENALADAMDAIKTADKNAN---------------------------
----------------------AKADAMSKARDLHRKAQWRWDYIAAENSMGFHSPNEAL
RVLGEGIDFARQAQLQANLAVGTAAGGAANPDAGQTPGAGTANEAAGGATPLPDNKNNDK
KPTDGDGSAPNDETKQTEEKKQS*-------------------
>Desulfosporosinus_meridiei_DSM_13257_translation
------------------------------------MFKTWRSFLLLSLMLMLFGFLALG
CK-QQSPTPPTT------------------------------------------------
-----ATIPEGELDPAVWGKAYPDHYASYLEQK----------------------EQIKG
NSKYGGSVPESHLK-ESPAQVKLFAGY-PFSEDYNEERGHVWALEDVTRTLRVGPKTVS-
-----------SCWNCKSPNVKPLVDKMG-DSFWATPF----------------------
-----ADLKDQIKHP---------------------------------------IACANC
HDSQT-------MELKITSVPLLDALKT-RG--------------------------IDP
TKFSRQEMRTMVCAQCHVEYYFKPDNK---------------------------------
------------KVTFPWNY-----------------------GLRMDDAEKLYTELN--
------------FKDWDHKESQAPMLKAQHPDYELFSTG----------VHAANGVACAD
CHMP----YVKQGQSKISSHHLQS--PLNHISQS---CQTCHKQSE-EYLKNQVIGTQ--
----DQVYKAKVALETALTDAINSITTASNNPA---------------------------
----------------------AKADMMNEARNLHRKAQWRWDYISAENSMGWHSPKEAL
RILGEGLDLARQAQLKANLGVGANVTGAANPDAGKTPGSGTAVDAAGQGTAPKQ------
-------------------------------------------
>Bacillus_selenitireducens_MLS10_translation
-------------------------------------MKQVRSS---RYLFILMILFSIG
LAACSGDEE-----------------------------------------------NEPE
TTDTTSISP-DKIVNTAFQDKHPVQYESYLKN----------------------------
AEQSGPL-QSKFATDIEPNLPMLFHNY-GFMLEYNKPRGHGYAVEDVINIARINDNSIG-
-----------SCMTCKSTAVPALID-EMGDDYWSANF----------------------
-----RDEIVPRTLELGAGGESEHLGE----------------------FGHMSVGCSDC
HDPAT-------MELRISRPSFTNAMDR-RG--------------------------IDV
TEASHNDMRSYVCAQCHVEYYFEPE-----------------------------------
----------NQKVTHPWDN-----------------------GLKPEDMFEYKENQAKD
Q----GFDY-----DWVHSISGAPMLKAQHPEFEIWSYG----------PHGEAGVACAD
CHMP---DEPVDGGGTSPSHHWTS--PMDNIESA---CLSCHSETTEEQMRAQVDAIQ--
----ERHIDMMHETQWFSVRAHYYVNRMITAGAD--------------------------
------------------------EEKIEEARYEIRKGQWFWDIIAAENSDGFHNPQGGA
DAMRTSVEASVRAIRIAEAELTG------LGEDLNELERQIEETMENVYNEGDPHEKHTH
AVNEYFPNVLELDY-----------------------------
>Bacillus_selenitireducens_MLS10_2_translation
-------------------------------------MKQVRSS---RYLLILMMIFSIG
LAACSGEEE-----------------------------------------------SQAG
TTDTTSIPP-DEIVNTAFKDEFPLHYESYLKN----------------------------
AEKSNPP-GSKFVTDIEPNLPMLFHNY-GFMLEYNETRGHAYAVEDVINIARINDNSIG-
-----------SCMTCKSTAVPALLD-EMGDDYWGANF----------------------
-----RDEIVPRTLELGAGGESEDLGE----------------------FGHMSIGCSDC
HDPAT-------MELRITRPSFTNAMER-RG--------------------------IDV
TEASKNEMRSYVCAQCHVEYYFEPE-----------------------------------
----------NQKVTFPWDN-----------------------GLKPEDMFEYFENQAKD
Q----NFDY-----DWVHSISGAPMIKAQHPEFEMWSYG----------PHGEAGVSCAD
CHMP---YERTDGAKKVTSHHWTS--PMDNMQNT---CLNCHSDKTEKQMRDRVDAIQ--
----DRHIEAMHETQWHSVRAHYFVNRMITAGAD--------------------------
------------------------EEKIEEAQYYIRKGQWFWDIIAAENSDGFHNPQGGA
DSMRTSSDASNKAIEIAVSELAK------LGEDLDELERQIEETMENVYNEGDPHEKHTH
AVNEYFPNVLELDE-----------------------------
>Bacillus_sp_1NLA3E_translation
---------------------------------------MARNY---RWTYILLVAVIFI
ISGCSGAKE-----------------------------------------------KENA
SELKTGLSK-DEISNEAFKDLFPLQYDSYKKNE-----------------------KMED
TKYSGSVKRSKFDQDKEPYLPILFNGY-GFATEYNEDRGHIYALDDIRSVARINDKSVG-
-----------SCLTCKSTAVPHMIE-EMGDAYWSGNF----------------------
-----NSEIWPK-------AES---------------------------MGHSPIGCSDC
HDPET-------MDLRVTRPSFVKAMES-KG--------------------------VDM
SNPTKNEMRSYVCGQCHVEYYFDAK-----------------------------------
----------NSEVTFPWAN-----------------------GFKPEDMFKYYETTAKE
K----GFEK-----DWISNVSGTPMLKSQHPDFETSSEG----------PHGKANVACAD
CHMP---YERVDGKKKISSHWWTS--PLKTMKTS---CGTCHTNRELDELKDRVTDIQ--
----DTHMEGLHQAEDVSITSHYYVNKMITSGVS--------------------------
------------------------ADKVKLAQDQIRKGQWFWDIVAAESSAGFHNPQGSM
NSLRISLEASNEAIRIATEELVK------KGVSIEELNTEIEKVKKAVVEEKDNFKKKEK
AINSYFPAQQPPVK*----------------------------
>Alkaliphilus_metalliredigens_QYMF_translation
-------------------------------------MKRELKFVVSIMVILGLLISSLG
CAREEE-------------------------------------------PGEPLTPEIED
ERVEVPNVGEMILSSEAWQEEYPMIYESFIRTSRY--------------------KDGVI
EDPELGGLMPLDYIQEYPEIEILYDGI-GFAKEYYAARGHYYALTDVINTVRPK---PG-
----------ASCLACKTSEYERLYV-ENGDDLFRMDF----------------------
-----HETVQEIENG---------------------------------------ISCYNC
HRNEPG------ERVQVTSPHFADAVER------------------------------LD
LE---IPPGNMACAQCHVEYYFEPETG---------------------------------
------------TIVLPWDN-----------------------GIGVDEIEAYFDERD--
------------FHDWKHPRTGTPLIKVQHPEFEMYTD----------SLHARLGITCID
CHMP---TVE-EDGETYTSHWAKS--PLKT---VNESCGQCHG-PDGDAIIADTQAIQ--
----KEIKGELAELSSMIVKLIEDFAVLVEERD---------------------------
----------------------LDEETLHELWSLHRKAQYRWDFVFVENSTGFHNASKAR
RTLEDGKEYAQQALELLEGLNNQ-------------------------------------
-------------------------------------------
>Alkaliphilus_oremlandii_OhILAs_translation
-------------------------------------MNPHRKLLILTMIFLLVFFSTIG
CKKQENN------------------------------------------IGEPNENKKPE
QNAKIPPPNEMILSAEAWKDQYPLIYESLQMTSRF--------------------KDGVT
EDPELGGSHPISYLEKYPDIKILYDGI-GFGKEYYAARGHFYSLTDVINTARPK---PG-
----------ASCLACKTADYEKLLL-EYKDEFYAMDF----------------------
-----HKVSQEIENG---------------------------------------ITCYTC
HRNEPG------KQIQTTTPQFNAASSK------------------------------LE
KD---LKPGTLACAQCHVEYYMEPTTK---------------------------------
------------EVILPWDQ-----------------------GLEIAEIEKYYDDLD--
------------YYDWKHPRTGTPLIKVQHPEFETYTG----------SIHDKMGVTCAD
CHMP---TVE-ENGEKYKSHWAKS--PLKN---VNESCGTCHS-AEIDGLTAKVQSIQ--
----KEIDDQLLEIGAMLVTLVEEFGHVLENNK---------------------------
----------------------LDDPAMNELWDLHRKAQYRWDFVFVENSTGFHHTEKAR
NALKEAKDYAQQALDKLKEYQ---------------------------------------
-------------------------------------------
>Anaerococcus_prevotii_ACS-065-V-Col13_translation
-------------------------------------MK---KKLLGIVASLAFAFSLSA
CSSK--------------------------------------------------------
--------DTEIKRAEDWKEMYPDVYATYQAN-------------------------ADM
SETKYGGSVPVDYLEENPNLKEFYEGY-GFSKQYDRARGHTYALEDVLNTKRPK---AG-
----------ASCLACKTADFVVALE-KDGVDVNSMDF----------------------
-----DEFVDSKPDMST-------------------------------------ISCYDC
HMNDVP-------NIQVTRQHTKNAIEK------------------------------GE
MP-STTKVETLACAQCHVEYYLDNETK---------------------------------
------------EVIMPTKY-----------------------GVETDDMLNYYDEIE--
------------FKDWEHPQTGASLLKAQHPEFETFHG----------SAHEAAGLTCID
CHMP---EVEAEDGSMVKSHHWTS--PLKNKETLENTCTACHKDKDADQLIAWVEEVQ--
----GGVFDRTNEVSDKLKAYIDELAVHIEKGD---------------------------
----------------------LSEEDKAKLQDIHRKAQFKWDFVFVENGEGFHSSKKAH
KNLDEAEELVDEGMEILNKYK---------------------------------------
-------------------------------------------
>Anaerococcus_prevotii_DSM_20548_translation
-------------------------------------MK---KKILSLLSAITFVFLLSS
CSN---------------------------------------------------------
--------DSEIKTADDWKEKYPDVYATYQAN-------------------------ADM
SETKYGGSVQVDYLEEYPNLKEFYDGY-GFSKQYDRARGHTYALEDVLNTKRPK---AG-
----------ASCLACKSADFVVALE-KGGVDVNVMDF----------------------
-----DEFVENNPDMST-------------------------------------ISCYDC
HMNDVP-------SLQVTRSHTQKAIEK------------------------------GE
IP-TNADLETITCAQCHVEYYQDPETK---------------------------------
------------EVIMPTKY-----------------------GLETDDMLKYYDEIE--
------------FKDWEHPQTKAPMLKAQHPEFETFHG----------SVHQQAGLTCID
CHMP---EVEGEDGKMVKSHHWTS--PLKNKETLENTCLSCHAGKTSDELIAWVEEVQ--
----GEVYDRTNEVSDKLKVYIDELALHIEKGD---------------------------
----------------------LSDEDKAKLQDIHRKAQFKWDFVFVENGEGFHNSTSAH
KNLDEAEALIDEGMEILDKYK---------------------------------------
-------------------------------------------
>Anaerococcus_lactolyticus_ATCC_51172_translation
-------------------------------------MN---KKIVATLSAFVLAVSLSS
CSN---------------------------------------------------------
--------DSEIKTAEDYKDTYPDVYATYKAN-------------------------EDM
SETKFGGSVQVDYLEAHPNLRTYYDGY-CFAKQYDRARGHVYALEDAINTKRPK---PG-
----------ASCLACKTIDFVKALE-KDGIDVNSMDF----------------------
-----DQFVKDHPKMQT-------------------------------------ISCADC
HLDTPG-------KIQVTRDHFKKQIDQ------------------------------GN
VNGNNTKADSLTCAQCHVEYYLDPETK---------------------------------
------------EVGLPYKY-----------------------GFETDDMLKYYDEID--
------------FADWEHPQTGAKLLKAQHPEYETMMG----------SVHDSAGLSCID
CHMP---VFENEKGEKFRSHHWTS--PLKSKENIKNSCLSCHAGKSEDEMIAWVEEVQ--
----KGVYDRTNEVSDELKKFVDLLAKHVKAGD---------------------------
----------------------LSDKDKAELQKIHRHAQFKWDFVWVENGEGFHNSKKAH
QNLDEAEELVKQGLEILKKYE---------------------------------------
-------------------------------------------
>Dethiobacter_alkaliphilus_AHT_1_translation
----------------------------------------MKKILLLVLALSLVVVFASG
CQPADEGTEP-----------REFTGFDSLEEAAVS------------------------
---------------EAWQDYFPNQYATYLETAEMVR---------------------TT
YGGSGEDGEKMDYLEMYPFLKSTYAGF-PFSVSYYRSRGHVYSLTDTLETGRLPDLETR-
---------PATCLSCKSTDVVVLQDKYGDEWYSR-------------------------
-------SFAEVVGD-------------------------------------NAIGCLDC
HDAN-------DASVTYQRDYLTKALEQNT-----------------------------F
RNINPEGRADLTCAQCHVNYHFNPETR---------------------------------
------------EPVLPWSIG-----------------------LTVEDQFEHYNQGPRY
N------------DEWEHEITGALVAKVQHPEYELYHEG------QIQSVHSAIGMGCTD
CHMPA---VTDADGNEFTSHRWTT--PLEH---IEDSCLTCHSDWGAEGIIERTEGVQ--
----SGVYEQQNRVGYELEEFILAVGEARENDT---------------------------
----------------------VSAEELERLQAIHREAQFYWDFIWVENSNGFHNWEEAH
RVLGNVEELLEEAWSILE------------------------------------------
-------------------------------------------
>Actinomyces_sp_oral_taxon_448_str_F0400_translation
----------MSTEATETTGETEAEGPEEPTARTGPRRRWVPIAVLIVVAMASAALTWLL
ITIFEHKQEAKSP----------FAQTVQLTDTTYDP-----------------------
---------------AVWGENFPIEYEQYKKTAEDTD----------G----DFVKVDP-
TADDPREYHTISRIDSETRAQKMWRGY-AFAVDYDEPRGHEWALQDQRYTERTAAR----
------FKQPGTCLNCHASMPQVYDELGDGDRQAG-------------------------
--FDALNAMSYDDAY---------------------------------EHASSSIACIDC
HDP-------QTMELKITRPAFMEGIRQAKAAEG-------------------IADYDVN
RDATNQEMRTYVCAQCHVEYYFAG------------------------------------
---------EGKTLTFPWKNG-----------------------LTVYDEMNYYDEVGWT
--------------DFTHEESGAPVLKAQHPDFETWSQG----------IHAANGVTCAD
CHMSY---NR-EGAAKVSNHQIMS--PMANDDTINSSCLTCHHSTA-DEMRERVEGIQ--
----NRWQSSLDVSFTALDALITDITAAADDGT---------------------------
----------------------ATEEQLTAARDYQRKAQFVVDYSFSENGRGFHAPAYSI
SILNQATDWARSGQLALRGVEVSNDVGPAVPEQHMPS---GSK*----------------
-------------------------------------------
>Intrasporangium_calvum_DSM_43043_translation
----------MSDNTPR--------TTGAPTAPRRRRR-FLLLAFLVGGAVVTFAVAALL
VNIIERRAEDKTT----------FVKVTELTNKTYDP-----------------------
---------------AVWGQNFPAEYEGWQATEEMEP----------K-----DVEKRAA
TPEDPRTIVAQQKLVKDPRLVTMWQGY-AFAIDYREPRGHAYMLLDQRHTRRTLE-----
------RPQPGACLNCHASLPEITTALGNGDEAAG-------------------------
--WAAMNKMPYTDAT---------------------------------KLATHPVGCIDC
HEP-------ETMALRVTRPAFIEGIKELKASQG-------------------VENYDVN
KQASFQEMRSFVCAQCHVEYYFKG------------------------------------
---------EEKTLTFPWENG-----------------------LTVDGALKYYDEVGFT
--------------DFTHKLTGARVLKAQHPDYETYSQG----------VHATAGVTCAD
CHMSY---KR-EGAMKITDHQVRS--PMTNEATINQACLTCHKTDE-ADMRARVDTIH--
----DRYEAAKNVSFDALTALIKDIEKAAQTG----------------------------
----------------------VAADRIEKAQSYQRKAQFFVDYVVSENSRGFHAPQYTL
RVLNDATDASRLGQLALVGVEPETTTKPALQPPATS------------------------
-------------------------------------------
>Anaeromyxobacter_dehalogenans_2CP-1_translation
---------------------------MTVETQSPRKRALVVGAIAAVFALAAVLAAVVL
VDVAQKKAEARNP----------VVRVVELTDETEDP-----------------------
---------------AVWGRNFPIEYDLYRKTTDMVR----------TKHGGSEAMPHAP
GDGDPRTVTAQSKTDADPRLKTMWAGY-AFAADFREERGHAYMLDDQ-FFTQRQVV----
------AKQPGTCGQCHASVYVPMKKLGNGDLFKG-------------------------
--FEALNKMPYSEAK---------------------------------QHFKHPVSCIDC
HDP-------TTMDLRVTRPGFLEGIRAYKASLG-------------------VKDYDPN
TMATRQEMRAYVCGQCHVEYYFKG------------------------------------
---------PEKRLTFPWSKG-----------------------LKADQIVSYYDEVGFK
--------------DWVHKESGAPALKAQHPEFEMWNQG----------IHARSGVACAD
CHMPY---MR-VGGTKVSDHQVRS--PVLN---LNRACQGCHKWPE-AELKGRVEAIQ--
----DKHMELREQAFDALVALIGEIKAAREAGK---------------------------
----------------------AD-EQLVTARYLQRRAQFLFDFVEAENSTGFHAPQEAA
RVLFESIDASRQGQLALRDPSFKPTVAVVNVSTAPAPAAPAGPAVVPAVLK---------
-------------------------------------------
>Anaeromyxobacter_sp._K_translation
---------------------------MTVETQSPRKRALVVGAIAAVFALAAVLAAVVL
VDVAQKKAEARNP----------VVRVVELTDETEDP-----------------------
---------------AVWGKNFPIEYDLYRKTTDMVR----------TKHGGSEAMPHAP
GDGDPRTVTAQSKTDADPRLKTMWAGY-AFAADFREERGHAYMLDDQ-FFTQRQVV----
------AKQPGTCGQCHASVYVPMKKLGNGDLFKG-------------------------
--FEALNKMPYSEAK---------------------------------QHFKHPVSCIDC
HDP-------TTMDLRVTRPGFLEGIRAYKASLG-------------------VKDYDPN
TMATRQEMRAYVCGQCHVEYYFKG------------------------------------
---------PEKRLTFPWSKG-----------------------LKADQIVSYYDEVGFK
--------------DWVHKESGAPALKAQHPEFEMWNQG----------IHARSGVACAD
CHMPY---MR-VGGTKVSDHQVRS--PVLN---LNRACQGCHKWPE-AELKGRVEAIQ--
----DKHMELREQAFDALVALIGEIKAAREAGK---------------------------
----------------------AD-EQLVTARYLQRRAQFLFDFVEAENSTGFHAPQEAA
RVLFESIDASRQGQLALRDPSFEPTVAVVNVSTAPAPAAPASAPVVPAVLK---------
-------------------------------------------
>Anaeromyxobacter_dehalogenans_2CP-C_translation
---------------------------MTVETQSPRKRALVVGAIAAVFALAAVLAAVVL
VDVAQKKAEARNP----------VVRVVELTDETEDP-----------------------
---------------AIWGKNFPVEYDLYKRTADMVR----------TKHGGSEAMPRTP
SDGDPRSVTAQSKTDADPRLKTMWAGY-AFAADFREERGHAYMLDDQ-FFTQRQVV----
------AKQPGTCGQCHASVYVPMKKLGNGDIFKG-------------------------
--FEALNKMPYSEAK---------------------------------QHFKHPVSCIDC
HDP-------ASMDLRVTRPGFLEGIRAYKASLG-------------------VKDYDPN
TMATRQEMRAYVCGQCHVEYYFKG------------------------------------
---------PEKRLTFPWSKG-----------------------LKADEIVSYYDEVGFK
--------------DWVHKESGAPALKAQHPEFEMWNQG----------IHARSGVACAD
CHMPY---MR-VGGTKVSDHQVRS--PVLN---LNRACQGCHKWPE-AELKGRVEAIQ--
----DKHMQLREQAFDALVALIGEIKAAREAGK---------------------------
----------------------TD-DQLVAARYLQRRAQFLFDFVEAENSTGFHAPQESA
RVLFESIDASRQGQLALRDPSFKPTVAVVNVSTAPAPAAPATPAVVPAVLK---------
-------------------------------------------
>Anaeromyxobacter_sp._Fw109-5_translation
---------------------------MTPET-APKKRGLLIGLVAGAFALAAVLAAALL
VNIAEKKSEAKNP----------IVRVVELNDDTEDP-----------------------
---------------AVWGKNFPVEYDLYKKTTDMVR----------TKYGGSEAIPRSP
TEQDPRKVTSQSKTDADPRLKTMWAGY-AFAADFREERGHAYTLDDQ-IFTQRQVV----
------AKQPGTCGQCHASVYVPMKKLGDGDIFKG-------------------------
--FEALNKMPYSEAK---------------------------------QHFKHPVACIDC
HDS-------KTMALRVTRPGFMEGIRAFKASQG-------------------IENYDPN
TMATRQEMRAYVCGQCHVEYYFKG------------------------------------
---------AEKRLTFPWSKG-----------------------MKADQIAEYYDEVGFR
--------------DWTHKESGAPALKAQHPEFEMWNQG----------IHARSGVACAD
CHMPY---MR-VGGTKVSDHWVRS--PVLN---LNRACQGCHKWPE-EELKARVEAIQ--
----DKHMELREQAFDALVALIGDIKAAKEAGK---------------------------
----------------------GD-ADLEKARFLQRRAQFLFDFVEAENSTGFHAPQEAA
RVLFESVDASRQGQLALRDPSFEPTVAVVTIP-PPPPAPGAAPAVQPAAVKR--------
-------------------------------------------
>Anaeromyxobacter_sp._Fw109-5_2_translation
----------------MTHRNHRSHFFAIALAALLGAGATLAHAQTRSDAAKPGAAPKGK
KSGASAKPPGAKA----------APAGQKITDDTDDP-----------------------
---------------AVWGKEYPLQYETYKKTVDQIR----------TKYGGSEALPRTP
DEADPRSVVSQEKIEEDPRLKTMWAGY-AFSVDFREERGHAYMLEDQ-TFTKRQAV----
------VKQPGSCMQCHASVYVPYRKLGNGDLQAG-------------------------
--FRKMNAMPYVEAR---------------------------------KHVEHPVACIDC
HDP-------ETMALRVTRPGFINGIRELKATQG-------------------VKNYDVN
AQASQKEMRAFVCGQCHVEYYFKG------------------------------------
---------EDKQLTYPWSKG-----------------------LQVDDIIAYYDEVKFK
--------------DWVHKTTGAPALKAQHPEFEMWNQG----------IHGRSGVSCVD
CHMPE---IA-YKGERITDHQVNS--PLLK---VEASCTKCHADVKPDALKQRVLTEQ--
----DRFFKQRDNAMDALMGLVADLEKAQAGGK---------------------------
----------------------ASPAQLDAARYLQRRAQFFLDFVEAENSTGFHAPQEAL
RILGESIDFSRQGQLVLRDASFQPDVKVVSIPTAQPGPSQATGTAPDARPAPAPAPKPQS
PSR----------------------------------------
>Myxococcus_fulvus_HW_1_translation
----------------MTEPE----------KQRRLGGVKLVLAVAVAAALAAAGVTALL
VNIMERKQEAKNP----------FYRVVELDDTITDP-----------------------
---------------EVWGRNFPLQYDGYKRTVDQER----------TRYGGSEAVARTP
TRADPRTVVAQSRLEEDPRLVTLWSGY-AFATDFREERGHAHMLEDQ-VFTERQHV----
------TQQPGTCLHCHASVYVPYKKMGDGDLIKG-------------------------
--FEKMNQMPFMEAR---------------------------------EQVEHPVSCIDC
HDP-------TTMQLRVTRPGFIEGIAALKASQG-------------------VPHFKVN
QDATRQEMRTYVCGQCHVEYYFKG------------------------------------
---------KEKRLTYPWAKG-----------------------INIDQIMAYYDEDGHT
--------------DWTHQLTGAQVLKAQHPEFELYNQG----------IHAKSGVACAD
CHMPF---VR-EGAMKVSDHHVRS--PLLN---INRACQTCHKWSE-AELLQRAEAIQ--
----TRTFETRNIAMDALVDLIHDLESARKAGL---------------------------
----------------------PD-DALAKARDLQKRAQFYLDFVEAENSMGFHADQEAV
RILSKSINFSRLGQNALRPGGGASTSPATRPQGAPAPG---STVGAVGTQQGAR*-----
-------------------------------------------
>Myxococcus_xanthus_DK_1622_translation
----------------MTEPE----------KQRRFSGVKLVIAVAVAAALAAAGVTALL
VNIMERKQEAKNP----------FYRVVELDDTITDP-----------------------
---------------EVWGRNFPLQYDSYKRTVDQQR----------TRYGGSEAVARTP
SQADPRTVVAQSRLEEDPRLVTMWSGY-AFATDFREERGHAHMLDDQ-VYTERQHV----
------TQQPGTCIHCHASVYVPYKKLGDGDLIKG-------------------------
--FEKMNQMPFMEAR---------------------------------KLVEHPVSCIDC
HDP-------TTMQLRVTRPGFIEGIAALKASQG-------------------VPNFRVN
QDATRQEMRTYVCGQCHVEYYFKG------------------------------------
---------KEKRLTYPWAKG-----------------------INIDQIMAYYDEDGHS
--------------DWTHELTGAKVLKAQHPEFEMYNQG----------IHAKSGVACAD
CHMPF---MR-EGAMKVSDHQVRS--PLLN---INRACQTCHKWSE-AELLQRAETIQ--
----TRTFETRNIAMDALVDLIHDIEAAQKAGQ---------------------------
----------------------SE-EALAKARDLQKRAQFYLDFVEAENSMGFHADQEAV
RILSNSINFSRLGQNALRPSGGASTSPTTRPQGAPAPLTPVSTDGAGETQQGSK------
-------------------------------------------
>Corallococcus_coralloides_DSM_2259_translation
----------------MTEPEK------APEKRRLFSGIKLVVAVAVVAALASAGVTALL
VNIMERKQEAKNP----------FYRVVELDDTITDP-----------------------
---------------AVWGKNFPLQYDGYKRTVDQKR----------TRYGGSEAVARTP
TQADPRSVVAQSRLEEDPRLVTMWSGY-AFATDFREERGHAHMLEDQ-VFTQRQQV----
------TQQPGTCIHCHGSVYVPYKKLGDGDLIKG-------------------------
--FEKMNQMPFAEAR---------------------------------KLVEHPVSCIDC
HDP-------TTMQLRVTRPGFIEGIAALKASQG-------------------VPGFKVN
QDATRQEMRTYVCGQCHVEYYFKG------------------------------------
---------KEKRLTYPWAKG-----------------------INIEQIMAYYDEDGHA
--------------DWTHALTGAKVLKAQHPEFEMYNQG----------IHAKSGVACAD
CHMPY---QR-EGAMKISDHHVRS--PLLN---INRACQTCHKWSE-AELLNRAETIQ--
----TRTFQTRNIAMDALVDLIHDLESAQKAGA---------------------------
----------------------PE-ESLAKARDLQKRAQFYLDFVEAENSMGFHADQEAV
RILSNSINFSRLGQNALRPGGGASTAPDQRPAGAPTPG-------SAGAPQGSK*-----
-------------------------------------------
>Sorangium_cellulosum_'So_ce_56'_translation
----------------MTEPKDEGSTQKSAPTGRPPARWRYLPLAALAAAAATAGIAALL
VNIFEHKQEAKSP----------FYRVVELDDTIDDP-----------------------
---------------AVWGKNFPLQYDGYRRTVDQKR----------TRFGGSEAVPRTP
TEADPRSVVAQSKLEEDGRLKTMWAGY-AFARDFREERGHAHMLEDQ-VYTERQIA----
------AKQPGTCIHCHASVYVPYKKLGGGDLMRG-------------------------
--WEAMNQMPFPEAR---------------------------------KLVTHPVSCIDC
HDP-------ESMQLRVTRPGFIEGIRALKASMG-------------------EADYDVN
TMATRQEMRSYVCGQCHVEYYFKG------------------------------------
---------PEKRLVYPWAKG-----------------------LKVDEIYAYYEESGHS
--------------DWTHAESGAKVLKAQHPEFEMWNQG----------VHARSGVACAD
CHMPY---QR-VGATKISDHHVQS--PLLN---VNRACQTCHKWPE-DELRQRVETIQ--
----SRHFEARSRAMDAVTALISDIRRAKEAGM---------------------------
----------------------AE-EALAGPRAAQRKCQFFVDFAEAENSSGFHAPQEAM
RILASAIDICRRGQLSLRDG----TPPEE-------------------------------
-------------------------------------------
>Anaeromyxobacter_dehalogenans_2CP-1_2_translation
-------------------MPAETQPTKNRA--------LLIALVAGVFALVAVGVAMLL
VNISEKKSEARFS----------YVRVVEVGEDDTDP-----------------------
---------------AKWGKNWPREFDDYKRTAERTS----------TKYG--------G
AIGTAEGEMAPQKAERDPWLKRVFAGY-LFAVDYRDRRGHAFMLKDQ-EITKRNIPGE--
------GKQSGNCLHCHGSIMPLYRKLGKEAAPQGSPAEQLQAGLAKVAEMG--------
--YWDAHKALEEMGG----------------------------------GKAHPVSCVDC
HDP-------ASMEVRVSRPGFIAGIQKLAAGSAEVPHLPSIDR---WRKGDRSKPYDPN
LDSTRQERRAYVCGQCHVEYFCG-------------------------------------
---------KGMTLLFPWAEG-----------------------LKVENAEHLYDNLQVK
-G--------QRFKDWVHAETGFEVLKAQHPEFEVWSQG----------IHARSGVTCAD
CHMPY---KR-EGAQKYSDHWVRS--PLLQ---PNRACATCHPLTD-DELKARVLGIQ--
----DRHFALLTRAGNAAVAMIDAIVTVRKPYDERNLAAATAKAKDTLGKQDAFQKAPKE
EQDKKLAAEVKANLLASWREVIAKTPALQELEKLQRAAQWRLDFVAAENSMGFHAPQELA
RILGESIDLSREAEVKATRLAAGTTASAAAVPASQPGR----------------------
-------------------------------------------
>Anaeromyxobacter_sp._K_2_translation
-------------------MPAETQPTKNRA--------LLIALVAGVFALVAVGVAMLL
VNISEKKSEARFS----------YVRVVEVGEDDTDP-----------------------
---------------AKWGKNWPREFDDYKRTAERTS----------TKYG--------G
AIGTAEGEMAPQKAERDPWLKRVFAGY-LFAVDYRDRRGHAFMLKDQ-EITKRNVPGE--
------GKQSGNCLHCHGSIMPLYRKLGKEAAPQGSPAEQLQAGLAKVAEMG--------
--YWDAHKALEDMGG----------------------------------GKAHPVSCVDC
HDP-------ASMEVRVSRPGFIAGIQKLAAGSAEVPHLPSIDR---WRKGDRSKPYDPN
LDSTRQERRAYVCGQCHVEYFCG-------------------------------------
---------KGMTLLFPWAEG-----------------------LKVENAEHLYDNLQVK
-G--------QRFKDWVHAETGFEVLKAQHPEFEVWSQG----------IHARSGVTCAD
CHMPY---KR-EGAQKYSDHWVRS--PLLQ---PNRACATCHPLTD-DELKARVLGIQ--
----DRHFALLTRAGNAAVAMIDAIVAVRKPYDERNLAAATAKAKETLGKQDAFQKAPKE
EQDKKLAAEVKANLLASWREVISKTPALQELEKLQRAAQWRLDFVAAENSMGFHAPQELA
RILGESIDLSREAEVKATRLAAGTTASAAAVPASQPGR----------------------
-------------------------------------------
>Anaeromyxobacter_dehalogenans_2CP-C_2_translation
-------------------MPAETQPTKNRA--------LLIALVAGVFALVAVGVAMLL
VNISEKKSEARFS----------YVRVVEVGEDDTDP-----------------------
---------------AKWGKNWPREFDDYKRTAERTS----------TKYG--------G
AIGTAEGEMAPQKAERDPWLKRVFAGY-LFAVDYRDRRGHAFMLKDQ-EITKRNVPGE--
------GKQSGNCLHCHGSIMPLYRKLGKEAAPQGSPAEQLQAGLAKVAEMG--------
--YWDAHKALEDMGG----------------------------------GKAHPVSCVDC
HDP-------ASMEVRVSRPGFIAGIQKLAAGSAEVPHLPSIDR---WRKGDRSKPYDPN
LDSTRQERRAYVCGQCHVEYFCG-------------------------------------
---------KGMTLLFPWAEG-----------------------LKVENAEHLYDNLQVK
-G--------QRFKDWVHAETGFEVLKAQHPEFEVWSQG----------IHARSGVTCAD
CHMPY---KR-EGAQKYSDHWVRS--PLLQ---PNRACATCHPLTD-DELKARVLAIQ--
----DRHFALLTRAGNAAVAMIDAIVAVRKPYDERNLAAATAKAKETLAKQDAFQKLPKE
DQDKKMGAEVKANLLASWREVIAKTPALQELENLQRAAQWRLDFVAAENSMGFHAPQELA
RILGESIDLSREAEVKATRLAVGTAASAAAVPATQRR-----------------------
-------------------------------------------
>Holophaga_foetida_DSM_6591_translation
------------------------MSQPPFLS----RPSVRLGLVACAAAIATILVLALY
ASVSKRKTEALQT----------SFRLVNLDEKTVDP-----------------------
---------------AQWGKNFPRQFDAYQRTNERYT----------TKFGG------AG
SEGMAKSRLE-----ADPRLVTLFEGY-AFALDFNQRQGHAYMLLDQ-RTTKRVTQ----
------RPQTGACLHCHASNTVAYREEGIKQGAPGSLDEAFDSPHARQQLMAG-------
--FESICKMSYQDAT---------------------------------KLVQHPVACLDC
HDP-------RNMQLRVTKPGFIRGIAALAQSGEPTPHLPSIEK---WRKGGGKEAYDAN
RDASRQELRSMVCGQCHVEYYCG-------------------------------------
---------PKTTLFFPWNKG-----------------------LKVEQIESYYNDYKFS
DG--------HRFYDWKHAKAGTEILKAQHPEFETWSQG----------IHARSGVSCAD
CHMPY---VR-EGAIKISDHQVRS--PLMD---ISRSCQTCHRFPE-AEMKARVEIIQ--
----DRTHILMSAAEDAIVALIRDLDTARKAG----------------------------
----------------------IPEARLQPAMELHRKAQWRLDYVNAENSMGFHAPQETA
RILAESIDYGRQGQLSVKGLK*--------------------------------------
-------------------------------------------
>Meiothermus_silvanus_DSM_9946_translation
-----------------------------------------VVAVFALLGTIGILVLLN-
-NINTRKAEARET----------VFRVADITEDTTDP-----------------------
---------------EVWGKNFPLQYDSYKRTVDTVR----------TRYG--------G
SEAIQRLD-------QDPRLRVLWNGY-PFAVDFREDRGHAYMLVDQ-RETERVKQ----
------FKQPGACLNCHASVVTAFREAGVKAGIPK------DDAHFMEAIFKG-------
--FEEINKMPYAEAT---------------------------------QLVEHPVSCIDC
HDP-------KTMSIRVTRPAFINGIRALAKSDDPVPHLPSLER---WRQGDRKKEYDPN
TDATRQEMRSMVCGQCHVEYHFAP------------------------------------
---------PDKTLTFPWHNG-----------------------LKVEQIEQHYKDVNWK
D--------------WTHKDSGADVLKAQHPEFEMWSQG----------IHARSGVACAD
CHMPY---QR-VGAVKVSNHHVRS--PMLN---VAQACQTCHNYPE-EEIKARVETIQ--
----GRTKKLMDSAEDAVVDLIRAIQAAQAAG----------------------------
----------------------ASDEALKKARELQRSAQWRTDYVNAENSLGFHAPQEAA
RILGEAIDFARQGQLEAVKAQQAAKPATQR------------------------------
-------------------------------------------
>Opitutus_terrae_PB90-1_3_translation
---------------------MMTFTRSPRLSDCRGLALWVYIAVLAAIAVASFLVLLLY
QNIVARQAEATQH----------VFRVVEVNDSVTDP-----------------------
---------------VLWGKNYPRQYDSYRRTVDKVE----------TKYG--------G
SEAFQHLD-------RDPAWRTIFNGY-AFAIDYREERGHAYMLSDQ-RETERVHK----
------FKQPGSCLQCHASVIPAYIEAGLKAGAPA------GKEHREEQIQKG-------
--FEVVCAMPYTEAT---------------------------------KLAEHPVSCIDC
HDA-------ETMNLRVSRPAFLNGIRALAKSDYPTPHLPSIER---WRREGRQGEYQPN
AEATRQEMRSLVCAQCHNEYYFKG------------------------------------
---------EQKLVTNPWNKG-----------------------LRVEHIEAYYDGQNYS
D--------------WKHKDTGAGVLKAQHPEFEMWSQG----------IHARSGVACAD
CHMPY---QR-EGAIKVSNHHVRS--PLLN---TAAACQTCHRVPE-PELRARVEIIQ--
----DRNRALLNRGQEAIVGLITALSDARTAG----------------------------
----------------------ASDAQLQAARELQRKAQWRLDFVYAENSMGFHASQEAA
RILAEAIDYARQGQIEVAKN--GAKPATVASVGGAD------------------------
-------------------------------------------
>Oscillochloris_trichoides_DG6_translation
--------------------------------------VWAYLVAIGMVAVATVMVLLLL
QNITTRQSEARLD----------VFRVVELDETVEDP-----------------------
---------------AVWGQNYPRQYDSYLRTVDIDR----------SRYG--------G
SESISKIDG------EYAVWRTLWAGY-PFATDYREERGHAYMLIDQ-RETERVLQ----
------FKQPGACLHCHASVIPAYYNQGVAAGIPA------DDRH--AAIMKG-------
--FELINTMPYSQAT---------------------------------TLVSHPVTCLDC
HDP-------STMQLRVTRPGFLLGIQALAESDDPVAHLPSIAR---WRDAGGKGIYDPN
TWASRQELRSMVCAQCHVEYYFKG------------------------------------
---------TEKLLTYPWQNG-----------------------LKMEQIEAYYDEVGHK
D--------------WTHALSQAPALKAQHPEFELWSQG----------IHAQSGVACAD
CHMPY---RR-DGAVKISDHQVRS--PLLA---GATACQTCHNIDA-ETLIQRVETIQ--
----DRTMSLLHRGETATEALIKDIEAALAAG----------------------------
----------------------VPVEQLAEAQAHQRRAQWRLDFISAENSMGFHADQEAA
RILAEAIDEARQGQLVVMQVR--ARVGM--------------------------------
-------------------------------------------
>Planctomyces_brasiliensis_DSM_5305_translation
-------------------MSDTNKTSFG---------WMALLTLITAGVT--VGVVALL
VSIFEKKQEARTP----------VLRVVEVNEVSTDP-----------------------
---------------EPWGRSYPLQYETYLKTADNEY----------TDYG--------G
NHAMSP-----SKLEEHPWLKRLYAGY-AFSIDYREARGHAYMLSDQ-EVTKRVTE----
------VQQAGACLHCHASIAPTYRRIGLEQQGIDATAERLGEAFDQEAVIAGFEAVS-Q
KNYEEVHAELTKTPDQMLGTDGA---------------------TDPHMGGAHPVSCIDC
HDP-------KTMQIRVTRPGFIEGIAKLAESDAEVPHLPSVRE---WRDSDRSQPYDPN
RLATRQEMRSFVCGQCHVEYYCA-------------------------------------
---------NKMTLTYPWSNG-----------------------LKAEDLEQEWEETEFG
PD--------DPFYDYVHKETGTKVFKAQHPEFELWSQG----------IHARAGVSCSD
CHMPY---EK-QGATKFSTHWVRS--PMLN---INRACQTCHNVPE-AELKARVDTIQ--
----GRTTQLINRAAEAMTDMLDAIIAAQEAG----------------------------
----------------------ATEEQLAPIRDLQRKAMWRLDYISSENSKGFHADQEAA
RILAESIDFSRQAQAKAYQLTPQPAE----------------------------------
-------------------------------------------
>Rhodopirellula_baltica_SH_1_2_translation
-------------------MSDQQPRSFG---------WLILLTALTALAT--FGVVALL
VNIFERKQEARAP----------FTKVVEVTEISTDP-----------------------
---------------KPWGLNFPQQYEDYLKTVNDDY----------TDFG--------G
NHALPP-----SKLEESPWLKRLFAGY-AFSIDYREARGHAHMLADQ-EVTKRVTD----
------VQQSGACLHCHASIAATYRRIGLEEQGEPADAKALANGFQQEAVLAGFRSVS-T
KKYEEIHAELEKTPDGFDATSG-----------------------DPHIGGAHPVSCVDC
HEP-------ETMAIRVTRPGFILGIDKLAKSDAEVPHLPSIQS---WRDSGKKGDYDPN
TMATRQEMRSFVCGQCHVEYYCA-------------------------------------
---------NKMTLTYPWSNG-----------------------LKMENLEAEWDATTFP
DG--------GEFYDYVHKTTGTKVYKAQHPEFELWSQG----------IHARAGVSCSD
CHMPY---EK-VGATKVSSHWVRS--PMMN---INKACQTCHKVPE-AEIKARVDVIQ--
----DRTRALIDRAASAMTEMLDAIIEVQAAG----------------------------
----------------------ATEEQLKPIRDLQRKAMWRLDYIASENSKGFHASQESA
RILGESIDYSRQAIAKAYRIDAKPAASEVASPE-DSEASTEE------------------
-------------------------------------------
>Verrucomicrobiae_bacterium_DG1235_translation
-------------------MNSNDSDSIPTKASRKPAFFLVVILFVAAFVA--FGAVALL
VNIFEHKQEARRP----------FVRLVEVDETTTDP-----------------------
---------------IPWGTNFPYQFDTYKKSVDSTE----------TEHG--------G
SSALSA-----SKLEQFPWLKRLYAGY-AFSIDYRELRGHAYMLYDQ-EVTERVAK----
------RAQGGACLHCHASIVPTYRRLGLEAMGEDASPEAVAASFQWPAVLKGFELAS-V
MSYADAHAEILKTSDGTPGETKPLFPGGALAQSANQLI--DNTPDPHNIGDAHPVSCIDC
HDP-------DTMKLRVTRPGFILGIASLAESDEPTPHLPSIER---WRKGSKDQPYDPN
VDASRQEMRSYSCAQCHVEYYCA-------------------------------------
---------TKETLFFPWENG-----------------------LKADQIETTYENHTFP
DG--------SRFQDYKHAETGATIYKAQHPEFELWSQG----------IHARSGVSCTD
CHMPY---ER-QGATKVSNHWVRS--PLLN---INNACQTCHNVPE-SDLVERVKTIQ--
----GRTRSLMDKAAIAMTDMLDAIREAQASG----------------------------
----------------------ASEAAVAPILELQRKAMWRLDYISSENSLGFHADQEAA
RILGESIDFSRQAQAAALRLRAPAAPELDAPVD-AVEGITPAR-----------------
-------------------------------------------
>Thiorhodovibrio_sp_970_translation
----------------MNEASKVDQPEIDQPAQTRPRPWLLGGTFAATLIGTLTGALLAI
WGLVTMVGHQQEP----------AAPVADVSEISTDP-----------------------
---------------EPWGLNWPHQFDGWKATAGDG------------VFG--------G
SSALPQ-----SKLDTHPWLKRLYAGY-AFSIDYREARGHAYMLYDQ-GVTERLTK----
------KPQPGACLHCHASTSVLYRRIGMEALGEEVTPETLAVEFNQPAVMRGFEELN-G
KAYQEVLTLLLATPDGTPDENEPVFPSAPAGGNSSEDTGEPLPQGHVPSGEAHPVTCIDC
HDP-------KTMAMRVTRPGFLNGIAALAAGDAALPHLPSIDQ---WRTGPRDQPYNPN
QLASRQEMRSFVCGQCHVEYSVS-------------------------------------
---------NNITLTYPWAKG-----------------------LRADDEEAFWDDFRLP
DG--------SAFYDFKNGETGAPSYKAEHPEFELWSQG----------IHARAGVSCAD
CHMPN---QQGEEAMTLSDHRVTS--PLEN---VKSACQSCHPVSE-SELRAWVATIQ--
----TRTRDLTQRAAVAMTAMLDAIREAQAAG----------------------------
----------------------ATDAELAEVFTHQRKATWRLDYISSENSKGFHADQEAA
RVLAESIDHSRQAQALALRWRAPETPDVSVLFSRPVRGVTPEQPPETANP----------
-------------------------------------------
>Coraliomargarita_akajimensis_DSM_45221_2_translation
-------------------MNRFHTNRSRGA--------VGYVLVFCITAIGVALVTALL
MNIFERKAEAKNP----------YVRLVEVTEDTTDP-----------------------
---------------EVWGTNWPKQYESYKLTALATR----------TRFG--------G
HGGSEA--MPEEKIERDPWLKRMFLGY-AFSIDYRDRRGHAYMLYDQ-EQTERLTK----
-------PQSGSCLHCHASVMPLYRELGDGDAIAG---------FEATHQMS--------
--YQELNTMLHDMG------------------------------------HAHPVSCVDC
HDS-------ETMKLRVTRPGFIQGIQMLAESDAELPQMPSIER---WRKTDRSTPYDPN
ELASRTEMRSFVCGQCHVEYYCS-------------------------------------
---------SAMPLEFPWSKG-----------------------LTVEDTEAHWNETTFE
DG--------KRFYDYIHKESGAEILKAQHPEFELWSQG----------IHSRAGVSCAD
CHMPY---QR-DGASKVSDHWVRS--PLLN---VNRACQTCHHVEE-KELLARVDAIQ--
----DRNFKLLQNGGKAIVDLLDAIQEAKDAG----------------------------
----------------------ATQEDLKEALELQRKAQWYLDFIAAENSMGFHAPQEAA
RILGEAADIARQGQVSALRVKADKLSK---------------------------------
-------------------------------------------
>Pelobacter_carbinolicus_DSM_2380_translation
-------------------ME-SQKDKTKFQ--------IVVISVAVIAAVAAVLIAGLL
MNIFERKAEALKP----------YVRLVEVDEDTTDP-----------------------
---------------AEWGKNWPKQYDAYLRTAEATR----------TRFG--------G
HGGSEA--LPEEKIERDPWLKRMFLGY-AFSIDYRDRRGHAYMLEDQ-ETTKRQTK----
-------PQSGSCIHCHASVMPLYRKLGDGDADKG---------FEKTFAMS--------
--YQETNKMLHDMG------------------------------------HAHSVSCVDC
HSP-------ESMQLRVTRPGFIRGIQSLAEGDAPVPHLPSIER---WRTGDRKEKYDPN
KDASRNELRGFVCGQCHVEYYCA-------------------------------------
---------NKMPLTFPWGNG-----------------------LKMEDLEKTWDETKFA
DG--------GRFFDYKHKESGAEILKAQHPEYELWSQG----------IHARSGVTCAD
CHMPY---MR-DGATKISDHWVRS--PLLN---VNRSCQTCHHFPE-EELKERVDAIQ--
----ERNFNLLQRAGQALMGQLDAIAQAKKAG----------------------------
----------------------ATEEQLQPSLELQRKAQWRIDYIAAENSMGFHAPQEAA
RILGEAVDYARQGEIAALKFTKAPR-----------------------------------
-------------------------------------------
>Bdellovibrio_bacteriovorus_HD100_translation
----------------------------------MNKNKWMFLAVGG-AAIVTVLVTALL
VNIFERKSEEKNP----------FYRVVEITDDIDDP-----------------------
---------------AVWGKNFPHQYDSYLKTADMTR----------TKYGGSEAFPHIP
TDKDPRDVVSAQKLDEDPRLKIMWAGY-AFSKDFREERGHAYMLVDQ-IFTERQNV----
------VKQPGTCLNCHASTYLLYKKLGDGDITKG-------------------------
--FEEMGKIPYKDIV---------------------------------HSVQHPVSCIDC
HDP-------STMALRVTRPAFMEGIKLVKAQQG-------------------IKEYDVN
KMASRQEMRSFVCGQCHVEYYFKG------------------------------------
---------EEKRLTYPWAKG-----------------------LKADQIVEYYKENGFK
--------------DWVHALTGAEVLKAQHPEFEMFNQG----------THARAGVACVD
CHMPY---QR-VGAMKVTDHQVRS--PLLN---INKACQTCHNVPE-AELKARVETIQ--
----DRHISLRDVAFDALVDYINDLKEFKDEKN---------------------------
----------------------PS-ETLKKARALQKEAQFLFDFVEAENSSGFHAPQESA
RILGLSIEKVREGQKLLATLRNSKVAGK--------------------------------
-------------------------------------------
>Chthoniobacter_flavus_Ellin428_translation
---------------MSTQPLRDR--FLNFYRERPLTMFILLVGVAAAGAIIAT---VVL
VSIFQRKQEAKNP----------FFRVVELKEDTQDP-----------------------
---------------AVWGQDFPQQYDGYRRTSDQIR----------TRYGGSEAEPHTP
THADPRSVVAQSRLEEDPRLKIMWAGY-AFAKDFREERGHAFMLDDQ-TYTERQQV----
------TKQPGTCLQCHASTVVPYKKAGDGDTIKG-------------------------
--FEKINQMPFAEAR---------------------------------KLVTFPIACIDC
HDP-------KTLQLRVTKPGFIEGIRALKASQG-------------------VKDYDVN
RDATRQEMRSFVCGQCHVEYYFKG------------------------------------
---------PEKRLTYPWVNG-----------------------LKVEQILAHYDESGFK
--------------DWTHADTGAPVLKAQHPEFELWNQG----------IHARSGVSCAD
CHMPY---KR-EGALKISDHHVRS--PVLN---INEACQTCHKWPE-AELKDRIELIQ--
----ERTYKMRNQAMDALVDLITDLKSARAANA---------------------------
----------------------PA-AQITSAQDYQRKAQFYLDFIEAENSTGFHAPEEAL
RVLGESINFARKGQLALRPPAEAAK-----------------------------------
-------------------------------------------
>Planctomyces_maris_DSM_8797_2_translation
-----------------------------MTQKKYSISFSTLLLIAILSAGICFGVVYLL
TNIFERQQEARTT----------VLKVVDIDDNTADP-----------------------
---------------AVWGRNFPLQYDDYLKTVDMIQ----------TTYGGSEAIPRTP
TDEDPRDLVSRSKIERIPQLKRLWAGY-AFSKDYREKRGHAYMLTDQ-IYTERQKV----
------G-QPGTCIHCHASTYVPMKELGEGDIHAG-------------------------
--FEKLNALPYMEAK---------------------------------AHVKHPVACIDC
HEP-------ETMALRITRPAFMEGIAAFKKSQG-------------------VQDYDVN
RDATRQEMRSFVCGQCHVEYYFQG------------------------------------
---------DEKRLTYPWTEG-----------------------LTVDAAYSHFESSGFK
--------------DWTHAETGAPMLKAQHPEFELWSQG----------IHSRAGVACAD
CHMAY---KR-VGAMKISDHHIRS--PLLN---VNAACGTCHKTGD-QELIARTENIQ--
----ARHQKLVKIALDAVIDLIDDINAAKANGV---------------------------
----------------------AE-DKMKAAQQWQRKATFYVDYVEAENSSGFHAGQEAA
RILAESIDCSRKGQNALRE-----------------------------------------
-------------------------------------------
>Corynebacterium_pseudotuberculosis_CIP_52_97_translation
---------------------------MSTHASKTRRRYLILTGAIVVTALITMSITALL
INIMERKSEVTDH----------FAKVVNIDENVVDP-----------------------
---------------AEWGKNFPLQYESYLKTSEMGA----------TTHGGSAKESRQP
DDKDPRTEVAKSRIEEDPRLKEMWAGY-AFAVDYREARGHQYMLDDQ-RKTKRVTE----
------FKQPGTCLNCHASTVKLMNDLGNGNVDEG-------------------------
--FKKMNKMSYKEVT---------------------------------QLAEHPVACIDC
HDP-------KTMELRVTRPAFINGIRDLKASQG-------------------VKDFNVN
RDATHEEMRSYVCGQCHVEYYFEG------------------------------------
---------EDKTLTFPWAKG-----------------------IEIDQIWDYYKENGHV
--------------DFVNAKTGADIVKAQHPEFDVWSNS----------IHAQNGVSCSD
CHMPY---ER-HGAKKVSSHHLQS--PLLN---INNSCMTCHNSSD-EEMKQRVEQIQ--
----DRFIHSRDQAFDSLTALIKDLEKAKDDPA---------------------------
----------------------TPQDRLKLAREYQNKASFYLDYVYSENSNGFHAPDYTQ
RIISDSLDASRKGQLVLQGVDPKTLEPSGVTQKNKEAAKTRGH-----------------
-------------------------------------------
>Corynebacterium_ulcerans_809_translation
---------------------------MSTHASKTRRRYLILTGAIIVTALITMSITALL
INIMERKSEVTDH----------FANVVNIDENVVDP-----------------------
---------------AEWGKNFPLQYESYLKTSEMGA----------TTHGGSVKESRQP
DDKDPRTEVAKSRIEEDPRLKEMWSGY-AFAVDYREARGHQYMLDDQ-RKTKRVTE----
------FKQPGTCLNCHASTVKLMNDLGDGDANEG-------------------------
--FKKMNKMSYKEVT---------------------------------QLVEHPVACIDC
HDP-------KTMQLRITRPAFANGIRDLKASQG-------------------VKDFDVN
RDATHEEMRSYVCGQCHVEYYFKG------------------------------------
---------EDKTLTFPWAKG-----------------------IEIDQIWDYYKEDGHV
--------------DFVNTKTGADIVKAQHPEFDVWSNS----------IHAQNGVSCSD
CHMPY---ER-HGAKKVSSHHLQS--PLLN---INNSCMTCHNSSD-KEMEQRVVQIQ--
----DRFIHSRDQAFDSLTALIKDLEKAKDDPA---------------------------
----------------------TPEDRLKLAREYQNKASFYLDYVYSENSNGFHAPDYIQ
RIISDSLDASRKGQLVLQGVDLKTLEPSSVTQKNKEAAQSRGH*----------------
-------------------------------------------
>Arcanobacterium_haemolyticum_DSM_20595_translation
----------MSSEHTD----VETQTPSSNSAAKQPRS-WLAIAVLVIVALVGAAITWLL
LDIVSHKQEAAHP----------WSPVTKIDDTTFDS-----------------------
---------------ETWGQNFPRQYEGFKATSKLNE----------ER---KIPNTEPN
VPEDKREFKTRSKLEIEPRLVSIWKGY-AFSVEYNEPRGHEYMLEDQKFVKRMTD-----
------FKQPGACLNCHASIPQVVNSINPNDPADG-------------------------
--WAQMNKMPYDEAV---------------------------------QHANGPIGCIDC
HDP-------KTMKLRVSRPAFIEGIKAAKAAEG-------------------IKDFDVN
KDATHQEMRTYVCAQCHVEYYFKG------------------------------------
---------EGKTLTFPWTKG-----------------------LTVNDAIDYYDEAGFS
--------------DFTHKDTGAEVIKAQHPDFETWSQG----------IHADNGVSCAD
CHMPY---KR-DGAAKISDHQVRS--PMADDEQINATCLTCHHSSA-KEMRGRVEAIQ--
----HRWSDAKDTAFTAVQSLIEDITKARAEGN---------------------------
----------------------VSEANMKKAQEFQRKAQFIVDYSVSENSRGFHAPQYSV
AILNEATDYARSGQLALRGIQVETKR-PASSYTIAPVDRPGPRK----------------
-------------------------------------------
>Cryptobacterium_curtum_DSM_15641_translation
--------------------------------MTRRIP-KRALVWLCVAAIAIAALALYA
CAPKQNP--------------------------------------------GIPTPKAEA
PSYVPEANSFGVIEAHSWADQYPNQYSTFLSN---------------------------D
ENTWPEGKASKD--ELYPEMVTLGKGY-GYAKFFMEPGGHTYAMYTVMNNGRVS-DKTK-
----------AQCLACKTPNLHFEAA-EMGNEAWQRNM----------------------
-----FATAETYKEGGSSLADA------------------------------EGISCANC
HVNDDP------TQLKPLRADWIRAMGP------------------------------DA
DK---RSVSGEVCGQCHCDYSMDAVTG---------------------------------
------------EPTSPYDS-IS--------------------EMTPDNAIEWYDNHN--
------------FVDWTYESTGAKMLAVRHSEYEYNYGGEG-------NHMTKLGYDCAD
CHMK---VETDADGNAYTSHYWGS--PLDNDELIKNDCSNCHK-----DLKAEVKQTQ--
----EEVWGRTHQVGQRTACYVQNFEKALAAGT---------------------------
----------------------VADSDLERLQYIQRAAAYYWNSAFAENSKGAHNRDRFM
HVLDQAEKLLDEGDQLLGMESSAEGFVSEYDPANDK-AKTLDFPESLPQTQDYGLPEAEK
YGYGN--------------------------------------
>Slackia_exigua_ATCC_700122_translation
--------------------------------MFRTQRGKKTAIVVSVTAALCLVVGIVG
CAPKDDAPEAAEPA--------------------------------ATGGTTMERPVAAA
PTTVPEADEFGIIESESWADQYPNQYNTFVGN---------------------------E
ANKWPEGKHNYNDNEHYPEMVTLGKGY-GYANFFTEAGGHTYSLYTVANNGRVSVDKTK-
----------AQCLACKTPLIHAEVQ-KMGDSAWTRPM----------------------
-----YDVLDTYTEG---------------------------------------ISCANC
HVNDDP------TQFNVLRADWVRAMGP------------------------------DY
TD---KNKRSAVCGQCHCDYSMDAKTG---------------------------------
------------TPTSPYDGGLA--------------------TMTPDQALKWYDDNG--
------------YADWTYESTGAKMIAVRHSEYEYNFGGSQ-------SPMVKMGYECAD
CHMP---IQTADDGTAYTSHYWQS--PLDNEETLA-KCNTCHK-----DLKSEIKGIQ--
----DDIDGRTHQIGMRCANFVKNFEAAIDEGT---------------------------
----------------------LSDDDLARLQQIQREATFYWNSAFAENSEGAHNPELYT
SVLDSADKLLDEGDQILGVASSADKFVSEYNPDNPKDAANYPFPAFEGVYVYYTAEQAAK
-------------------------------------------
>Slackia_heliotrinireducens_DSM_20476_2_translation
-------------------------------MLKTSAWKKGLAWVCAGAFVVSLAAATAC
APTATSEPTEAEEAG-------DAAQTVTYETPEPDEYG---------------------
-----------VVTAEQWKDIYPNQYATYVKNKENQPVDYAEENGPTEDTTTIADEGYDA
AEAEANAAEKVSYLDTNPEIKILGLGY-GYAKYYTEPAGHVYSLWTVTHNGRISEKSG--
----------AGCWACKTPQFSNYVDENGNEVFKEKFLS---------------------
-----MDGWFTEG-----------------------------------------ISCASC
HAN-------DPTGFEIDRAQWKDAMGA--------------------------------
-DVDTVPMESVVCGQCHCDYSMAPETG---------------------------------
------------IPTSPYTGG--------------------LESMSPENALKFYDDNNFV
--------------DWTYESTGAQMLAIRHAEFEFNYANGGSPMINMINQATGENYTCND
CHMGK---ATAEDGTEYTNHQWTV--PTENEELIAENCSMCHKDLAGEIKAIQDEIMA--
---------SEHEVGLRACLFIFNFEDAIEAG----------------------------
---------------------TLTDDQIAELQYIQRAACYYWNLEAAENSEGAHNPDFSR
ELIASANEWLDKGDEILGVSSVVDDVAAAEQTVMEHTAA---------------------
-------------------------------------------
>Eggerthella_lenta_DSM_2243_translation
--------------------------------MVKTKRNKLAVWTASVCAFGMVMGLVAC
APQATEDATEQKAD--------ENKTVQQVETPEPDKYG---------------------
-----------VVTAESWKDAYPDQYASYMENKSNAP-----------------------
---LQDGGDKHNYLELYPALNTMYKGY-AFALGYDEAASHLYTLQSVKETPRTTQKEQ--
---------LAGCITCKTPQFTAMVNDEGEGVYKEKFN----------------------
------DLIGEFTEP---------------------------------------VSCYNC
HEN-------DPQSLKVTGSYFVKALGNDAG-----------------------------
-EGSKAPMNSQVCGQCHNEYYFDGETK---------------------------------
------------ATTNPYTG---------------------LDQMTPDAILAYYDERNFK
--------------DWNHADTFAPMIKVQHPEFETMHGGEQS-------PMAKAGYGCSD
CHMAP----AEGANGEYTSHNWVS--PLENKQLIENDCSKCHDDLEKKVKDIQASEEERV
TAISEKIEDMTNKIAAKYADEIAAMKAANEAKTDIP------------------------
----------------------AASEELAKLQKLQRNAQFYWDFVMVENSEGAHNSKLTN
ETLDKAEAAADEALAMLA------------------------------------------
-------------------------------------------
>Gordonibacter_pamelaeae_7-10-1-b_translation
---------------------------------MKAIFASKKTRLGLSLTCICVLVMGLA
ACAPQQPSEDANKG-------AESVVDFKIPAANEN------------------------
----------GIITADAWQEVYPDEYATYKQNEENK------------------------
--------DPGDYTQIYPQIQTIWAGS-AFSKFYAEPNGHVYSLTDINETGRNPKTAN--
------------CLTCKSSEFILKQNADPTLNTSD-------------------------
------IQAMKAQVS-------------------------------------EPISCYDC
HEN---------SPAEGAKAIRQFFVNAVG------------------------------
DDASKVPEGAMSCGQCHNEYLFPNENK---------------------------------
------------SAENPWKG---------------------LAEATPEKVLAYENSINYV
--------------DHTNPTNGTKQLKVQHPEFETMYGG-------DMAPMAKQGYSCSD
CHMGT---TKNADGKEFDNHNWSS--PLDNEELIANDCSQCHADIKAEVAAKQKVAID--
---------RVNSIGNKLVTLNNKLSEIVANGS---------------------------
----------------------MGEDQLNKLRDLNRTAQFYWDWVMVENSDGAHNSALAQ
DTLNKSEAAVDQALAQI-------------------------------------------
-------------------------------------------
>Thioalkalivibrio_nitratireducens_ONR_translation
-----------------MNDLNRLGRVGRWIAGAACLFLASAAHAEPGENLKPVDAMQCF
DCHTQIEDMHTVGKHATVNCVHCHDATEHVETASSRR-----------------------
----MGERPVTRMDLEACATCHTAQFNSFVEVRHESHP----------------------
------RLEKATPTSRSPMFDKLIAGH-GFAFEHAEPRSHAFMLVDHFVVDRAYGGRFQF
KNWQKVTDGMGAVRGAWTVLTDADPESSDQRRFLSQTATAANPVCLNCKTQDHILDWAYM
GDEHEAAKWSRTSEVVEFAR-----------------------------DLNHPLNCFMC
HDP-------HSAGPRVVRDGLINAVVDRGLGTYPHDPVKSEQQGMTKVTFQRGREDFRA
IGLLDTADSNVMCAQCHVEYNCNPGYQLS-------------------------------
-----------DGSRVGMDDRRAN-------------------HFFWANVFDYKEAAQEI
D-----------FFDFRHATTGAALPKLQHPEAETFWGS----------VHERNGVACAD
CHMPK---VQLENGKVYTSHSQRTPRDMMG-----QACLNCHAEWTEDQALYAIDYIK--
----NYTHGKIVKSEYWLAKMIDLFPVAKRAG----------------------------
----------------------VSEDVLNQARELHYDAHLYWEWWTAENSVGFHNPDQAR
ESLMTSISKSKEAVSLLNDAIDAQVASR*-------------------------------
-------------------------------------------
>Campylobacter_jejuni_RM1221_translation
------------------------------------MKKNILRLGIVVLVLLIAGVLWLN
NDINQKKEDEANKN-----AIAANADFSLLSDDDPNF-----------------------
---------------EKWGKVFPEQLKMYLTVEKEEP-----------------------
KATEFGGNLAYSKLIRFPQLTILWAGY-PFSLDFNEERGHFWVQVDQMKTARNNKDFLNA
HGLAAFKGQPAACMNCHSGWTPWLIKNVAKGD-----FTAFNS----------------T
NYWTMIKNIPAVDGIVENSPEH----------------------AGPHGGKRMGVTCADC
HNP-------NDMSLRLTRPAAINALVS-RGYEKDPVQ---------------------G
VKATREEMRTLVCSQCHVEYYFKPTGEKVKVMGETIVDDSSKKWWNGTQKNYDEYEFWRD
GNKAKEIETDGIVLTFPWSEWKKGQ------------------PFRIEMLDDYYDKVRG-
----------VFGADFTHKLTGAQIIKIQHPESELYSGG----------VHAANGVSCVD
CHMPY---VR-EGAKKVTQHNITS--PLRD---INSACKSCHKQSE-DYLKAQVLDIQ--
----NSVAHDQRTAEYAIVSLIMDTKKLRDELGNMEKFQ---------------------
--------------SDGKADAKKISEELKEVLELHRKAQMRADFVNAENSTGFHNPREAS
RMLLQAVDMARMGQTKLVEIAAANGIKDFKTSNLGFEDIQKFNPGELYYKVDVNNHKAGE
RYYADEKDVNGNPPKELLEHDKELAPYNYQVIDKK--------
>Campylobacter_jejuni_subsp._jejuni_414_translation
-----------------------MLGINTEFNKEKINEKNILRLGIVVLVLFIGGVLWLN
NDINQKKEDEANKN-----AIAANADFSLLSDDNPNF-----------------------
---------------EKWGKVFPEQLKMYLMVEKEET-----------------------
KATEFGGNLAYSKLIRFPQLIILWAGY-PFSLDANEERGHFWIQVDQMKTARNNKDFLNA
HGFAAFKGQPAACMNCHSGWTPWLIKNVANGD-----FIAFNS----------------T
NYWTMIKNIPAVDGIVENSPEH----------------------AGPHGGKRMGVTCADC
HNP-------NDMSLRLTRPAAINALVS-RGYEKDLVQ---------------------G
VKATREEMRTLVCSQCHVEYYFKPTGEKVKVMGETIADDSSKKWWNGTQKNYDEYEFWRD
GNKAKEIETDGIILTFPWSEWKKGQ------------------PFRIEMLDDYYDKIRG-
----------VFGADFTHKLTGAQIIKIQHPESELYSGG----------VHAANGVSCVD
CHMPY---VR-EGAKKITQHNITS--PLRD---INSACKSCHKQSE-DYLKAQVFDIQ--
----NSVAHDQRTAEYAIVSLIMDTKKLRDELGNMEKFQ---------------------
--------------TDEKADAKKISEELKEVLELHRKAQMRADFVNAENSTGFHNPREAS
RMLLQAVDMARMGQTKLVEIAAANGIKDFKTSNLGFEDIQKFNPGELYYKVDVNTHKAGE
LYYADEKDVNGNPPKELLEYDKELAPYNYQVIDTK--------
>Campylobacter_coli_RM2228_translation
------------------------------------MKKNFLRLAIVVLVLLIVGVLWLN
NDINQKKEDEANKN-----AIAANADFSLLSDDNPNF-----------------------
---------------ERWGKVFPEQLKMYLTVEEEEP-----------------------
KATEFGGNLSYSKLIRFPQLTILWAGY-PFSLDFNEERGHFWVQVDQMKTARNNKDFLNA
HGLKAFKGQPAACMNCHSGWTPWLINNIAKGD-----FVAFNS----------------T
NYWTMIKNVPAVDGIVENSPEH----------------------AGPHGGKRMGVTCADC
HNP-------NDMSLRLTRPAAINALVA-RGYEKDPVQ---------------------G
VKATREEMRTLVCSQCHVEYYFKPTGEKVKVMGETIADDSSKKWWDGTQKNYDEYEFWRD
GNQPKEIEANGIMLTFPWNEWKKDQ------------------PFRIEMLDDYYDKVRN-
----------VFGADFTHKLTGAQIIKIQHPESELYSGG----------VHAANGVSCAD
CHMPY---VR-EGAKKISQHNITS--PLRD---INSACKTCHKQSE-DYLRAQVRDIQ--
----NSVAHDQRTAEYAIVSLIMDTKKLRDELGNMEKFQ---------------------
--------------TDGKADASKISEELKEVLELHRKSQMRADFVNAENSTGFHNPREAS
RMLLQAVDMAKTGQIKLIEIANANGINDFKTSNLGFEDMQKFNPGELYYKVDVNGHKAGE
RYYGDEIEVNGNPPKELLEHDKNLAPYNYQVIDKK--------
>Campylobacter_upsaliensis_JV21_translation
-----------------------------------MNKKGPLYFGIIVVIALIGGVLWLN
NDVNQKQQESVGG--------IVSKNFVEMSDDNPTF-----------------------
---------------DEWGKNFPDYLDMYLTVEKEKP-----------------------
FETDFGGNLAYSKLIRYPQLTVLWAGY-PFSIDANEERGHFWIQVDQMDTARNNKDFLNA
HGFAGFGGQPTACMNCHSGWTPWLLKNVAKDD-----WVAFNS----------------T
KYWTMIKNVPAVNGYEEGSVEH----------------------SGPHGGKRMGVTCADC
HTP-------NNMSLRLTRPAAINALVA-RGYERDAEQ---------------------G
VKATREEMRTLVCSQCHVEYYFKPTGEKVKVMGESIANDTTKKWWNGTQKTYDEFDTWRD
GNKPTEIEVAGIELVFPWSEWKKGE------------------PFRIEMFDEYYEKVRK-
----------VFDKDWAHKISGAPMIKIQHPESELYSGG----------VHAANGVSCAD
CHMPY---IR-KGAKKMTQHNITS--PLAD---INAACKTCHNQSE-DYLKAQIKDIQ--
----NSTAHNLRTAEYAIVSLITDIKTMRDSLGALESYQ---------------------
--------------SEGKADVKKINEELNEVLELHRKAQMRADFIGAENSTGFHNPRESS
RMLLQAVDMARMGQTKLVEIANANGIADFKTSNLGFEDMQKLNPGEIRYKVELNGHKEGE
RYYKHD-NVNGSPSNALIEGDKNLKPYNHQVVDKQ--------
>Campylobacter_lari_RM2100_translation
-----------------------------------MNNKGILYSAISATIVAIAGVLWLN
QDITAKTNDSVGG--------IISQEIVKLGDENPTF-----------------------
---------------DYWGKNFPDYLDMHTAVEKQAP-----------------------
NATEFGGNLAYSKLIRYPQLTVLWAGY-PFSIDANEERGHFWVQVDQMDTARNNKDFLNA
HGFAGFGGQPTACMNCHSGWTPWLLNNTAKGD-----WVAFNS----------------A
KYWTMIKTIPAVNGAKENSPEH----------------------SGPHGGKRMGVTCADC
HNP-------TDMSLRLTRPALIKALIS-RGYEADEKQ---------------------G
IKASRSEMRTLVCSQCHVEYYFKPTGTKVKTIGESIANDSSKKWWNGTQKTYDEFDSWRD
GNKPIEIEVDGIELTYPWSEWKKGE------------------SFRIEMFDDYYEKNRE-
----------NFPSDWVHKITKAPMLKIQHPESELYSGG----------VHAANGVSCAD
CHMPY---IR-KGAKKVTNHNITS--PLVD---INSACKTCHTQSE-SYLAKQVKDIQ--
----NSVAHDLRTAEYSLVSLIKDVEIIRAELGKMPKFQ---------------------
--------------TDGKADDAKISAELKEVLELHRKSQIRADFVGAENSTGFHNPREAS
RMLLQSVDMSRQGQTKLAEIAAKNGIKDFKTSNLGFEDIQKLNPGEIHYKVDLNGNKAGD
RYYKHQ-EVNGNPPAKLLEDDKNLKPYNYKVID----------
>Helicobacter_canadensis_MIT_98-5491_3_translation
----------------------------------MQKKSPVLPILVVIAVIIIAGLLWLN
SDITKKQSEGTGG--------ISSKGFVEMSDDNPTF-----------------------
---------------DHWGKNFPDYLDMYLTVETEKP-----------------------
ISTEFGGNLAYSKLIRYPQLTILWAGY-PFSLDANEERGHFWIQVDQMDTARNNKDFLNA
HGFAAFGGQPTACMNCHSGWSPWLLKNVGIGDTPEEKWISFNS----------------T
KYWTMIKNVP----EVEGVADH----------------------SGPHGGTRMGVTCADC
HNP-------NDMQLRLTRQAAINALVNFRGYEPDPVT---------------------G
VKASREEMRTLVCSQCHVEYYFKPTGTKVKVMGESIANDPSKKWWNGTQKTYDEIDVWRD
GNKPTEIEVDGLELVFPWSEWKKNE------------------PFRIEMFDAHYEKVRD-
----------VFDKDWAHKFTKAPMLKIQHPESELYSGG----------VHAANGVSCAD
CHMPY---IR-KGSKKMTQHNITS--PLQD---INAACKSCHTQSE-EYLRQQVADIQ--
----KSVAYDLRSAEYAMVSLIEDIKVLREKLGAMPSYQ---------------------
--------------TNGKPDDTKISAALKEPLELHRKGQMRGDFVGAENSTGFHNPREAS
RMLLQAVEMARMGQTKLVEIANANGIKDFKTSNLGFEDMQKYNPGEIRYKVDLNGHKAGE
RYYKHE-EINGPAPKELLELDKNNKPYNYKVIDSKTSSY----
>Helicobacter_pullorum_MIT_98-5489_translation
-----------------------------------------MPILVVIAVIVVAGLLWLN
SDITKKQSEGTGG--------ISSKGFVEMSDDNPTF-----------------------
---------------DHWGQNFPDYLDMYLTVEREQP-----------------------
IVTEFGGNLAYSKLIRYPQLTVLWAGY-PFSIDANEERGHFWIQVDQMDTARNNKDFLNA
HGFGAFGGQPTACMNCHSGWSPWLLKNVGIGDTPEEKWISFNS----------------T
KYWTMIKNVP----EVEGVADH----------------------SGPHGGTRMGVTCADC
HNP-------NDMQLRLTRQAAINALVS-RGYEPDSVT---------------------G
VKATREEMRTLVCSQCHVEYYFKPTGTKVKVMGESIANDPSKKWWNGTQKTYDEIDVWRD
GNKPTEIEVDGLELVFPWSEWKKNE------------------PFRIEMFDAHYEKVRN-
----------VFDKDWEHKFTKAPMLKIQHPESELYSGG----------VHAANGVSCAD
CHMPY---IR-KGAKKMTQHNITS--PLQD---INAACKTCHTQSE-EYLKQQVLDIQ--
----KSVAFDLRSAEYATVSLIEDIKVLREKLGQLPEYQ---------------------
--------------SDGKPDNAKISAVLKEPLELHRKGQMRGDFVGAENSTGFHNPREAS
RMLLQAVEMARMGQTKLVEIANANGIKDFKTSNLGFEDIQKLNPGEIRYKVDLNGHKAGE
RYYKHE-EINGPAPKELLEMDKNNKPYNYKVIDSKTSSY----
>Campylobacter_fetus_subsp._fetus_82-40_translation
-----------------------------------MNKKGVIYFAIIVVIIAIAAVLMLN
KDISKKQNEGTGG--------IASKEFVELSDNNPTF-----------------------
---------------DHWGKNFPDYLDMYLTVETEKP-----------------------
VSTEFGGNLAYSKLIRYPQLTMLWAGY-PFSIDANEERGHFWVQVDQIDTARNNKDFLNA
HGFAAFGGQPAACMNCHSGWSPWLYKNAAKGD-----WIAFNS----------------T
KYWTMIKNVPAVNGMEENSVEH----------------------SGPHGGKRMGLTCADC
HNP-------KDMSLRLTRQAAINSLIM-RGYEADKEQ---------------------G
VKATREEMRTLVCAQCHVEYYFKPTGEKVKVMGESIAKDATKTWWNGKQKTYDEFDSWRD
GNKPTQIEVDGIELIYPWSYWKKGT------------------PFRIEMFDDHYEAVRG-
----------VFDKDWPHKITKAPMLKIQHPEYELYSGG----------VHAANGVSCAD
CHMPY---IR-KGSKKMTNHNVTS--PLAN---INAACKTCHTQSE-DYLKSQIKDIQ--
----NSVAFDLRTAEYSIVSLITDIKNLRDALSAMPAFQ---------------------
--------------KDGKADEGKISAELKDVLELHRKSQMRADFVGAENSTGFHNPREAS
RMLLQSVDMARQGQTQLVQIAAKNGITGFKTSNLGFEDMQKLNPGEIRYKVDLNGHKAGD
RYYEHD-YINGNPPSNLIEDDKNLKPYNYNVVDKK--------
>Helicobacter_cinaedi_CCUG_18818_translation
----------------------------------MQKKKGMLPILVVVAVVVIVGLLWLN
QDISSKQAGNTG---------VISKQLVELTDENPTF-----------------------
---------------DFWGKNFPEYLDMYLKVETEAP-----------------------
KYTNFGGNLAYSKLIRYPQLTILWAGY-PFSLDANEERGHFWIQVDQMDTARNNKDFLNA
HGFAKFGGQPAACMNCHSGWTPWLINNVAKGD-----FTAFNS----------------T
KYWTMIKNVPTRNGIEEGSAEH----------------------GGPHGGKRMGVTCADC
HNP-------DDMSLRVVRPALINSLVD-RGYQKDPIQ---------------------G
IKADRKEMRTLVCAQCHVEYYFKPTGEKVKVMGESIASDESQKWWNGTQKTYDEYEHWRN
GNKATEIEVDGINLTFPWSAWKKGE------------------SFRIEMFDAHYDAVRP-
----------IFKEDWTHKETKASMIKIQHPEYEMFSGG----------VHAANGVSCAD
CHMPY---VKGAGGKKITQHNITS--PLFD---INSACKTCHTQSE-EYLKKQIADIQ--
----KSVAFDLRSAEYATVSLIFDIKKLREELGKLPAYQ---------------------
--------------TDGKPDDAKISKALAEPLELHRKGQMRGDFVGAENSTGFHNPREAS
RMLLQAVEMARMGQTKLVEIANQNGIKNFRTSNLGFEEIQKFNPGEIVYKIDLNGHTAGE
RYYKHH-EVNGEAPKELLELDKNTKPYNFSEIDKTSASAISTK
>Helicobacter_mustelae_12198_translation
------------------------------------MKVKSLLLFLVLGVLIGTGLMWFG
SDIATKKAESVA---------LKTAPAKGLSDENPDF-----------------------
---------------AAWGANFPDYLDMYMQMKDSTH-----------------------
HATEFAGSYPYSKLNRYPQLTMFWDGY-SFKYDYNQNRSHYYSQIDQMETLRNNKNYLNA
HGLKKFSGQPGACMNCHTGN----LQNLVKQHG----WVEFNT----------------M
KYWTIIKMMK----------GP----------------------DSVHG-KKMGSTCADC
HHP-------EDMSLRITRPAAIKALVS-RGYVADPKH---------------------G
VQASRQEMRSLVCMQCHVEYYNQPTGKKVTIQAES---------------NYEEFASLRG
DNKIISVQADGIELAYPWKFWKKGQ------------------AFRIEMLDDYYESVRA-
----------SFPYDFIHASTKAPILKMQHPEAELYSGS----------VHAANGVSCSD
CHMPY---VR-KGAKKVSNHFIAS--PLLD---VNASCKACHSQSE-DYLKNQVQEIQ--
----RSVASNIRSAEYAVASLIKDLASLRTELAKLPEFSK--------------------
-------------IADKKAQDEAISKVVQQAMELHRKSQMRADFLNAENSSGFHNPREAN
RIALQAVRYAKDGQNAVLAIAAKYGIK-MQASNLGFEDMRKIAP----EPVKIHG----K
RYYESP--LQDDAPKDLLELDKNLVPYNYRVLH----------
>Campylobacter_rectus_RM3267_translation
----------------------------------MKNNKLLYAVTFLVAVALGAGVLALY
NDIAHKKEESKT----------YPLMLNKVSDAEPSF-----------------------
---------------EKWGKNFPSHLDDFKKMEHKSDE---------NPNG------TEL
IETPFGGSFPYSKIIRWPAATVFWNGY-VFGVDYSKPRTHFYNQIDQIETKRNDKEYMNA
HGLPAFKGQKGTCVNCHTGHLMAMMVDTDYKQLSENPTAAATKPMPFFDVK--ENGAQMK
QAWTKMNSMPYKEVMDMVAKKHG---------------------KDSHGGSHMGMSCADC
HHP-------EDMSLRITRPAMVNAMVE-RGYEADAKQ---------------------G
IKATRQEMRTMVCMQCHVEYYFN-------------------------------------
---------ADSTPVFPWSKWKKGE------------------PFKIENFDQYYDEQLAK
ED--------GFKSDYIHKDTGAKIVKMQHPESELFSTS----------VHARSGVTCAD
CHLPY---KR-SGSEKITDHFMVT--PFNN---LTASCKTCHPQSE-QELKDRINFIQ--
----NRHAYELRNCENALLSFIQDVKVARAELAKHEKFAS--------------------
-------------IADEKERKEAISKALGKTLLFHRKAHIRWDFSFSENSYGFHGDEEAA
RILGQCKEVARQGQIELVNELAPYGIS-------------------IKLTQVATPVAAGA
PIG-HKWPTGAVPTEKMKQTDENVKNLNFK-------------
>Campylobacter_showae_RM3277_2_translation
----------------------------------MKN-KVLYVATFLVAVVLGAAMFALF
TDIGAKKAEEKM----------YPLMLNKVSELEPDF-----------------------
---------------EKWGANFPNQLDAYKKMEHKSDA---------NPKG------SEF
VETAFGGDLPYSKIIRWPAATVFWNGY-AFGVDYSKPRTHYYSQIDQIETKRNDKEFLNS
HGLPAFKGQPGACVNCHTGYLTALQLDPDYK-LTEDPTPAASKPMPFFDVMPKEEGQKRK
AAWTKMNSIPYFDVMKKIAAKHG---------------------ESIHG-SHLGSTCADC
HHP-------DDMSLRVTRPGFVNAMVG-RGYEADAKS---------------------G
IKATRAEMRNYVCMQCHVEYYFG-------------------------------------
---------KDQTLTFPWTFWKKDQ------------------PFKIENFDQYYDDQLAK
ED--------GFKFDYIHKDTGAKIIKMQHSESELSSTG----------IHGRSGVTCAD
CHMPY---KR-AGAQKITEHEILT--PLAD---INAACKTCHPQSE-QVLKDRISFVQ--
----NRHAYELRNCENALLSLIQDIKTARAELAKHEKFAS--------------------
-------------IADEKERKEAISKALEKTLYLHRKTHIRWDFAFSENSYGFHGDEESA
RILGQCKEFARQGQTELVNELAPYGIS-------------------IKLTQEATPVPAPA
SLG-HKYPIGVAPTEAMKKADEDVKNLNFK-------------
>Campylobacter_hominis_ATCC_BAA-381_translation
----------------------------------MKK--FIYLVSFLIAVVLGAGIFALF
ADISNKKIEEKS----------YPLMLNKVSDTNPDI-----------------------
---------------QEWGKNFPSQYNGLAAMKDIT------------------------
FQTNFAGSLPYSKLIRWPAATKLWNGY-AFAVDYSRPRLHFYSQIDQIETMRNNKEYLNA
HGLPKFKGQPGACVNCHTGHLTALMVDKDYK-LSENPVEAANKPMGFFDVD-KENGAAKK
AAWTKMNSIPYFDVMKLIKEKHG---------------------DDAYKGSHLGSSCADC
HNP-------DDMSLRVTRPAFVNAMVE-RGYEADAKS---------------------G
IKGTRAEMRNYVCMQCHVEYYFQG------------------------------------
---------KDNTLTFPWAKWGKDK------------------PFKIEMFDEYYDEKLAD
G---------SFKFDFIHKDTGAQIIKMQHSEAELSSAG----------IHARSGVSCVD
CHMPY---KR-EGSIKITNHTIQT--PLAD---ITASCKTCHMQNE-NELKNRVSFIQ--
----NRHAYELRGCENALLSLIKDISYARGELAKLDEFAA--------------------
-------------LSAD-EQKAKISEVLAEPLKFHRKAHLRWDFAFSENSYGFHAPQEAM
RITGQCKENSRLGQIALVNVMSKYGIK-------------------MQISETAEIPEAPE
VITEHKYPVASKPSDELLKLDEDIKNLKF--------------
>Dethiobacter_alkaliphilus_AHT_1_5_translation
MKKGNEKHWIWVPLGALAALFAAAKARSTEKHRPAHSGACKHRWLWPMIFVALSLFAGIA
GGVLITRQYYQR-------HVLPSRPTVQWQIAENEVN----------------------
--------------PANWGQWFPDHYQSYLEGLEHAG-----------------------
--------EPPQKIKLRPALEILWAGY-DAAPSIREHRGHPYSLDDVTREAPLRNNQAG-
------------CLTCKAAEAPLLLEQMGTDFYKK-------------------------
-------SFSEMRED-----------------------------------VQHPVSCSAC
HDP-------ETMGLRLSREPFIQAYVRAGG---------------------------DL
KNAGRQEMRSLVCAQCHITYYLDKESG---------------------------------
------------EVNIPWTE-----------------------EPNISNVEHYYLALSEY
R-------------TWEHALTGAEIPKLRHPDYEFFLGS----------THHDAGVSCAD
CHMP----FMIKGDRKMTSHSFES--PLET---PLASCGVCHRESEEYLVQRIERIQA--
-----DVSGVLSVVEDELVQAVQMVEELRQKPD---------------------------
----------------------ADPEDIRIAQELHLRAFLHYDWVFAANSMGFHNSREAL
IILSEAMRLAKEVQLVVLQAGL--------------------------------------
-------------------------------------------
>Dethiobacter_alkaliphilus_AHT_1_3_translation
-----------------------------------MGTRIATVVLFMFLFAAPAFAQGEN
CTQCHDDVAGPYQQGPHSDMDCSLCHENGEAHAASPAEAPG-------------------
----------VSVEAEICGDCHEPQYNTYVTGEDAD------------------------
--------QTPQKQEQYPLLRRLLAGH-PFAEDYREPRSHINMLTDFVETSRPRS-----
----------ALCMFCKSSDVYWQWQDTISYESNT-------------------------
------GELMDAGVIVN------------------------------------PITCVQC
HNP-------HTAELRVVQPALTEALERMP----------------------------EE
HPGKEDPLQTLVCAQCHVNYNFNPGAQ---------------------------------
------------SVEFPYVK--------------------------VAEMPDYIASTDIW
RETG--------TGGWEHPDAGTMLYKVQHPETEMYWDS----------IHHNLGLSCAD
CHMPK----TTENGQTFTLHWLAS--PLNH---LEPSCLGCHNESEEELEARVREVQ---
----ETVYSLNQTVMSTMDGALDSLAAAGEAAG---------------------------
----------------------VNEDTLAEARENYFQAHLFWEWYAAENSAGFHNSSEAQ
ETLERALAYAEDARDLAVAAQDGQPPNGAPPADDVPAEDRFPVLPFLVGLAIVAGAIIYF
IKRR---------------------------------------
